# Supplementary material for: Poly[bis­(μ4-oxalato)potassium(I)praseodymium(III)]
Source: IUCrdata. 2025 Jul 11;10(Pt 7):x250607. doi: 10.1107/S2414314625006078 (PMC12326465; doi:10.1107/S2414314625006078)
Supplement: Supplementary file 1 [file x-10-x250607-sup1.cif]

##############################################################################
#                                                                            #
# This CIF contains the data for a data article accepted for                 #
# publication in IUCrData. It conforms to the requirements of                #
# Notes for Authors for IUCrData, and has been                               #
# peer reviewed under the auspices of IUCrData.                              #
#                                                                            #
# Full details of the Crystallographic Information File format               #
# are given in the paper "The Crystallographic Information File (CIF):       #
# a New Standard Archive File for Crystallography" by S. R. Hall, F. H.      #
# Allen and I. D. Brown [Acta Cryst. (1991), A47, 655-685].                  #
#                                                                            #
# The current version of the core CIF dictionary is obtainable from          #
# ftp://ftp.iucr.org/pub/cif_core.dic.                                       #
#                                                                            #
# Software is freely available for graphical display of the structure(s)     #
# in this CIF. For information consult the CIF software page                 #
# http://www.iucr.org/resources/cif/software.                                #
#                                                                            #
# This file may be used for bona fide research purposes within the           #
# scientific community so long as proper attribution is given to the data    # 
# article from which it was obtained.                                        #
#                                                                            #
##############################################################################
data_I
_audit_creation_method
;
Olex2 1.5
(compiled 2025.04.05 svn.rf049d14d for OlexSys, GUI svn.r7224)
;
_journal_date_recd_electronic     2025-05-27
_journal_date_accepted     2025-07-07
_journal_name_full     'IUCrData'
_journal_year     2025
_journal_volume     10
_journal_issue      7
_journal_page_first     0
_journal_page_last     0
_journal_paper_category     HI
_journal_paper_doi     10.1107/S2414314625006078
_journal_coeditor_code     WM4230
_publ_contact_author_name     'Kittipong Chainok'
_publ_contact_author_address
;Thammasat University Research Unit in Multifunctional Crystalline Materials
 and, Applications (TU-McMa), Faculty of Science and Technology, Thammasat
 University, Pathum Thani 12121, Thailand
;
_publ_contact_author_email     kc@tu.ac.th
_publ_section_title
;
Poly[bis(\m~4~-oxalato)potassium(I)praseodymium(III)]
;
_publ_section_title_footnote     .
loop_
    _publ_author_name
    _publ_author_address
    'Kummoon, Kanthida'
;Thammasat University Research Unit in Multifunctional Crystalline Materials \
 and Applications (TU-McMa), Faculty of Science and Technology,
 Thammasat University, Pathum Thani 12121, Thailand
;
    'Laksee, Sakchai'
;Nuclear Technology Research and Development Center,
Thailand Institute of Nuclear Technology (Public Organization),
Nakhon Nayok 26120, Thailand
;
    'Chainok, Kittipong'
;Thammasat University Research Unit in Multifunctional Crystalline Materials \
 and Applications (TU-McMa), Faculty of Science and Technology,
 Thammasat University, Pathum Thani 12121, Thailand
;
_publ_section_synopsis
;
The oxalate-bridged alkali/lanthanide bimetallic coordination polymer is formed
by linking Pr^3+^ and K^+^ cations atoms through oxalate ligands using a
<i>\m</i>~4~-chelating/bridging coordination mode.
;
_chemical_name_systematic
;
Poly[bis(\m~4~-oxalato)potassium(I)praseodymium(III)]
;
_chemical_name_common     ?
_chemical_formula_moiety     'C4 K O8 Pr'
_chemical_formula_sum     'C4 K O8 Pr'
_chemical_formula_iupac     '[K Pr (C2 O4)2]'
_chemical_formula_weight     356.05
_chemical_melting_point     ?
_space_group_crystal_system     monoclinic
_space_group_name_H-M_alt     'P 1 21/c 1'
_space_group_name_Hall     '-P 2ybc'
loop_
    _space_group_symop_operation_xyz
    'x, y, z'
    '-x, y+1/2, -z+1/2'
    '-x, -y, -z'
    'x, -y-1/2, z-1/2'
_cell_length_a     5.72050(10)
_cell_length_b     14.9416(3)
_cell_length_c     8.8848(2)
_cell_angle_alpha     90
_cell_angle_beta     92.6650(10)
_cell_angle_gamma     90
_cell_volume     758.59(3)
_cell_formula_units_Z     4
_cell_measurement_reflns_used     9930
_cell_measurement_theta_min     2.670
_cell_measurement_theta_max     28.311
_cell_measurement_temperature     296
_exptl_crystal_description     hexagonal
_exptl_crystal_colour     'light green'
_exptl_crystal_size_max     0.12
_exptl_crystal_size_mid     0.06
_exptl_crystal_size_min     0.06
_exptl_crystal_density_diffrn     3.118
_exptl_crystal_density_meas     ?
_exptl_crystal_density_method     ?
_exptl_crystal_F_000     664
_exptl_absorpt_coefficient_mu     6.990
_exptl_absorpt_correction_type     multi-scan
_exptl_absorpt_process_details
;
(SADABS; Krause <i>et al.</i>,  2015)
;
_exptl_absorpt_correction_T_min     0.6029
_exptl_absorpt_correction_T_max     0.7457
_diffrn_ambient_temperature     296
_diffrn_source     'sealed x-ray tube'
_diffrn_source_power     1.5
_diffrn_source_voltage     50.0
_diffrn_source_current     30.0
_diffrn_radiation_type     MoK\a
_diffrn_radiation_wavelength     0.71073
_diffrn_radiation_monochromator     graphite
_diffrn_measurement_device_type     'BRUKER D8 QUEST CMOS PHOTON II'
_diffrn_measurement_device     'four-circle KAPPA diffractometer'
_diffrn_measurement_method     '\w and \f scans'
_diffrn_detector     'Bruker PHOTON 200 area detector'
_diffrn_detector_area_resol_mean     7.39
_diffrn_reflns_number     18857
_diffrn_reflns_av_R_equivalents     0.0322
_diffrn_reflns_av_unetI/netI     0.0147
_diffrn_reflns_theta_min     2.669
_diffrn_reflns_theta_max     28.365
_diffrn_reflns_theta_full     25.242
_diffrn_measured_fraction_theta_max     0.995
_diffrn_measured_fraction_theta_full     0.996
_diffrn_reflns_limit_h_min     -7
_diffrn_reflns_limit_h_max     7
_diffrn_reflns_limit_k_min     -19
_diffrn_reflns_limit_k_max     19
_diffrn_reflns_limit_l_min     -11
_diffrn_reflns_limit_l_max     11
_diffrn_standards_number     0
_diffrn_radiation_probe     x-ray
_refine_special_details     ?
_reflns_number_total     1889
_reflns_number_gt     1829
_reflns_threshold_expression     'I > 2\s(I)'
_refine_ls_structure_factor_coef     Fsqd
_refine_ls_matrix_type     full
_refine_ls_R_factor_all     0.0163
_refine_ls_R_factor_gt     0.0155
_refine_ls_wR_factor_gt     0.0379
_refine_ls_wR_factor_ref     0.0383
_refine_ls_goodness_of_fit_ref     1.195
_refine_ls_restrained_S_all     1.195
_refine_ls_number_reflns     1889
_refine_ls_number_parameters     127
_refine_ls_number_restraints     0
_refine_ls_hydrogen_treatment     undef
_refine_ls_weighting_scheme     calc
_refine_ls_weighting_details
              'w=1/[\s^2^(Fo^2^)+(0.0178P)^2^+0.5554P] where P=(Fo^2^+2Fc^2^)/3'
_atom_sites_solution_hydrogens     .
_atom_sites_solution_primary     dual
_atom_sites_solution_secondary     ?
_refine_ls_shift/su_max     0.001
_refine_ls_shift/su_mean     0.000
_refine_diff_density_max     0.442
_refine_diff_density_min     -1.068
_refine_ls_extinction_method     none
_refine_ls_extinction_coef     .
loop_
    _atom_type_symbol
    _atom_type_description
    _atom_type_scat_dispersion_real
    _atom_type_scat_dispersion_imag
    _atom_type_scat_source
    C C 0.0033 0.0016 'International Tables Vol C Tables 4.2.6.8 and 6.1.1.4'
    K K 0.2009 0.2494 'International Tables Vol C Tables 4.2.6.8 and 6.1.1.4'
    O O 0.0106 0.0060 'International Tables Vol C Tables 4.2.6.8 and 6.1.1.4'
    Pr Pr -0.2180 2.8214 'International Tables Vol C Tables 4.2.6.8 and 6.1.1.4'
_computing_data_collection
;
APEX6 (Bruker, 2023)
;
_computing_cell_refinement
;
SAINT (Bruker, 2023)
;
_computing_data_reduction
;
SAINT (Bruker, 2023)
;
_computing_structure_solution
;
<i>SHELXT</i> (Sheldrick, 2015a)
;
_computing_structure_refinement
;
SHELXL (Sheldrick, 2015b)
;
_computing_molecular_graphics
;
Olex2 (Dolomanov <i>et al.</i>,  2009)
;
_computing_publication_material
;
Olex2 (Dolomanov <i>et al.</i>,  2009)
;
loop_
    _atom_site_type_symbol
    _atom_site_label
    _atom_site_fract_x
    _atom_site_fract_y
    _atom_site_fract_z
    _atom_site_U_iso_or_equiv
    _atom_site_adp_type
    _atom_site_calc_flag
    _atom_site_occupancy
    _atom_site_disorder_assembly
    _atom_site_disorder_group
    K K1 0.45578(11) 0.86950(4) 0.15682(7) 0.02952(13) Uani d 1 . .
    Pr Pr1 0.92864(2) 0.59670(2) 0.18326(2) 0.01100(5) Uani d 1 . .
    O O1 0.7504(3) 0.73622(12) 0.2696(2) 0.0226(4) Uani d 1 . .
    O O2 0.7493(3) 0.84258(11) 0.44375(19) 0.0190(3) Uani d 1 . .
    O O3 1.1506(3) 0.66905(11) 0.39824(19) 0.0190(3) Uani d 1 . .
    O O4 1.1438(3) 0.77457(12) 0.5752(2) 0.0214(4) Uani d 1 . .
    O O5 0.4910(3) 0.56301(12) 0.16446(19) 0.0205(4) Uani d 1 . .
    O O6 0.2083(3) 0.53450(11) -0.0105(2) 0.0182(3) Uani d 1 . .
    O O7 1.1044(3) 0.46803(12) 0.32627(18) 0.0216(4) Uani d 1 . .
    O O8 1.2497(3) 0.44223(14) 0.56080(19) 0.0245(4) Uani d 1 . .
    C C1 0.8346(4) 0.77504(15) 0.3838(3) 0.0139(4) Uani d 1 . .
    C C2 1.0638(4) 0.73668(15) 0.4589(3) 0.0143(4) Uani d 1 . .
    C C3 0.4158(4) 0.52864(14) 0.0453(2) 0.0128(4) Uani d 1 . .
    C C4 1.1034(4) 0.47399(15) 0.4679(3) 0.0159(4) Uani d 1 . .
loop_
    _atom_site_aniso_label
    _atom_site_aniso_U_11
    _atom_site_aniso_U_22
    _atom_site_aniso_U_33
    _atom_site_aniso_U_12
    _atom_site_aniso_U_13
    _atom_site_aniso_U_23
    K1 0.0228(3) 0.0313(3) 0.0336(3) -0.0036(2) -0.0085(2) 0.0047(3)
    Pr1 0.01561(8) 0.00942(7) 0.00784(7) 0.00076(4) -0.00097(5) -0.00028(4)
    O1 0.0259(10) 0.0200(8) 0.0208(9) 0.0084(7) -0.0103(7) -0.0087(7)
    O2 0.0222(9) 0.0178(8) 0.0166(8) 0.0076(7) -0.0035(7) -0.0061(6)
    O3 0.0209(9) 0.0185(8) 0.0172(8) 0.0055(7) -0.0043(7) -0.0058(7)
    O4 0.0229(9) 0.0196(8) 0.0208(9) 0.0052(7) -0.0085(7) -0.0082(7)
    O5 0.0193(9) 0.0271(9) 0.0152(8) -0.0018(7) 0.0018(7) -0.0071(7)
    O6 0.0127(8) 0.0172(8) 0.0247(9) 0.0004(6) 0.0002(7) -0.0049(7)
    O7 0.0329(10) 0.0201(9) 0.0119(8) 0.0076(7) 0.0017(7) 0.0005(6)
    O8 0.0195(9) 0.0383(11) 0.0158(8) 0.0070(8) -0.0001(7) 0.0072(8)
    C1 0.0157(11) 0.0129(10) 0.0130(10) -0.0001(8) -0.0016(8) 0.0001(8)
    C2 0.0152(11) 0.0123(10) 0.0153(11) -0.0006(8) -0.0001(8) 0.0002(8)
    C3 0.0133(10) 0.0121(10) 0.0132(10) -0.0017(8) 0.0026(8) 0.0011(8)
    C4 0.0199(12) 0.0152(10) 0.0129(10) -0.0015(9) 0.0011(8) 0.0032(8)
_geom_special_details
;
 All esds (except the esd in the dihedral angle between two l.s. planes)
 are estimated using the full covariance matrix.  The cell esds are taken
 into account individually in the estimation of esds in distances, angles
 and torsion angles; correlations between esds in cell parameters are only
 used when they are defined by crystal symmetry.  An approximate (isotropic)
 treatment of cell esds is used for estimating esds involving l.s. planes.
;
loop_
    _geom_bond_atom_site_label_1
    _geom_bond_atom_site_label_2
    _geom_bond_site_symmetry_2
    _geom_bond_distance
    _geom_bond_publ_flag
    K1 O1 . 2.7664(18) ?
    K1 O2 . 3.0138(18) ?
    K1 O3 4_475 2.8785(18) ?
    K1 O4 4_475 2.8679(18) ?
    K1 O7 2_755 2.9131(19) ?
    K1 O8 2_755 2.8392(19) ?
    K1 O8 4_475 3.152(2) ?
    Pr1 O1 . 2.4590(17) ?
    Pr1 O2 4_575 2.4901(17) ?
    Pr1 O3 . 2.4906(17) ?
    Pr1 O4 4_575 2.4990(17) ?
    Pr1 O5 . 2.5514(18) ?
    Pr1 O6 3_665 2.5883(16) ?
    Pr1 O6 1_655 2.5777(17) ?
    Pr1 O7 . 2.4905(18) ?
    Pr1 O8 3_766 2.6011(18) ?
    O1 C1 . 1.246(3) ?
    O2 C1 . 1.251(3) ?
    O3 C2 . 1.258(3) ?
    O4 C2 . 1.247(3) ?
    O5 C3 . 1.236(3) ?
    O6 C3 . 1.268(3) ?
    O7 C4 . 1.262(3) ?
    O8 C4 . 1.242(3) ?
    C1 C2 . 1.553(3) ?
    C3 C3 3_665 1.543(4) ?
    C4 C4 3_766 1.547(5) ?
loop_
    _geom_angle_atom_site_label_1
    _geom_angle_atom_site_label_2
    _geom_angle_atom_site_label_3
    _geom_angle_site_symmetry_1
    _geom_angle_site_symmetry_3
    _geom_angle
    _geom_angle_publ_flag
    O1 K1 O2 . . 44.88(5) ?
    O1 K1 O3 . 4_475 118.80(5) ?
    O1 K1 O4 . 4_475 84.99(6) ?
    O1 K1 O7 . 2_755 80.50(6) ?
    O1 K1 O8 . 2_755 98.71(6) ?
    O1 K1 O8 . 4_475 162.61(6) ?
    O2 K1 O8 . 4_475 122.32(5) ?
    O3 K1 O2 4_475 . 160.37(5) ?
    O3 K1 O7 4_475 2_755 129.25(5) ?
    O3 K1 O8 4_475 4_475 75.95(5) ?
    O4 K1 O2 4_475 . 115.43(5) ?
    O4 K1 O3 4_475 4_475 45.63(5) ?
    O4 K1 O7 4_475 2_755 156.68(6) ?
    O4 K1 O8 4_475 4_475 112.39(5) ?
    O7 K1 O2 2_755 . 65.03(5) ?
    O7 K1 O8 2_755 4_475 82.78(5) ?
    O8 K1 O2 2_755 . 107.59(5) ?
    O8 K1 O3 2_755 4_475 83.70(5) ?
    O8 K1 O4 2_755 4_475 119.81(6) ?
    O8 K1 O7 2_755 2_755 45.83(5) ?
    O8 K1 O8 2_755 4_475 72.57(6) ?
    O1 Pr1 O2 . 4_575 78.31(6) ?
    O1 Pr1 O3 . . 66.22(6) ?
    O1 Pr1 O4 . 4_575 71.70(7) ?
    O1 Pr1 O5 . . 76.58(6) ?
    O1 Pr1 O6 . 3_665 135.11(6) ?
    O1 Pr1 O6 . 1_655 142.50(6) ?
    O1 Pr1 O7 . . 131.20(6) ?
    O1 Pr1 O8 . 3_766 74.44(6) ?
    O2 Pr1 O3 4_575 . 132.24(6) ?
    O2 Pr1 O4 4_575 4_575 65.29(5) ?
    O2 Pr1 O5 4_575 . 69.64(6) ?
    O2 Pr1 O6 4_575 1_655 78.71(6) ?
    O2 Pr1 O6 4_575 3_665 70.61(5) ?
    O2 Pr1 O7 4_575 . 149.06(6) ?
    O2 Pr1 O8 4_575 3_766 131.75(6) ?
    O3 Pr1 O4 . 4_575 73.62(6) ?
    O3 Pr1 O5 . . 126.83(6) ?
    O3 Pr1 O6 . 1_655 111.02(6) ?
    O3 Pr1 O6 . 3_665 155.90(6) ?
    O3 Pr1 O8 . 3_766 68.48(6) ?
    O4 Pr1 O5 4_575 . 128.75(6) ?
    O4 Pr1 O6 4_575 3_665 119.74(6) ?
    O4 Pr1 O6 4_575 1_655 71.88(6) ?
    O4 Pr1 O8 4_575 3_766 136.72(6) ?
    O5 Pr1 O6 . 3_665 62.79(5) ?
    O5 Pr1 O6 . 1_655 121.51(5) ?
    O5 Pr1 O8 . 3_766 65.77(6) ?
    O6 Pr1 O6 1_655 3_665 60.73(6) ?
    O6 Pr1 O8 3_665 3_766 103.22(6) ?
    O6 Pr1 O8 1_655 3_766 141.64(6) ?
    O7 Pr1 O3 . . 76.38(6) ?
    O7 Pr1 O4 . 4_575 126.57(6) ?
    O7 Pr1 O5 . . 104.63(6) ?
    O7 Pr1 O6 . 1_655 79.29(5) ?
    O7 Pr1 O6 . 3_665 79.73(6) ?
    O7 Pr1 O8 . 3_766 63.05(6) ?
    Pr1 O1 K1 . . 138.75(7) ?
    C1 O1 Pr1 . . 119.90(15) ?
    C1 O1 K1 . . 99.54(13) ?
    Pr1 O2 K1 4_576 . 149.93(7) ?
    C1 O2 Pr1 . 4_576 120.31(14) ?
    C1 O2 K1 . . 87.73(13) ?
    Pr1 O3 K1 . 4_676 142.55(7) ?
    C2 O3 Pr1 . . 118.69(14) ?
    C2 O3 K1 . 4_676 93.18(13) ?
    Pr1 O4 K1 4_576 4_676 142.41(7) ?
    C2 O4 Pr1 . 4_576 119.98(15) ?
    C2 O4 K1 . 4_676 93.94(14) ?
    Pr1 O5 K1 . 2_645 94.19(5) ?
    C3 O5 Pr1 . . 116.08(15) ?
    C3 O5 K1 . 2_645 93.93(14) ?
    Pr1 O6 Pr1 1_455 3_665 119.27(6) ?
    C3 O6 Pr1 . 3_665 115.59(14) ?
    C3 O6 Pr1 . 1_455 111.22(14) ?
    Pr1 O7 K1 . 2_745 138.04(7) ?
    C4 O7 Pr1 . . 115.73(15) ?
    C4 O7 K1 . 2_745 91.60(14) ?
    Pr1 O8 K1 3_766 4_676 96.89(6) ?
    Pr1 O8 K1 3_766 2_745 141.18(8) ?
    K1 O8 K1 2_745 4_676 107.43(6) ?
    C4 O8 Pr1 . 3_766 112.76(15) ?
    C4 O8 K1 . 2_745 95.54(14) ?
    C4 O8 K1 . 4_676 94.06(15) ?
    O1 C1 O2 . . 125.4(2) ?
    O1 C1 C2 . . 117.7(2) ?
    O2 C1 C2 . . 116.9(2) ?
    O3 C2 K1 . 4_676 63.74(12) ?
    O3 C2 C1 . . 117.0(2) ?
    O4 C2 K1 . 4_676 63.23(12) ?
    O4 C2 O3 . . 125.7(2) ?
    O4 C2 C1 . . 117.3(2) ?
    C1 C2 K1 . 4_676 166.83(15) ?
    O5 C3 O6 . . 126.1(2) ?
    O5 C3 C3 . 3_665 118.5(2) ?
    O6 C3 C3 . 3_665 115.4(2) ?
    K1 C4 K1 2_745 4_676 92.69(6) ?
    O7 C4 K1 . 2_745 65.24(13) ?
    O7 C4 K1 . 4_676 120.05(16) ?
    O7 C4 C4 . 3_766 116.2(3) ?
    O8 C4 K1 . 4_676 65.02(14) ?
    O8 C4 K1 . 2_745 61.79(13) ?
    O8 C4 O7 . . 127.0(2) ?
    O8 C4 C4 . 3_766 116.8(2) ?
    C4 C4 K1 3_766 4_676 85.41(17) ?
    C4 C4 K1 3_766 2_745 178.0(2) ?
loop_
    _geom_torsion_atom_site_label_1
    _geom_torsion_atom_site_label_2
    _geom_torsion_atom_site_label_3
    _geom_torsion_atom_site_label_4
    _geom_torsion_site_symmetry_1
    _geom_torsion_site_symmetry_2
    _geom_torsion_site_symmetry_3
    _geom_torsion_site_symmetry_4
    _geom_torsion
    _geom_torsion_publ_flag
    K1 O1 C1 O2 . . . . 17.8(3) ?
    K1 O1 C1 C2 . . . . -162.38(17) ?
    K1 O2 C1 O1 . . . . -16.1(3) ?
    K1 O2 C1 C2 . . . . 164.10(18) ?
    K1 O3 C2 O4 4_676 . . . 13.5(3) ?
    K1 O3 C2 C1 4_676 . . . -165.28(17) ?
    K1 O4 C2 O3 4_676 . . . -13.5(3) ?
    K1 O4 C2 C1 4_676 . . . 165.21(17) ?
    K1 O5 C3 O6 2_645 . . . 109.7(2) ?
    K1 O5 C3 C3 2_645 . . 3_665 -69.1(2) ?
    K1 O7 C4 K1 2_745 . . 4_676 78.04(13) ?
    K1 O7 C4 O8 2_745 . . . -1.9(3) ?
    K1 O7 C4 C4 2_745 . . 3_766 178.5(2) ?
    K1 O8 C4 K1 4_676 . . 2_745 107.97(7) ?
    K1 O8 C4 K1 2_745 . . 4_676 -107.97(7) ?
    K1 O8 C4 O7 2_745 . . . 1.9(3) ?
    K1 O8 C4 O7 4_676 . . . 109.9(2) ?
    K1 O8 C4 C4 2_745 . . 3_766 -178.5(2) ?
    K1 O8 C4 C4 4_676 . . 3_766 -70.5(3) ?
    Pr1 O1 C1 O2 . . . . -174.77(18) ?
    Pr1 O1 C1 C2 . . . . 5.0(3) ?
    Pr1 O2 C1 O1 4_576 . . . 175.37(19) ?
    Pr1 O2 C1 C2 4_576 . . . -4.5(3) ?
    Pr1 O3 C2 K1 . . . 4_676 159.52(15) ?
    Pr1 O3 C2 O4 . . . . 172.99(19) ?
    Pr1 O3 C2 C1 . . . . -5.8(3) ?
    Pr1 O4 C2 K1 4_576 . . 4_676 -163.10(16) ?
    Pr1 O4 C2 O3 4_576 . . . -176.62(18) ?
    Pr1 O4 C2 C1 4_576 . . . 2.1(3) ?
    Pr1 O5 C3 O6 . . . . -153.70(19) ?
    Pr1 O5 C3 C3 . . . 3_665 27.5(3) ?
    Pr1 O6 C3 O5 1_455 . . . -13.3(3) ?
    Pr1 O6 C3 O5 3_665 . . . -153.45(19) ?
    Pr1 O6 C3 C3 3_665 . . 3_665 25.4(3) ?
    Pr1 O6 C3 C3 1_455 . . 3_665 165.52(19) ?
    Pr1 O7 C4 K1 . . . 2_745 -147.06(14) ?
    Pr1 O7 C4 K1 . . . 4_676 -69.02(18) ?
    Pr1 O7 C4 O8 . . . . -148.9(2) ?
    Pr1 O7 C4 C4 . . . 3_766 31.5(3) ?
    Pr1 O8 C4 K1 3_766 . . 2_745 -152.81(15) ?
    Pr1 O8 C4 K1 3_766 . . 4_676 99.21(11) ?
    Pr1 O8 C4 O7 3_766 . . . -150.9(2) ?
    Pr1 O8 C4 C4 3_766 . . 3_766 28.7(3) ?
    O1 C1 C2 K1 . . . 4_676 -89.4(7) ?
    O1 C1 C2 O3 . . . . 0.6(3) ?
    O1 C1 C2 O4 . . . . -178.3(2) ?
    O2 C1 C2 K1 . . . 4_676 90.4(7) ?
    O2 C1 C2 O3 . . . . -179.6(2) ?
    O2 C1 C2 O4 . . . . 1.6(3) ?
_shelx_space_group_comment
;
The symmetry employed for this shelxl refinement is uniquely defined
by the following loop, which should always be used as a source of
symmetry information in preference to the above space-group names.
They are only intended as comments.
;
_shelx_estimated_absorpt_T_min     0.488
_shelx_estimated_absorpt_T_max     0.679
_shelx_hkl_file
;
  -2   0   0  217.34    6.21
  -2   0   0  222.25    6.45
  -2   0   0  217.07    6.34
   2   0   0  224.32    6.37
   2   0   0  220.00    6.33
   2   0   0  216.94    6.46
   2   0   0  222.68    6.35
  -2   0   0  218.77    6.23
   3   0   0  104.14    3.77
   3   0   0  104.01    3.78
   3   0   0  108.05    3.97
  -3   0   0  112.49    3.86
   3   0   0  104.88    3.82
  -3   0   0  107.78    3.56
  -3   0   0  107.64    3.58
   4   0   0    0.63    0.37
   4   0   0    1.44    0.44
   4   0   0    1.10    0.40
  -4   0   0    0.94    0.33
  -4   0   0    1.04    0.41
   4   0   0    1.27    0.44
  -4   0   0    1.38    0.41
   5   0   0  126.61    5.03
   5   0   0  137.62    5.26
   5   0   0  130.82    5.11
   5   0   0  125.69    5.28
  -5   0   0  135.63    5.13
  -5   0   0  127.47    4.48
   6   0   0  191.52    7.24
   6   0   0  192.27    7.04
  -6   0   0  176.26    6.76
   6   0   0  167.89    6.67
  -6   0   0  176.56    5.71
   7   0   0   87.71    4.54
   7   0   0   86.23    4.71
   7   0   0   82.36    4.39
  -7   0   0   93.07    4.57
  -1  -1   0   92.78    2.85
  -1  -1   0   92.18    2.89
   1  -1   0   95.71    2.63
   1  -1   0   97.11    2.84
  -1  -1   0   94.78    2.82
  -1  -1   0   96.37    2.94
   1  -1   0  101.47    2.64
   1   1   0   92.48    2.92
   1   1   0   97.63    2.93
  -1   1   0   95.51    2.53
  -1   1   0   97.33    2.54
   1   1   0   98.60    2.82
  -2  -1   0  111.51    3.65
  -2  -1   0  110.06    3.61
   2  -1   0  113.36    3.43
   2  -1   0  111.22    3.46
   2  -1   0  109.83    3.58
  -2  -1   0  115.57    3.60
   2  -1   0  107.64    3.68
   2   1   0  112.29    3.69
  -2   1   0  108.62    3.23
   2   1   0  112.89    3.56
   2   1   0  110.89    3.68
  -2   1   0  111.90    3.60
  -2   1   0  108.56    3.21
   3  -1   0    4.43    0.55
   3  -1   0    5.20    0.59
   3  -1   0    3.26    0.65
  -3  -1   0    3.36    0.59
  -3  -1   0    2.32    0.45
  -3  -1   0    3.26    0.54
  -3  -1   0    3.96    0.63
   3  -1   0    4.05    0.66
   3   1   0    5.66    0.89
   3   1   0    6.46    0.95
  -3   1   0    3.91    0.64
   3   1   0    3.97    0.70
  -3   1   0    3.48    0.40
   3   1   0    4.93    0.74
  -3   1   0    3.73    0.42
  -4  -1   0  194.68    6.31
   4  -1   0  187.55    6.36
   4  -1   0  205.91    6.53
  -4  -1   0  201.49    6.56
   4  -1   0  202.74    6.85
   4  -1   0  199.87    6.56
  -4  -1   0  199.78    6.36
   4   1   0  204.73    6.57
  -4   1   0  200.35    5.88
  -4   1   0  195.70    5.80
   4   1   0  199.58    6.69
   4   1   0  198.45    6.78
  -4   1   0  197.67    6.58
   4   1   0  196.19    7.30
   5  -1   0   49.87    2.77
   5  -1   0   51.95    2.76
  -5  -1   0   51.02    2.48
   5  -1   0   49.87    2.68
   5  -1   0   52.64    2.98
  -5  -1   0   49.83    2.74
   5   1   0   53.16    2.99
   5   1   0   52.48    2.92
  -5   1   0   47.98    2.02
   5   1   0   48.06    2.76
   5   1   0   52.46    2.79
  -5   1   0   51.45    2.05
  -5   1   0   53.83    2.82
  -6  -1   0   31.34    1.88
   6  -1   0   32.37    2.49
   6  -1   0   29.80    2.22
   6  -1   0   24.87    2.06
  -6  -1   0   32.97    2.34
   6   1   0   28.52    2.31
   6   1   0   29.98    2.39
  -6   1   0   29.52    2.22
  -6   1   0   27.51    1.83
   6   1   0   29.05    2.25
   7  -1   0    8.12    1.49
  -7  -1   0    9.50    1.19
   7  -1   0    7.44    1.44
   7  -1   0    8.89    1.41
  -7  -1   0    6.66    1.24
   7   1   0    6.07    1.29
   7   1   0    9.39    1.61
   7   1   0    8.91    1.71
  -7   1   0    6.06    1.29
   0  -2   0  140.44    3.81
   0  -2   0  146.46    3.65
   0  -2   0  138.65    3.86
   0   2   0  142.78    3.78
  -1  -2   0   14.07    0.69
   1  -2   0   13.81    0.67
  -1  -2   0   13.32    0.77
   1  -2   0   13.78    0.70
  -1  -2   0   13.28    0.64
  -1  -2   0   13.68    0.80
  -1   2   0   14.33    0.68
   1   2   0   14.83    0.66
   1   2   0   12.82    0.78
   1   2   0   15.04    0.81
   1   2   0   14.89    0.71
  -2  -2   0  105.89    3.51
  -2  -2   0  100.85    3.32
  -2  -2   0   97.54    3.51
   2  -2   0  101.99    3.04
  -2  -2   0  101.75    3.39
   2  -2   0  105.29    3.39
   2  -2   0   99.40    3.03
   2   2   0  100.99    3.54
   2   2   0  102.07    3.43
   2   2   0  103.81    3.57
  -2   2   0  102.80    3.36
   2   2   0   99.57    3.28
  -3  -2   0    3.16    0.60
  -3  -2   0    2.26    0.49
   3  -2   0    2.18    0.53
   3  -2   0    2.49    0.48
   3  -2   0    2.22    0.49
  -3  -2   0    3.52    0.60
   3  -2   0    3.42    0.57
  -3  -2   0    2.15    0.50
   3   2   0    1.74    0.44
   3   2   0    2.06    0.46
   3   2   0    2.38    0.52
  -3   2   0    2.75    0.25
   3   2   0    3.13    0.69
  -3   2   0    3.01    0.25
  -3   2   0    2.31    0.48
  -4  -2   0    0.38    0.21
   4  -2   0    0.95    0.34
   4  -2   0    0.41    0.38
  -4  -2   0    0.40    0.33
   4  -2   0    1.13    0.39
   4  -2   0    0.18    0.24
  -4  -2   0    0.33    0.26
  -4  -2   0    0.13    0.37
   4   2   0    0.50    0.34
   4   2   0    0.40    0.23
   4   2   0    0.39    0.36
  -4   2   0    0.42    0.35
  -4   2   0    0.60    0.18
   4   2   0    0.25    0.30
  -4   2   0    0.97    0.22
   5  -2   0   14.07    1.29
  -5  -2   0   14.13    1.35
   5  -2   0   13.91    1.28
   5  -2   0   15.59    1.51
  -5  -2   0   12.44    1.19
   5  -2   0   12.17    1.68
   5   2   0   14.16    1.46
   5   2   0   12.29    1.36
  -5   2   0   10.53    1.42
   5   2   0   11.46    1.43
  -6  -2   0   27.20    1.93
   6  -2   0   30.30    2.17
   6  -2   0   25.59    2.27
  -6  -2   0   33.64    2.34
   6  -2   0   29.19    2.10
   6   2   0   34.69    2.52
   6   2   0   30.55    2.38
   6   2   0   32.28    2.50
  -6   2   0   28.03    2.20
   7  -2   0   22.32    2.06
  -7  -2   0   23.22    2.10
  -7  -2   0   22.30    1.88
   7  -2   0   21.28    2.19
   7  -2   0   20.02    1.92
   7   2   0   19.42    2.12
  -7   2   0   21.84    2.13
   7   2   0   24.84    2.43
   7   2   0   23.94    2.33
   0  -3   0    0.73    0.17
   0  -3   0    0.43    0.11
   0  -3   0    0.37    0.06
   0   3   0    0.32    0.11
   0   3   0    1.03    0.16
   0   3   0    0.33    0.07
  -1  -3   0  146.85    4.42
   1  -3   0  143.24    4.09
  -1  -3   0  140.15    4.28
  -1  -3   0  136.90    4.06
  -1  -3   0  144.16    3.97
   1  -3   0  145.85    4.03
  -1   3   0  140.40    4.11
   1   3   0  136.75    4.06
   1   3   0  149.41    4.41
   1   3   0  140.91    3.94
  -1   3   0  141.92    4.01
   2  -3   0  683.05   17.91
   2  -3   0  682.96   17.29
  -2  -3   0  679.04   18.10
   2  -3   0  649.22   17.78
  -2  -3   0  675.11   17.78
  -2  -3   0  682.10   18.24
  -2  -3   0  683.05   17.87
   2   3   0  673.82   17.73
   2   3   0  693.93   18.23
  -2   3   0  652.80   17.78
   2   3   0  653.05   18.20
   3  -3   0  463.14   12.20
  -3  -3   0  466.76   12.99
   3  -3   0  456.79   12.82
   3  -3   0  470.52   12.98
  -3  -3   0  446.60   12.85
  -3  -3   0  460.29   12.62
  -3  -3   0  453.29   12.76
   3  -3   0  450.06   12.20
   3  -3   0  457.88   12.63
   3   3   0  436.94   12.98
   3   3   0  439.58   12.98
   3   3   0  439.12   12.54
   3   3   0  445.40   12.75
  -3   3   0  430.68   12.58
   4  -3   0  519.54   15.26
   4  -3   0  514.12   15.10
  -4  -3   0  508.81   15.05
   4  -3   0  535.13   14.93
  -4  -3   0  519.01   14.99
   4  -3   0  546.38   14.60
  -4  -3   0  542.38   14.94
   4  -3   0  524.71   14.47
  -4  -3   0  529.07   15.03
   4   3   0  514.54   15.26
   4   3   0  534.06   15.44
  -4   3   0  539.12   14.98
   4   3   0  516.51   14.82
   4   3   0  510.18   15.09
  -5  -3   0   88.46    3.84
   5  -3   0   84.48    3.83
   5  -3   0   86.39    3.56
   5  -3   0   80.36    3.97
   5  -3   0   85.88    3.55
  -5  -3   0   79.81    3.66
  -5   3   0   85.00    3.84
   5   3   0   85.56    4.15
   5   3   0   84.38    3.74
   5   3   0   84.84    4.05
   5   3   0   81.42    3.96
   6  -3   0   34.61    2.25
  -6  -3   0   35.94    2.33
  -6  -3   0   34.46    2.41
   6  -3   0   35.34    2.67
   6  -3   0   37.93    2.37
   6   3   0   39.20    2.80
   6   3   0   40.75    2.79
  -6   3   0   39.37    2.59
   6   3   0   36.04    2.67
  -7  -3   0    4.83    1.05
  -7  -3   0    8.83    1.47
   7  -3   0    6.54    1.46
   7  -3   0    5.99    1.18
   7  -3   0    5.81    1.15
   7   3   0    6.01    1.43
   7   3   0    5.42    1.33
  -7   3   0    4.00    1.06
   7   3   0    5.12    1.27
   0  -4   0  203.43    5.23
   0  -4   0  188.26    5.66
   0  -4   0  205.69    5.50
   0  -4   0  208.71    5.58
   0   4   0  197.25    5.55
   0   4   0  207.36    5.51
   0   4   0  205.32    5.49
   0   4   0  204.26    5.24
  -1  -4   0   27.90    1.43
   1  -4   0   26.96    1.07
   1  -4   0   26.65    1.14
  -1  -4   0   25.94    1.30
  -1  -4   0   28.30    1.03
  -1  -4   0   26.79    1.13
   1   4   0   27.47    1.32
   1   4   0   27.39    1.15
   1   4   0   27.40    0.98
  -1   4   0   27.74    1.17
   1   4   0   27.92    1.40
  -2  -4   0  321.77    9.28
   2  -4   0  331.26    9.33
   2  -4   0  329.52    9.26
  -2  -4   0  339.83    9.65
  -2  -4   0  339.32    9.79
  -2  -4   0  339.03    9.25
   2   4   0  343.52    9.36
   2   4   0  324.09    9.73
   2   4   0  329.07    9.68
   2   4   0  340.68    9.16
  -2   4   0  330.06    9.24
  -3  -4   0   10.47    1.06
  -3  -4   0   10.20    0.89
   3  -4   0   10.48    0.93
   3  -4   0   10.59    0.96
   3  -4   0   11.97    0.71
   3  -4   0   10.58    0.69
  -3  -4   0    9.98    0.93
   3   4   0   10.52    0.96
   3   4   0   10.91    0.88
   3   4   0   10.85    1.12
   3   4   0    9.63    1.03
  -3   4   0   10.38    0.92
   4  -4   0    0.79    0.30
   4  -4   0    0.74    0.30
  -4  -4   0    0.19    0.32
   4  -4   0    0.31    0.39
   4  -4   0    0.66    0.32
  -4  -4   0    1.80    0.60
   4  -4   0    0.58    0.33
  -4  -4   0    0.48    0.32
  -4  -4   0    0.46    0.38
   4   4   0    0.13    0.36
   4   4   0    0.54    0.39
   4   4   0    0.34    0.27
  -4   4   0    0.53    0.30
   4   4   0    0.62    0.43
   5  -4   0   57.65    2.68
   5  -4   0   56.03    3.18
  -5  -4   0   57.43    3.00
   5  -4   0   57.30    2.69
   5   4   0   62.60    3.28
   5   4   0   65.48    3.49
   5   4   0   54.32    3.21
   5   4   0   56.79    2.95
  -5   4   0   61.22    3.11
   6  -4   0   53.21    2.85
  -6  -4   0   55.28    3.14
   6  -4   0   55.15    3.42
  -6  -4   0   53.12    3.08
   6  -4   0   57.77    2.95
   6   4   0   55.11    3.46
  -6   4   0   57.94    3.23
   6   4   0   49.74    3.25
   6   4   0   57.03    3.52
   7  -4   0   41.08    2.66
   7  -4   0   42.93    3.17
  -7  -4   0   39.79    2.90
  -7  -4   0   43.86    3.00
   7  -4   0   40.63    2.64
   7   4   0   46.03    3.36
   7   4   0   44.30    3.21
   7   4   0   43.55    3.37
  -7   4   0   45.45    3.02
   0  -5   0    0.17    0.06
   0  -5   0    0.09    0.11
   0  -5   0    0.02    0.09
   0  -5   0    0.06    0.12
   0   5   0    0.18    0.10
   0   5   0    0.04    0.05
   0   5   0    0.13    0.10
   0   5   0    0.13    0.09
   1  -5   0   31.28    1.31
   1  -5   0   30.67    0.99
  -1  -5   0   29.96    1.28
  -1  -5   0   29.54    1.11
   1  -5   0   31.90    1.20
  -1  -5   0   31.00    1.62
   1  -5   0   31.41    1.05
   1   5   0   31.64    1.30
   1   5   0   31.14    1.47
   1   5   0   32.80    1.58
   1   5   0   30.48    1.06
  -1   5   0   29.48    1.30
  -2  -5   0   10.49    0.94
  -2  -5   0    8.56    0.67
   2  -5   0   11.42    0.80
  -2  -5   0    8.83    0.74
  -2  -5   0   10.07    0.96
   2  -5   0    8.58    0.73
   2   5   0    8.35    0.72
   2   5   0    8.30    0.84
   2   5   0    9.59    0.95
  -2   5   0    9.35    0.72
   2   5   0    9.00    0.64
  -3  -5   0   21.97    1.45
   3  -5   0   22.96    1.48
   3  -5   0   23.95    1.03
   3  -5   0   24.23    1.46
  -3  -5   0   27.29    1.48
  -3  -5   0   21.26    1.58
   3  -5   0   24.57    1.01
   3   5   0   25.08    1.74
   3   5   0   22.82    1.34
   3   5   0   23.89    1.47
  -3   5   0   22.80    1.42
   3   5   0   23.58    1.71
   4  -5   0    0.47    0.24
  -4  -5   0    0.04    0.35
   4  -5   0    0.14    0.27
  -4  -5   0    0.27    0.29
   4  -5   0    0.30    0.21
  -4  -5   0    0.72    0.32
   4  -5   0   -0.14    0.33
  -4   5   0   -0.18    0.20
   4   5   0    0.23    0.34
   4   5   0    0.06    0.26
   4   5   0    0.07    0.30
   4   5   0    0.15    0.20
   5  -5   0    5.62    1.11
  -5  -5   0    5.33    1.01
   5  -5   0    6.32    0.79
   5  -5   0    6.07    0.76
   5   5   0    5.76    1.18
   5   5   0    5.23    1.18
   5   5   0    4.54    0.90
  -5   5   0    5.61    1.09
   5   5   0    5.18    1.00
   6  -5   0    9.44    1.12
   6  -5   0   11.35    1.14
  -6  -5   0   11.04    1.47
   6  -5   0   11.32    1.61
  -6  -5   0    9.24    1.42
   6   5   0    7.99    1.31
   6   5   0    8.90    1.53
  -6   5   0   10.36    1.57
   7  -5   0    0.60    0.56
  -7  -5   0    0.28    0.80
   7  -5   0    0.09    0.41
   7  -5   0    0.76    0.58
  -7  -5   0    0.71    0.58
   7   5   0    1.14    0.97
   7   5   0    0.11    0.53
   7   5   0   -0.48    0.57
   0  -6   0  450.28   12.88
   0  -6   0  466.88   12.71
   0  -6   0  487.74   12.59
   0  -6   0  494.17   12.17
   0   6   0  479.31   12.60
   0   6   0  460.92   12.62
   0   6   0  491.08   12.55
   1  -6   0  362.41   10.12
   1  -6   0  400.71   10.40
  -1  -6   0  367.80   10.71
  -1  -6   0  387.20   10.03
   1  -6   0  375.04   10.12
   1  -6   0  394.21   10.01
  -1  -6   0  377.57   10.97
  -1  -6   0  387.52   10.37
   1   6   0  364.57   10.77
  -1   6   0  393.25   10.42
   1   6   0  383.25    9.94
   1   6   0  399.43   10.38
   2  -6   0  165.95    5.07
   2  -6   0  161.35    5.12
  -2  -6   0  170.49    5.80
  -2  -6   0  163.36    4.95
  -2  -6   0  168.20    5.16
  -2  -6   0  160.17    5.51
  -2   6   0  174.48    5.32
   2   6   0  166.87    5.58
   2   6   0  167.84    4.85
   2   6   0  164.61    5.66
   2   6   0  161.60    5.12
  -3  -6   0   24.88    1.75
   3  -6   0   22.91    0.87
  -3  -6   0   23.15    1.49
  -3  -6   0   21.32    1.66
   3  -6   0   21.65    1.46
   3  -6   0   22.91    0.93
  -3  -6   0   24.08    1.40
   3  -6   0   23.09    1.43
   3   6   0   21.75    1.44
   3   6   0   24.35    1.35
  -3   6   0   22.65    1.40
  -4  -6   0    2.85    0.75
   4  -6   0    2.65    0.71
  -4  -6   0    3.12    0.87
  -4  -6   0    3.69    0.70
   4  -6   0    2.17    0.60
  -4  -6   0    2.46    0.77
   4  -6   0    1.62    0.58
   4  -6   0    3.45    0.51
   4  -6   0    3.37    0.51
   4   6   0    2.36    0.70
   4   6   0    1.80    0.49
  -4   6   0    2.98    0.70
   4   6   0    3.24    0.84
   4   6   0    1.66    0.59
   5  -6   0   70.60    2.89
   5  -6   0   73.11    3.74
  -5  -6   0   73.93    3.42
   5  -6   0   67.67    2.86
  -5  -6   0   74.44    3.77
   5   6   0   65.45    3.27
  -5   6   0   69.86    3.43
   5   6   0   70.84    3.61
   5   6   0   73.21    3.97
   5   6   0   68.20    3.81
  -6  -6   0   82.96    3.99
  -6  -6   0   80.82    4.19
   6  -6   0   80.79    3.51
   6  -6   0   79.49    3.49
   6  -6   0   89.99    4.49
   6   6   0   78.46    4.22
  -6   6   0   88.55    4.18
   6   6   0   84.91    4.60
   6   6   0   80.61    4.57
   7  -6   0   89.18    3.98
  -7  -6   0   94.45    4.57
  -7  -6   0   77.16    4.37
   7  -6   0   91.75    4.92
   7   6   0   83.06    5.04
   7   6   0   93.81    5.22
   7   6   0   89.84    4.84
   0  -7   0    0.58    0.20
   0  -7   0    0.03    0.17
   0  -7   0    0.06    0.15
   0  -7   0    0.31    0.08
   0   7   0   -0.06    0.10
   0   7   0    0.15    0.13
   0   7   0    0.05    0.10
   1  -7   0   98.01    3.12
  -1  -7   0  101.09    3.80
  -1  -7   0  100.42    2.87
   1  -7   0   95.97    2.99
   1  -7   0  101.49    3.25
  -1  -7   0   98.89    3.22
   1  -7   0   99.94    2.98
  -1  -7   0   97.25    3.57
   1  -7   0   98.85    2.93
  -1   7   0   98.16    3.25
   1   7   0   98.61    3.46
   1   7   0   96.48    3.58
   1   7   0   93.68    3.18
   1   7   0   98.24    2.77
  -2  -7   0  214.92    6.16
  -2  -7   0  214.13    6.42
   2  -7   0  209.07    6.28
   2  -7   0  211.44    6.40
   2   7   0  217.60    6.88
   2   7   0  209.78    6.38
   2   7   0  202.72    6.97
   2   7   0  220.71    6.02
  -2   7   0  215.29    6.52
  -3  -7   0  149.48    5.21
   3  -7   0  156.16    5.28
  -3  -7   0  157.62    5.75
  -3  -7   0  158.38    5.08
  -3  -7   0  157.65    5.92
   3  -7   0  152.76    5.17
   3   7   0  157.41    5.27
   3   7   0  150.62    5.84
   3   7   0  161.11    4.97
   3   7   0  160.21    5.85
  -4  -7   0  133.20    5.44
   4  -7   0  137.86    4.08
   4  -7   0  132.66    5.01
   4  -7   0  125.82    4.83
  -4  -7   0  138.06    5.55
  -4  -7   0  134.83    4.83
   4  -7   0  135.51    4.10
  -4  -7   0  119.18    4.89
  -4   7   0  131.14    4.84
   4   7   0  131.93    5.56
   4   7   0  133.28    4.71
   4   7   0  126.72    5.47
   4   7   0  139.88    5.12
   5  -7   0   59.83    2.50
   5  -7   0   60.63    3.41
   5  -7   0   62.42    2.54
  -5  -7   0   58.41    3.01
  -5  -7   0   62.06    3.49
   5   7   0   58.10    3.60
   5   7   0   60.43    3.05
   5   7   0   59.15    3.27
  -5   7   0   59.16    3.10
   5   7   0   56.92    3.49
   6  -7   0   53.19    3.35
  -6  -7   0   44.99    2.80
  -6  -7   0   49.33    3.26
   6  -7   0   52.73    2.53
   6   7   0   50.68    3.23
   6   7   0   49.71    3.50
   6   7   0   46.76    3.44
   7  -7   0   -0.02    0.37
   7  -7   0    0.24    0.56
   7  -7   0    1.39    0.78
  -7  -7   0    0.53    0.71
  -7  -7   0    0.77    1.01
   7   7   0    1.03    0.72
   7   7   0   -0.28    0.61
   0  -8   0   57.19    2.49
   0  -8   0   58.86    2.35
   0  -8   0   59.19    1.70
   0  -8   0   57.18    2.16
   0   8   0   55.68    2.16
   0   8   0   56.36    2.06
   0   8   0   58.99    2.16
   1  -8   0    1.09    0.28
  -1  -8   0    2.24    0.28
   1  -8   0    2.13    0.32
  -1  -8   0    1.10    0.34
   1  -8   0    2.50    0.40
   1  -8   0    1.66    0.38
  -1  -8   0    1.41    0.40
  -1  -8   0    2.06    0.42
   1  -8   0    1.90    0.29
   1   8   0    4.18    0.76
   1   8   0    1.33    0.37
   1   8   0    2.03    0.20
  -1   8   0    1.53    0.37
   1   8   0    2.85    0.50
  -2  -8   0   37.01    1.78
   2  -8   0   37.66    1.31
   2  -8   0   32.88    1.72
   2  -8   0   37.42    1.67
  -2  -8   0   35.96    2.25
  -2  -8   0   37.18    1.57
   2  -8   0   34.74    1.21
   2   8   0   32.74    1.97
   2   8   0   35.74    1.42
   2   8   0   33.31    1.70
   2   8   0   37.93    2.17
  -2   8   0   36.28    1.81
  -3  -8   0    0.14    0.20
   3  -8   0    0.14    0.26
  -3  -8   0    0.24    0.31
  -3  -8   0    0.35    0.41
  -3  -8   0    0.19    0.28
   3  -8   0    0.26    0.33
   3   8   0    0.37    0.40
   3   8   0   -0.10    0.21
   3   8   0    0.35    0.25
   3   8   0    0.10    0.25
  -4  -8   0    0.92    0.57
  -4  -8   0    2.18    0.78
   4  -8   0    0.31    0.47
  -4  -8   0    0.12    0.42
   4  -8   0    0.25    0.16
   4  -8   0    0.35    0.42
  -4  -8   0    0.25    0.30
   4   8   0    0.09    0.44
   4   8   0    0.23    0.24
   4   8   0    0.21    0.35
   4   8   0    0.20    0.43
   5  -8   0    1.36    0.38
  -5  -8   0    0.70    0.52
  -5  -8   0    1.36    0.57
   5  -8   0    1.03    0.58
   5   8   0    0.81    0.45
   5   8   0    1.35    0.83
   5   8   0    0.42    0.61
   5   8   0    0.56    0.53
   6  -8   0    5.79    1.25
  -6  -8   0    6.10    1.18
  -6  -8   0    7.98    1.52
   6  -8   0    5.83    0.92
   6  -8   0    7.26    0.99
   6   8   0    6.09    1.18
   6   8   0    5.01    1.52
   6   8   0    8.35    1.74
   7   8   0    0.03    0.79
   0  -9   0    0.00    0.24
   0  -9   0    0.13    0.08
   0  -9   0    0.27    0.17
   0  -9   0    0.30    0.10
   0  -9   0    0.60    0.29
   0   9   0   -0.04    0.13
   0   9   0   -0.03    0.11
   1  -9   0   44.45    1.63
   1  -9   0   40.97    1.88
  -1  -9   0   42.85    2.20
   1  -9   0   43.14    1.87
   1  -9   0   46.04    1.81
   1  -9   0   44.77    1.54
  -1  -9   0   43.77    1.46
  -1  -9   0   43.96    2.40
  -1  -9   0   43.37    1.89
   1   9   0   43.53    1.37
   1   9   0   44.45    1.91
  -1   9   0   43.71    1.92
   1   9   0   42.92    2.17
   2  -9   0   49.86    2.07
  -2  -9   0   51.15    1.94
  -2  -9   0   54.63    2.95
   2  -9   0   50.44    1.80
   2  -9   0   53.40    1.74
  -2  -9   0   47.91    2.59
   2  -9   0   47.14    2.20
  -2  -9   0   50.45    2.25
   2   9   0   49.51    2.53
   2   9   0   48.32    1.76
  -2   9   0   51.07    2.32
   2   9   0   48.84    2.20
   2   9   0   48.45    2.65
   3  -9   0  229.89    7.19
   3  -9   0  220.62    7.30
  -3  -9   0  243.19    7.06
  -3  -9   0  229.91    7.34
  -3  -9   0  236.69    8.30
  -3  -9   0  223.99    7.98
   3   9   0  243.39    8.06
   3   9   0  221.94    8.02
   3   9   0  235.71    7.38
   3   9   0  234.97    6.81
  -4  -9   0   49.22    3.12
  -4  -9   0   49.08    2.43
  -4  -9   0   45.28    2.98
   4  -9   0   50.19    2.90
  -4  -9   0   50.82    3.14
   4  -9   0   49.25    1.95
   4   9   0   48.99    3.07
   4   9   0   49.36    2.33
   4   9   0   47.08    3.07
   4   9   0   45.81    2.57
  -5  -9   0   92.91    4.04
   5  -9   0   96.47    3.28
   5  -9   0  104.64    4.76
  -5  -9   0   97.12    4.89
   5  -9   0  101.07    3.35
   5   9   0   95.40    4.01
   5   9   0   90.07    4.88
   5   9   0  100.75    4.52
   5   9   0   93.15    4.90
  -6  -9   0    9.57    1.66
   6  -9   0    8.81    0.94
   6  -9   0    8.50    0.92
  -6  -9   0    9.45    1.42
   6   9   0    6.40    1.56
   6   9   0    6.29    1.51
   0 -10   0   96.75    2.72
   0 -10   0   96.24    2.69
   0 -10   0   96.45    3.91
   0 -10   0   95.30    3.33
   0  10   0   96.99    3.18
   0  10   0   95.64    3.25
   0  10   0  100.02    3.42
  -1 -10   0  335.96   10.54
   1 -10   0  342.54    8.94
   1 -10   0  325.83    9.06
  -1 -10   0  340.21    8.84
  -1 -10   0  332.32   10.12
   1 -10   0  339.32    9.69
   1 -10   0  339.30    9.45
  -1 -10   0  335.14    9.55
   1 -10   0  331.60    9.52
   1  10   0  337.90    9.56
   1  10   0  328.51    9.93
  -1  10   0  330.99    9.58
   1  10   0  339.59    8.72
   2 -10   0  159.59    5.12
   2 -10   0  167.65    4.87
  -2 -10   0  161.28    6.23
   2 -10   0  167.97    4.94
   2 -10   0  159.91    4.72
   2 -10   0  161.63    5.31
  -2 -10   0  167.55    4.86
  -2 -10   0  158.27    5.32
  -2 -10   0  161.13    5.98
   2  10   0  163.42    5.75
   2  10   0  163.80    4.63
   2  10   0  159.49    5.93
   2  10   0  162.74    5.32
  -2  10   0  158.90    5.38
   3 -10   0   36.93    2.36
  -3 -10   0   40.64    2.76
   3 -10   0   41.44    1.37
  -3 -10   0   36.11    2.50
   3 -10   0   40.94    1.40
  -3 -10   0   39.75    1.87
  -3 -10   0   32.74    2.31
   3 -10   0   39.66    2.04
   3  10   0   37.95    1.70
   3  10   0   38.33    2.09
   3  10   0   39.29    2.52
   3  10   0   37.45    2.57
   4 -10   0   37.02    2.23
  -4 -10   0   35.63    2.02
  -4 -10   0   39.89    2.85
   4  10   0   36.01    1.91
   4  10   0   32.33    2.14
   4  10   0   42.88    2.85
  -5 -10   0   47.89    3.35
   5 -10   0   47.30    3.05
   5 -10   0   45.11    1.79
  -5 -10   0   42.71    2.49
   5 -10   0   46.69    1.87
   5  10   0   41.92    2.50
   5  10   0   47.83    2.88
   5  10   0   51.54    3.42
   5  10   0   45.49    3.39
   6 -10   0   58.67    2.46
   6 -10   0   59.98    3.78
  -6 -10   0   63.92    3.35
  -6 -10   0   62.76    4.08
   6 -10   0   60.17    2.48
   6  10   0   57.08    3.99
   6  10   0   61.94    3.63
   0 -11   0    0.00    0.18
   0 -11   0    1.63    0.53
   0 -11   0    0.14    0.09
   0 -11   0    0.01    0.21
   0 -11   0    0.14    0.08
   0  11   0   -0.01    0.16
   0  11   0   -0.07    0.13
   0  11   0    0.20    0.24
  -1 -11   0    0.21    0.31
   1 -11   0    0.14    0.21
  -1 -11   0    0.35    0.14
  -1 -11   0    0.32    0.25
   1 -11   0    0.40    0.27
  -1 -11   0    0.30    0.30
   1 -11   0    0.86    0.20
   1 -11   0    0.68    0.29
   1 -11   0    0.34    0.19
   1  11   0    0.33    0.20
  -1  11   0    0.09    0.17
   1  11   0    0.26    0.29
   1  11   0    0.29    0.10
   2 -11   0   90.94    3.51
  -2 -11   0   97.03    4.44
   2 -11   0   96.20    3.12
  -2 -11   0   83.44    3.45
   2 -11   0   95.78    3.21
  -2 -11   0   84.68    4.02
   2 -11   0   91.88    3.06
  -2 -11   0   91.69    2.98
  -2  11   0   86.93    3.96
   2  11   0   91.02    3.83
   2  11   0   87.08    2.76
   2  11   0   89.52    4.08
   2  11   0  103.48    4.29
   3 -11   0   87.05    3.53
   3 -11   0   97.01    2.91
   3 -11   0   91.65    2.89
  -3 -11   0  104.34    5.63
  -3 -11   0   96.40    3.42
  -3 -11   0   87.42    4.36
   3 -11   0   94.89    3.82
  -3 -11   0   92.95    3.84
   3  11   0   94.00    3.15
   3  11   0   92.83    3.77
   3  11   0   91.92    4.43
   3  11   0   96.68    4.38
  -4 -11   0   71.38    4.07
  -4 -11   0   60.06    3.76
  -4 -11   0   65.95    2.93
   4 -11   0   60.92    3.06
   4  11   0   67.75    3.28
   4  11   0   67.18    2.79
   4  11   0   69.62    3.86
   4  11   0   67.61    3.91
  -5 -11   0    0.68    0.44
   5 -11   0    1.07    0.71
  -5 -11   0    1.52    0.83
   5  11   0    0.48    0.63
   5  11   0    0.92    0.69
   5  11   0    0.76    0.50
  -6 -11   0    2.42    1.18
  -6 -11   0    1.93    0.72
   6 -11   0    1.57    0.40
   6 -11   0    1.00    0.38
   6 -11   0    1.49    0.77
   6  11   0    0.34    0.89
   6  11   0    1.34    0.76
   0 -12   0   38.42    2.31
   0 -12   0   35.69    1.83
   0 -12   0   37.79    2.12
   0 -12   0   37.23    1.16
   0  12   0   37.46    1.70
   0  12   0   36.54    1.62
   0  12   0   39.71    1.92
   1 -12   0  137.81    4.84
  -1 -12   0  133.75    5.20
   1 -12   0  132.18    4.05
  -1 -12   0  131.52    4.61
  -1 -12   0  138.18    5.54
  -1 -12   0  136.83    3.65
   1 -12   0  134.57    4.60
   1 -12   0  135.09    4.65
   1 -12   0  137.03    3.89
  -1  12   0  137.22    4.70
   1  12   0  138.47    4.76
   1  12   0  131.30    4.60
   1  12   0  136.88    4.94
  -2 -12   0    7.60    1.45
   2 -12   0    6.47    0.61
  -2 -12   0    6.83    0.56
   2 -12   0    6.02    0.64
   2 -12   0    8.36    1.00
   2 -12   0    8.01    0.75
   2 -12   0    5.78    0.82
  -2 -12   0    6.23    0.86
  -2 -12   0    8.18    1.36
   2  12   0    6.60    0.93
  -2  12   0    6.21    0.90
   2  12   0    6.87    1.43
   2  12   0    6.10    0.45
   2  12   0    6.97    1.26
   3 -12   0   14.67    1.25
  -3 -12   0   15.40    1.04
   3 -12   0   14.22    1.09
   3 -12   0   15.97    0.88
  -3 -12   0   15.54    1.80
  -3 -12   0   14.12    1.38
   3 -12   0   16.46    1.42
  -3 -12   0   14.32    1.70
   3 -12   0   15.26    1.01
   3  12   0   15.69    1.60
   3  12   0   14.96    1.30
   3  12   0   14.53    0.93
  -4 -12   0    2.56    0.61
  -4 -12   0    1.25    0.84
   4 -12   0    2.89    0.83
  -4 -12   0    3.58    1.04
   4  12   0    3.72    0.84
   4  12   0    3.76    0.71
   4  12   0    3.00    0.84
   5 -12   0   18.76    1.83
  -5 -12   0   18.11    1.53
  -5 -12   0   19.97    2.43
   5  12   0   15.38    1.58
   5  12   0   20.18    2.33
   5  12   0   19.43    1.82
  -6 -12   0   17.92    2.59
   6 -12   0   17.85    2.04
  -6 -12   0   21.06    1.85
   6  12   0   20.76    2.54
   6  12   0   18.21    1.99
   0 -13   0   -0.05    0.28
   0 -13   0    0.16    0.25
   0 -13   0    0.12    0.31
   0  13   0    0.09    0.18
   0  13   0   -0.01    0.30
  -1 -13   0   47.81    2.80
  -1 -13   0   50.12    3.04
   1 -13   0   52.68    2.62
   1 -13   0   56.15    2.55
  -1 -13   0   51.01    2.40
   1 -13   0   53.39    1.75
   1 -13   0   50.14    1.85
   1 -13   0   53.04    2.42
  -1  13   0   53.57    2.47
   1  13   0   55.13    2.48
   1  13   0   51.85    2.47
  -2 -13   0  125.62    3.70
  -2 -13   0  121.16    4.60
  -2 -13   0  133.36    5.78
  -2 -13   0  117.81    5.24
   2 -13   0  120.71    4.55
   2 -13   0  124.68    4.27
   2 -13   0  125.25    4.23
   2 -13   0  126.05    4.32
   2 -13   0  129.03    3.96
   2  13   0  122.61    3.54
   2  13   0  124.81    4.92
  -2  13   0  133.82    4.77
   2  13   0  126.99    4.58
   3 -13   0  256.09    7.63
  -3 -13   0  238.33    9.12
   3 -13   0  246.71    7.84
  -3 -13   0  252.34    7.41
   3 -13   0  254.73    7.27
  -3 -13   0  269.74    9.71
   3 -13   0  258.96    7.26
   3  13   0  256.47    8.19
  -3  13   0  256.46    8.37
   3  13   0  257.73    8.89
  -4 -13   0  145.62    6.50
  -4 -13   0  122.43    6.04
   4 -13   0  123.89    4.94
   4 -13   0  128.22    4.78
  -4 -13   0  129.30    4.60
   4  13   0  131.26    4.38
   4  13   0  136.50    5.25
   4  13   0  133.88    5.95
  -5 -13   0  106.35    5.72
   5 -13   0  101.12    4.95
  -5 -13   0  102.12    4.23
   5  13   0  114.64    5.00
   5  13   0  113.39    5.73
   5  13   0   98.60    4.07
   0 -14   0  123.68    5.09
   0 -14   0  119.10    4.37
   0 -14   0  114.31    4.70
   0  14   0  122.58    4.42
   0  14   0  118.00    3.82
  -1 -14   0  130.88    5.44
   1 -14   0  137.09    4.99
   1 -14   0  136.08    5.14
   1 -14   0  133.17    3.81
  -1 -14   0  144.08    5.93
   1 -14   0  130.79    3.93
   1  14   0  139.18    4.82
  -1  14   0  139.46    4.90
   1  14   0  129.17    4.75
  -2 -14   0   20.69    0.83
  -2 -14   0   19.12    1.89
   2 -14   0   21.02    1.59
  -2 -14   0   21.26    2.15
   2 -14   0   20.37    1.56
   2 -14   0   20.77    1.42
   2 -14   0   20.25    1.08
  -2 -14   0   18.70    1.52
   2 -14   0   22.76    1.44
   2  14   0   20.70    0.76
  -2  14   0   21.87    1.60
   2  14   0   18.94    1.45
   3 -14   0    6.83    0.95
   3 -14   0    8.55    0.73
   3 -14   0    8.38    0.82
  -3 -14   0    7.01    1.39
   3 -14   0    8.62    0.79
  -3 -14   0    7.16    1.52
  -3 -14   0    9.01    0.75
  -3  14   0    9.22    1.32
   3  14   0    7.71    1.13
   3  14   0    8.07    0.64
   3  14   0    7.05    1.30
   4 -14   0    7.07    1.02
  -4 -14   0   11.91    2.11
  -4 -14   0    8.81    1.04
   4 -14   0    9.50    1.31
  -4 -14   0    9.68    1.87
   4  14   0    8.45    0.93
   4  14   0    9.03    1.27
   4  14   0   10.03    1.80
  -5 -14   0   14.42    2.52
  -5 -14   0    8.80    1.15
   5 -14   0    8.90    1.26
   5  14   0    9.60    2.01
   5  14   0    8.34    1.24
   5  14   0    9.02    1.57
   0 -15   0    0.33    0.37
   0 -15   0    0.32    0.40
   0 -15   0    0.26    0.36
   0  15   0   -0.11    0.27
   0  15   0    0.07    0.26
   1 -15   0    9.39    1.08
  -1 -15   0    7.83    1.09
   1 -15   0    7.34    1.05
  -1 -15   0    6.84    1.14
   1 -15   0    6.99    0.47
  -1 -15   0    8.50    1.57
   1 -15   0    7.83    0.43
   1 -15   0    8.69    1.07
   1  15   0    7.91    0.89
   1  15   0    7.66    0.94
  -1  15   0    7.96    0.91
   2 -15   0   17.40    1.34
  -2 -15   0   15.91    1.88
   2 -15   0   14.16    0.89
   2 -15   0   18.23    1.38
  -2 -15   0   17.31    1.94
  -2  15   0   18.03    1.50
   2  15   0   16.81    1.39
   2  15   0   16.92    1.57
   3 -15   0   15.85    1.40
   3 -15   0   20.30    1.28
  -3 -15   0   12.77    1.84
  -3 -15   0   19.31    1.01
  -3 -15   0   21.01    2.32
   3 -15   0   19.78    1.27
   3 -15   0   19.32    1.24
   3  15   0   19.67    0.93
  -3  15   0   22.06    1.74
   3  15   0   21.67    2.00
   3  15   0   20.55    1.62
  -4 -15   0    9.77    1.40
  -4 -15   0    8.26    1.79
   4 -15   0    7.76    1.05
   4 -15   0    8.33    0.67
   4 -15   0    9.70    1.32
   4  15   0    8.30    0.85
   4  15   0    9.39    1.59
   4  15   0    9.12    1.38
  -5 -15   0    6.91    1.05
  -5 -15   0    5.64    1.42
   5 -15   0    4.96    1.02
   5  15   0    6.34    1.25
   0 -16   0  222.33    8.06
   0 -16   0  218.07    7.36
   0 -16   0  234.91    8.44
   0  16   0  238.95    7.50
   1 -16   0  250.88    8.37
   1 -16   0  230.61    8.11
  -1 -16   0  257.54    9.32
  -1 -16   0  234.43    8.75
  -1  16   0  249.98    7.98
   1  16   0  251.52    7.79
   1  16   0  236.25    7.83
   2 -16   0   28.60    1.84
   2 -16   0   26.02    1.38
  -2 -16   0   24.29    2.40
   2 -16   0   25.25    1.19
  -2 -16   0   28.87    2.62
   2 -16   0   24.35    1.75
   2  16   0   27.56    1.86
  -2  16   0   28.90    1.98
   2  16   0   26.33    2.01
  -3 -16   0    4.66    1.24
   3 -16   0    5.70    0.84
   3 -16   0    5.06    0.70
  -3 -16   0    4.79    1.39
   3 -16   0    4.62    0.80
   3  16   0    4.98    1.11
   3  16   0    3.26    0.75
   3  16   0    5.14    0.41
   4 -16   0   22.92    1.57
  -4 -16   0   24.43    2.65
   4 -16   0   19.97    2.20
   4 -16   0   22.40    1.16
   4 -16   0   22.58    1.24
   4  16   0   19.86    1.22
   4  16   0   21.06    2.32
   4  16   0   20.40    1.82
   0 -17   0    1.23    0.67
   0 -17   0   -0.14    0.45
   0  17   0   -0.02    0.33
  -1 -17   0   23.97    2.30
  -1 -17   0   24.83    2.25
   1 -17   0   26.26    2.06
   1 -17   0   25.29    1.98
  -1  17   0   22.97    1.72
   1  17   0   25.82    1.72
   1  17   0   23.66    1.71
   2 -17   0   31.52    1.31
  -2 -17   0   31.94    2.83
   2 -17   0   33.97    2.11
   2 -17   0   28.80    2.01
   2 -17   0   33.23    1.45
  -2 -17   0   32.71    2.90
   2  17   0   32.27    2.26
  -2  17   0   32.71    2.22
   2  17   0   29.69    2.04
   3 -17   0   87.24    3.57
   3 -17   0   88.92    3.22
  -3 -17   0  110.61    5.82
   3 -17   0   85.07    3.45
  -3 -17   0   84.79    5.21
   3 -17   0   96.68    3.60
   3  17   0   76.74    4.26
   3  17   0   92.27    4.05
   0 -18   0    1.80    0.77
   0 -18   0    1.28    0.63
   0  18   0    2.40    0.66
  -1 -18   0   -1.36    0.70
   1 -18   0    0.51    0.60
  -1 -18   0   -0.23    0.53
   1 -18   0    0.92    0.45
   1  18   0    0.57    0.43
   1  18   0    0.46    0.55
  -1  18   0   -0.20    0.43
   2 -18   0    5.33    1.00
   2 -18   0    4.51    0.89
   2 -18   0    4.46    0.39
  -2 -18   0    3.59    1.23
   2 -18   0    4.63    0.46
   2  18   0    4.52    1.03
   2  18   0    3.02    0.76
  -2  18   0    4.95    1.02
  -3 -18   0   -0.04    0.78
   3 -18   0   -0.20    0.59
   3 -18   0    0.47    0.46
   3 -18   0   -0.17    0.28
   3  18   0    0.23    0.85
   3  18   0   -0.32    0.47
   0 -19   0   -0.60    0.65
   0 -19   0   -0.32    0.56
   0  19   0    0.10    0.46
  -1 -19   0   19.83    2.66
   1 -19   0   19.26    1.94
  -1 -19   0   17.48    2.53
   1 -19   0   20.42    1.97
   1  19   0   17.41    1.61
   1  19   0   20.10    1.67
  -1  19   0   19.41    1.67
   2 -19   0   60.09    3.31
  -2 -19   0   55.20    4.51
   2 -19   0   63.96    3.30
  -2 -19   0   71.83    4.66
   2  19   0   56.73    3.09
  -2  19   0   63.21    3.35
   2  19   0   55.97    3.85
   7   0  -1    0.29    0.59
   7   0  -1    0.39    0.46
   7   0  -1   -0.42    0.61
  -7   0   1   -0.44    0.53
   6   0  -1    0.10    0.44
  -6   0   1    0.37    0.39
   6   0  -1   -0.13    0.38
  -6   0   1    0.73    0.44
   6   0  -1   -0.04    0.32
  -5   0   1   -0.05    0.28
   5   0  -1    0.72    0.43
  -5   0   1    0.95    0.41
   5   0  -1    0.53    0.50
   5   0  -1   -0.19    0.32
   5   0  -1    0.33    0.39
  -4   0   1    0.35    0.24
   4   0  -1    0.20    0.19
  -4   0   1    0.35    0.23
  -4   0   1   -0.11    0.19
   4   0  -1    0.74    0.38
   4   0  -1    0.18    0.33
   4   0  -1    0.40    0.29
   3   0  -1    2.32    0.57
  -3   0   1    0.05    0.17
   3   0  -1    0.14    0.21
  -3   0   1    0.91    0.25
  -3   0   1    0.03    0.16
   3   0  -1    0.02    0.15
   3   0  -1   -0.03    0.14
   2   0  -1    0.07    0.13
   2   0  -1    1.02    0.27
  -2   0   1    0.03    0.12
   2   0  -1    0.23    0.14
   2   0  -1    0.02    0.12
  -2   0   1    0.53    0.20
   1   0  -1    0.97    0.21
   1   0  -1    1.12    0.20
  -1   0   1    1.08    0.21
   1   0  -1    1.67    0.27
   1   0  -1    0.71    0.18
  -1   0   1    0.50    0.15
   0   0   1    0.51    0.09
   0   0  -1    0.07    0.06
   0   0   1    0.06    0.04
   0   0   1    0.13    0.08
  -1   0  -1    0.20    0.10
   1   0   1    0.09    0.09
   1   0   1    0.14    0.11
   1   0   1    0.07    0.09
   1   0   1    0.03    0.08
  -1   0  -1    0.09    0.07
  -2   0  -1    0.38    0.20
   2   0   1    0.29    0.16
   2   0   1    1.05    0.26
  -2   0  -1    0.28    0.16
  -2   0  -1    0.16    0.15
  -2   0  -1    0.36    0.14
   2   0   1   -0.05    0.09
   2   0   1    0.20    0.16
  -3   0  -1    0.19    0.18
   3   0   1    0.47    0.24
  -3   0  -1    0.18    0.15
   3   0   1    0.22    0.23
  -3   0  -1    0.19    0.22
   3   0   1    0.18    0.17
   3   0   1    0.15    0.16
  -3   0  -1    0.28    0.27
  -4   0  -1    0.17    0.22
   4   0   1    0.02    0.19
  -4   0  -1    0.01    0.20
  -4   0  -1    0.32    0.25
   4   0   1    0.03    0.31
   4   0   1   -0.16    0.20
   4   0   1    0.74    0.40
   5   0   1    0.69    0.42
  -5   0  -1    0.38    0.30
  -5   0  -1    0.04    0.27
   5   0   1    0.34    0.29
   5   0   1    0.29    0.43
   5   0   1    0.11    0.29
   6   0   1   -0.39    0.42
  -6   0  -1    0.18    0.38
  -6   0  -1    0.43    0.51
   6   0   1    0.02    0.39
   6   0   1   -0.67    0.35
   7   0   1    0.25    0.46
   7   0   1   -0.04    0.43
  -7  -1   1   27.18    2.30
   7  -1  -1   26.76    2.33
   7  -1  -1   31.99    2.48
   7  -1  -1   27.93    2.50
   7   1  -1   29.77    2.62
   7   1  -1   26.87    2.44
  -7   1   1   27.15    2.43
   7   1  -1   25.93    2.37
   6  -1  -1   42.09    2.70
   6  -1  -1   45.92    2.99
  -6  -1   1   43.62    2.77
  -6  -1   1   40.27    2.29
   6  -1  -1   43.19    2.71
   6   1  -1   42.79    2.89
   6   1  -1   43.42    2.90
  -6   1   1   40.53    1.85
  -6   1   1   44.47    2.76
   6   1  -1   39.84    2.74
   5  -1  -1  148.26    5.50
  -5  -1   1  143.13    5.45
   5  -1  -1  143.85    5.71
   5  -1  -1  137.82    5.36
   5  -1  -1  134.66    5.33
  -5  -1   1  147.19    5.13
   5   1  -1  142.09    5.63
  -5   1   1  138.68    5.40
   5   1  -1  132.68    5.47
   5   1  -1  147.73    5.66
   5   1  -1  147.90    5.41
  -5   1   1  138.69    4.61
  -4  -1   1  133.55    4.71
   4  -1  -1  140.42    4.96
  -4  -1   1  141.34    4.97
   4  -1  -1  134.79    5.15
   4  -1  -1  128.68    4.94
   4  -1  -1  138.41    4.96
  -4  -1   1  138.86    4.83
   4   1  -1  142.12    5.15
   4   1  -1  133.00    5.03
  -4   1   1  142.39    4.99
  -4   1   1  132.91    4.39
   4   1  -1  139.90    4.93
  -4   1   1  131.18    4.32
   3  -1  -1  189.90    5.93
  -3  -1   1  192.85    5.91
  -3  -1   1  198.06    6.01
   3  -1  -1  180.71    6.09
   3  -1  -1  183.92    5.90
   3   1  -1  186.95    5.89
   3   1  -1  189.36    6.17
   3   1  -1  184.18    6.08
  -3   1   1  188.39    5.96
  -3   1   1  186.28    5.51
   3   1  -1  189.88    6.09
  -3   1   1  188.76    5.58
   2  -1  -1   46.59    1.80
  -2  -1   1   44.52    1.91
  -2  -1   1   46.44    1.86
   2  -1  -1   45.97    1.82
   2  -1  -1   47.43    1.88
  -2  -1   1   45.65    1.91
   2   1  -1   44.78    1.92
   2   1  -1   46.44    1.97
  -2   1   1   46.59    1.72
   2   1  -1   47.59    2.04
  -2   1   1   46.30    1.66
   2   1  -1   46.19    1.85
  -1  -1   1    9.87    0.54
   1  -1  -1    8.93    0.53
   1  -1  -1    9.98    0.54
   1  -1  -1   10.51    0.54
   1  -1  -1    9.75    0.57
  -1  -1   1    8.93    0.61
  -1   1   1   11.13    0.60
  -1   1   1    9.13    0.49
  -1   1   1    9.62    0.55
   1   1  -1   10.10    0.66
   1   1  -1   10.17    0.58
   0  -1   1   74.99    2.13
   0   1   1   74.76    2.02
   0   1   1   76.63    2.12
   0   1   1   71.16    2.15
   1  -1   1  168.85    4.73
   1  -1   1  171.29    4.83
   1  -1   1  172.92    4.65
  -1  -1  -1  174.71    4.87
  -1  -1  -1  171.79    4.93
   1  -1   1  174.34    4.77
   1   1   1  170.66    4.93
   1   1   1  175.73    4.85
  -1   1  -1  177.07    4.85
  -1   1  -1  175.47    4.60
  -1   1  -1  178.15    4.59
   1   1   1  167.40    4.86
   2  -1   1  171.83    4.98
   2  -1   1  162.45    4.77
  -2  -1  -1  166.65    4.96
  -2  -1  -1  164.18    4.95
   2  -1   1  160.34    5.09
  -2  -1  -1  158.17    5.02
   2  -1   1  165.79    4.82
  -2   1  -1  165.69    4.65
   2   1   1  171.91    4.96
   2   1   1  166.74    5.07
   2   1   1  168.70    5.10
  -2   1  -1  165.18    4.60
  -2   1  -1  169.10    5.00
  -3  -1  -1  284.49    8.26
  -3  -1  -1  277.25    8.36
   3  -1   1  284.28    8.05
  -3  -1  -1  287.47    8.17
   3  -1   1  280.99    8.13
  -3  -1  -1  277.60    8.14
   3  -1   1  259.25    8.36
   3  -1   1  285.00    8.25
   3   1   1  279.84    8.23
  -3   1  -1  276.41    8.22
   3   1   1  281.18    8.37
  -3   1  -1  277.94    7.65
   3   1   1  270.69    8.32
  -3   1  -1  283.72    7.70
   3   1   1  275.64    8.42
  -4  -1  -1  130.97    5.01
   4  -1   1  137.32    5.11
  -4  -1  -1  140.95    4.90
  -4  -1  -1  137.05    4.64
  -4  -1  -1  129.04    4.57
   4  -1   1  130.36    4.80
   4  -1   1  130.03    4.68
   4  -1   1  137.48    4.80
   4   1   1  137.27    5.12
  -4   1  -1  133.04    4.83
   4   1   1  127.83    4.86
  -4   1  -1  131.63    4.10
   4   1   1  127.26    4.90
  -4   1  -1  136.04    4.12
   4   1   1  137.54    4.81
  -5  -1  -1  125.87    4.51
   5  -1   1  127.63    4.91
   5  -1   1  132.70    5.33
  -5  -1  -1  133.37    5.03
   5  -1   1  129.46    4.91
   5  -1   1  119.81    4.88
  -5   1  -1  125.18    3.90
   5   1   1  123.37    5.01
  -5   1  -1  121.56    3.92
   5   1   1  127.84    5.13
   5   1   1  123.32    4.90
   5   1   1  122.59    5.20
  -5   1  -1  122.64    4.92
   6  -1   1    0.11    0.35
   6  -1   1    0.11    0.42
  -6  -1  -1   -0.35    0.42
  -6  -1  -1    0.03    0.49
   6  -1   1   -0.22    0.33
   6   1   1    0.40    0.50
   6   1   1    0.06    0.33
  -6   1  -1   -0.05    0.43
   6   1   1    0.60    0.52
   7  -1   1    6.76    1.34
   7  -1   1   10.74    1.84
  -7  -1  -1    8.71    1.44
   7  -1   1    9.55    1.60
   7   1   1    9.21    1.63
   7   1   1   10.48    1.88
   7   1   1    7.58    1.42
   7  -2  -1   60.83    3.78
  -7  -2   1   62.31    3.60
   7  -2  -1   61.54    3.52
  -7  -2   1   57.88    3.08
   7   2  -1   58.52    3.75
   7   2  -1   57.67    3.77
   7   2  -1   60.17    3.84
  -7   2   1   60.94    3.62
   6  -2  -1   71.29    3.54
  -6  -2   1   66.66    3.26
   6  -2  -1   64.63    3.43
   6  -2  -1   71.59    3.90
  -6  -2   1   76.48    3.75
   6   2  -1   68.24    3.81
   6   2  -1   70.41    3.87
  -6   2   1   65.78    3.53
   6   2  -1   67.39    3.75
  -5  -2   1    5.10    0.92
  -5  -2   1    4.63    0.89
   5  -2  -1    6.15    1.06
   5  -2  -1    4.59    0.93
   5  -2  -1    5.62    0.93
   5  -2  -1    5.52    1.06
  -5   2   1    5.54    0.55
   5   2  -1    4.99    1.09
   5   2  -1    6.81    1.10
  -5   2   1    4.79    0.52
   5   2  -1    4.22    0.85
   5   2  -1    6.67    1.21
  -5   2   1    4.48    0.91
   4  -2  -1    0.30    0.31
  -4  -2   1    0.38    0.26
   4  -2  -1    0.81    0.43
   4  -2  -1    0.92    0.45
  -4  -2   1    1.16    0.46
   4  -2  -1    0.98    0.43
   4   2  -1    0.93    0.39
   4   2  -1    1.20    0.48
  -4   2   1    0.53    0.36
  -4   2   1    1.03    0.29
   4   2  -1    0.64    0.34
   4   2  -1    1.89    0.55
   3  -2  -1  242.86    7.09
  -3  -2   1  232.14    7.33
   3  -2  -1  229.47    7.36
   3  -2  -1  235.74    7.33
   3  -2  -1  235.68    7.04
   3  -2  -1  246.04    7.26
  -3  -2   1  246.24    7.26
  -3  -2   1  227.78    7.29
   3   2  -1  246.48    7.20
  -3   2   1  250.45    6.66
   3   2  -1  239.32    7.35
   3   2  -1  229.65    7.46
   3   2  -1  236.03    7.52
  -3   2   1  234.72    6.55
  -3   2   1  241.04    7.26
   2  -2  -1  269.79    7.26
   2  -2  -1  261.82    7.56
   2  -2  -1  265.42    7.49
  -2  -2   1  250.49    7.54
  -2  -2   1  269.35    7.45
  -2  -2   1  255.84    7.67
   2  -2  -1  272.21    7.32
   2   2  -1  261.45    7.72
   2   2  -1  254.11    7.80
  -2   2   1  272.19    7.03
   2   2  -1  262.58    7.41
  -2   2   1  260.20    7.49
   2   2  -1  256.78    7.50
  -2   2   1  268.76    7.09
   0  -2   1  370.86    9.75
  -1  -2  -1  435.92   11.23
   1  -2   1  401.14   11.08
   1  -2   1  435.02   10.76
  -1  -2  -1  431.39   10.95
   1   2   1  402.12   11.29
   1   2   1  417.46   10.96
  -2  -2  -1   12.54    0.81
  -2  -2  -1   12.78    0.89
   2  -2   1   12.42    0.64
   2  -2   1   13.02    0.69
   2  -2   1   12.45    0.89
  -2  -2  -1   12.14    0.84
   2  -2   1   10.45    0.76
  -2  -2  -1   12.89    0.93
  -2   2  -1   13.13    0.84
   2   2   1   11.97    0.86
   2   2   1   14.52    0.86
   2   2   1   14.03    0.97
   2   2   1   12.39    0.92
  -3  -2  -1   19.97    1.33
   3  -2   1   20.62    1.13
   3  -2   1   20.82    1.18
  -3  -2  -1   19.55    1.24
  -3  -2  -1   20.78    1.31
   3  -2   1   20.22    1.39
   3  -2   1   20.06    1.30
  -3   2  -1   19.81    1.29
   3   2   1   22.40    1.46
   3   2   1   23.02    1.49
   3   2   1   20.67    1.29
   3   2   1   21.02    1.39
   4  -2   1   93.61    3.74
  -4  -2  -1   96.19    3.71
  -4  -2  -1   85.73    3.63
   4  -2   1   87.34    3.48
  -4  -2  -1   90.26    3.62
   4  -2   1   91.37    3.91
  -4  -2  -1   90.58    3.82
   4  -2   1   91.07    3.44
   4   2   1   92.62    3.67
   4   2   1   93.96    3.94
   4   2   1   92.26    3.91
   4   2   1   90.86    3.87
  -4   2  -1   94.64    3.75
  -5  -2  -1  195.97    6.76
   5  -2   1  196.17    6.54
   5  -2   1  187.92    6.98
   5  -2   1  195.12    6.56
  -5  -2  -1  188.41    6.43
   5   2   1  200.10    7.10
  -5   2  -1  178.08    6.66
   5   2   1  187.79    6.93
   5   2   1  192.42    7.02
   5   2   1  188.44    6.65
   6  -2   1   89.51    4.45
  -6  -2  -1   78.10    3.86
  -6  -2  -1   80.54    3.96
   6  -2   1   76.59    3.75
   6  -2   1   83.31    3.90
   6   2   1   87.18    4.39
   6   2   1   83.62    4.30
  -6   2  -1   89.85    4.18
   6   2   1   80.64    4.14
   7  -2   1  115.89    5.61
  -7  -2  -1  105.53    4.38
  -7  -2  -1  111.58    5.13
   7  -2   1  103.71    4.85
   7  -2   1  113.08    5.04
   7   2   1  100.86    5.13
   7   2   1  112.52    5.46
   7   2   1  115.22    5.62
  -7  -3   1    3.03    0.94
   7  -3  -1    4.88    1.41
   7  -3  -1    2.51    0.88
  -7  -3   1    3.16    1.08
   7   3  -1    3.05    1.05
  -7   3   1    5.34    1.26
   7   3  -1    2.08    1.04
   7   3  -1    3.94    1.19
   6  -3  -1    2.88    0.91
  -6  -3   1    4.49    0.97
  -6  -3   1    1.75    0.66
   6  -3  -1    1.82    0.60
   6  -3  -1    2.89    0.74
   6   3  -1    2.57    0.81
   6   3  -1    1.79    0.64
   6   3  -1    3.36    1.04
  -6   3   1    3.29    0.92
   5  -3  -1   74.72    3.31
  -5  -3   1   73.20    3.51
   5  -3  -1   75.44    3.39
   5  -3  -1   73.01    3.52
  -5  -3   1   68.66    3.40
   5  -3  -1   67.74    3.64
   5   3  -1   75.80    3.70
   5   3  -1   80.38    3.94
   5   3  -1   70.46    3.44
   5   3  -1   71.22    3.73
  -5   3   1   77.92    3.58
  -4  -3   1   11.88    1.19
  -4  -3   1   13.20    1.22
   4  -3  -1   10.86    1.18
   4  -3  -1   13.59    1.29
  -4  -3   1   13.08    1.17
   4  -3  -1   15.34    1.15
   4  -3  -1   17.33    1.37
   4  -3  -1   10.85    0.99
   4   3  -1   12.60    1.29
   4   3  -1   13.24    1.18
   4   3  -1   14.69    1.29
   4   3  -1   11.29    1.26
  -4   3   1    9.71    1.03
   3  -3  -1   37.80    1.85
   3  -3  -1   37.70    1.93
  -3  -3   1   34.85    1.93
  -3  -3   1   37.27    1.94
  -3  -3   1   35.73    1.98
  -3  -3   1   38.68    1.86
   3  -3  -1   37.80    1.64
   3  -3  -1   38.11    1.67
  -3   3   1   32.97    1.78
   3   3  -1   32.15    1.80
   3   3  -1   35.78    2.08
   3   3  -1   35.36    2.04
   3   3  -1   36.86    1.81
   2  -3  -1   23.37    1.00
   2  -3  -1   22.76    1.02
   2  -3  -1   22.76    1.43
  -2  -3   1   23.96    1.25
   2  -3  -1   24.06    1.22
  -2  -3   1   23.69    1.43
  -2  -3   1   23.57    1.40
  -2  -3   1   24.73    1.20
  -2   3   1   22.56    1.21
   2   3  -1   24.43    1.17
   2   3  -1   22.53    1.20
   2   3  -1   22.03    1.40
  -1  -3   1   55.67    2.14
  -1  -3   1   56.66    2.22
   1  -3  -1   56.70    1.78
   1  -3  -1   56.36    1.84
  -1  -3   1   60.21    1.88
   1  -3  -1   58.08    1.77
  -1  -3   1   60.02    1.87
   1   3  -1   55.09    1.82
   1   3  -1   59.37    2.15
   1   3  -1   54.10    2.16
  -1   3   1   55.70    1.86
  -1   3   1   57.24    1.67
  -1   3   1   57.50    2.00
  -1   3   1   59.54    1.72
   1   3  -1   55.48    1.83
   0  -3  -1    0.94    0.20
   0  -3  -1    0.76    0.18
   0  -3   1    0.98    0.10
   0  -3   1    0.73    0.17
   0  -3  -1    0.89    0.08
   0  -3  -1    0.53    0.18
   0  -3   1    1.04    0.22
   0  -3   1    1.34    0.19
   0   3   1    0.76    0.08
   0   3  -1    0.92    0.16
   0   3  -1    0.83    0.13
   0   3  -1    0.95    0.18
   0   3   1    0.56    0.16
   0   3   1    0.74    0.17
  -1  -3  -1  145.90    4.28
  -1  -3  -1  148.33    4.43
  -1  -3  -1  150.24    4.05
   1  -3   1  146.27    4.16
  -1  -3  -1  141.82    4.53
   1   3   1  145.88    4.42
   1   3   1  148.30    4.30
   1   3   1  148.87    4.07
  -2  -3  -1    8.24    0.63
   2  -3   1    7.84    0.72
  -2  -3  -1    6.73    1.13
   2  -3   1    7.95    0.65
  -2  -3  -1    7.58    0.71
   2  -3   1    7.99    0.44
   2  -3   1    8.03    0.41
  -2  -3  -1    7.50    0.76
   2   3   1    8.34    0.70
   2   3   1    6.91    0.71
   2   3   1    8.02    0.63
   2   3   1    8.31    0.81
   3  -3   1  185.82    5.27
  -3  -3  -1  171.26    5.54
  -3  -3  -1  174.72    5.73
  -3  -3  -1  174.74    5.74
   3  -3   1  178.11    5.62
   3  -3   1  177.96    5.15
   3  -3   1  170.45    5.81
  -3  -3  -1  183.34    6.07
   3   3   1  170.77    5.93
   3   3   1  172.68    5.51
  -3   3  -1  177.90    5.65
   3   3   1  178.63    5.80
   3   3   1  171.72    5.93
   4  -3   1    6.65    0.69
   4  -3   1    4.26    0.83
   4  -3   1    4.98    0.76
  -4  -3  -1    4.20    0.77
   4  -3   1    4.70    0.95
  -4  -3  -1    4.65    0.89
  -4  -3  -1    5.85    0.94
  -4   3  -1    3.98    0.73
   4   3   1    3.86    0.74
   4   3   1    3.11    0.71
   4   3   1    3.63    0.68
  -5  -3  -1   10.25    1.12
   5  -3   1    8.27    0.98
   5  -3   1    8.23    1.33
  -5  -3  -1    8.63    1.21
   5  -3   1    9.90    1.04
   5   3   1    9.25    1.31
   5   3   1   10.45    1.57
   5   3   1    9.74    1.50
   5   3   1    8.38    1.38
  -5   3  -1    8.60    1.22
  -6  -3  -1    7.50    1.29
   6  -3   1    7.82    1.25
   6  -3   1    8.52    1.50
   6  -3   1    7.77    1.21
  -6  -3  -1    7.87    1.16
   6   3   1    9.13    1.59
   6   3   1    8.79    1.62
   6   3   1    7.80    1.40
  -7  -3  -1    0.36    0.70
   7  -3   1    0.20    0.54
  -7  -3  -1    0.05    0.79
   7  -3   1    0.07    0.42
   7  -3   1   -0.26    0.51
   7   3   1    0.48    0.53
   7   3   1    0.69    0.84
   7   3   1    0.57    0.66
  -7  -4   1   34.27    2.55
   7  -4  -1   36.40    2.51
   7  -4  -1   31.65    2.39
   7  -4  -1   31.40    2.76
  -7  -4   1   34.78    2.63
   7   4  -1   31.03    2.85
  -7   4   1   35.08    2.66
   7   4  -1   30.43    2.66
   7   4  -1   33.51    3.28
   6  -4  -1   23.28    1.83
   6  -4  -1   21.93    2.07
  -6  -4   1   21.03    1.86
  -6  -4   1   22.77    1.92
   6   4  -1   23.54    2.09
   6   4  -1   20.68    2.17
  -6   4   1   22.15    1.91
   6   4  -1   22.82    2.17
  -5  -4   1   23.46    1.77
   5  -4  -1   21.86    1.85
   5  -4  -1   24.04    1.63
   5  -4  -1   22.12    1.56
  -5  -4   1   21.52    1.78
   5   4  -1   21.85    1.73
   5   4  -1   23.14    2.01
   5   4  -1   20.15    1.75
  -5   4   1   21.56    1.75
   5   4  -1   21.67    1.97
   4  -4  -1   59.42    2.95
   4  -4  -1   55.79    2.43
  -4  -4   1   55.54    2.86
  -4  -4   1   52.23    2.73
  -4  -4   1   57.61    2.70
  -4  -4   1   55.70    2.91
   4  -4  -1   55.68    2.70
   4  -4  -1   56.26    2.43
   4   4  -1   53.43    2.60
   4   4  -1   60.40    2.87
  -4   4   1   56.72    2.70
   4   4  -1   54.71    2.97
   4   4  -1   50.73    2.93
   3  -4  -1   81.22    2.79
  -3  -4   1   84.29    3.16
  -3  -4   1   82.69    3.49
   3  -4  -1   85.11    3.31
  -3  -4   1   80.64    3.24
   3  -4  -1   86.49    3.23
  -3  -4   1   82.37    3.47
   3   4  -1   81.84    3.22
  -3   4   1   83.39    3.22
   3   4  -1   81.83    3.57
   3   4  -1   81.92    3.07
  -2  -4   1  179.71    5.92
  -2  -4   1  184.70    5.43
   2  -4  -1  194.45    5.12
  -2  -4   1  178.77    5.49
   2  -4  -1  187.89    5.62
   2  -4  -1  190.39    5.14
  -2  -4   1  179.41    5.93
   2  -4  -1  174.98    5.44
  -2   4   1  188.53    5.67
   2   4  -1  186.41    5.49
   2   4  -1  185.69    5.39
  -2   4   1  175.82    5.46
   1  -4  -1    6.03    0.42
   1  -4  -1    5.83    0.41
   1  -4  -1    5.50    0.48
  -1  -4   1    5.52    0.41
  -1  -4   1    4.72    0.39
   1  -4  -1    6.14    0.39
  -1  -4   1    5.80    0.60
  -1   4   1    6.25    0.31
   1   4  -1    6.53    0.43
  -1   4   1    5.49    0.50
   1   4  -1    5.41    0.56
  -1   4   1    6.08    0.33
   1   4  -1    5.36    0.39
   1   4  -1    5.94    0.59
  -1   4   1    5.52    0.42
   0  -4  -1  300.92    8.17
   0  -4   1  286.54    8.03
   0  -4  -1  300.54    8.02
   0  -4   1  295.11    7.69
   0  -4   1  304.10    7.78
   0  -4   1  297.14    7.99
   0  -4  -1  295.48    7.99
   0   4  -1  296.71    7.87
   0   4  -1  291.42    7.69
   0   4  -1  304.01    7.78
   0   4   1  272.76    8.07
   0   4   1  302.20    8.01
   0   4  -1  298.93    7.91
  -1  -4  -1  260.84    6.71
   1  -4   1  257.22    6.91
   1  -4   1  264.94    6.89
  -1  -4  -1  244.87    7.03
  -1  -4  -1  256.32    7.24
   1   4   1  248.66    6.75
   1   4   1  242.80    7.39
   1   4   1  256.06    7.23
   1   4   1  251.04    7.06
  -2  -4  -1   94.35    3.37
   2  -4   1   91.53    3.09
   2  -4   1   92.56    3.16
  -2  -4  -1   94.78    3.22
  -2  -4  -1   93.22    3.01
   2   4   1   92.35    3.42
   2   4   1   92.01    3.22
   2   4   1   85.92    2.97
   2   4   1   92.50    3.52
  -3  -4  -1   25.66    1.41
  -3  -4  -1   23.10    1.53
   3  -4   1   26.08    1.47
  -3  -4  -1   21.92    1.44
  -3  -4  -1   22.46    1.59
   3  -4   1   21.57    1.42
   3  -4   1   21.41    1.48
   3  -4   1   22.74    1.06
   3  -4   1   22.27    1.02
   3   4   1   22.50    1.35
   3   4   1   23.67    1.66
   3   4   1   22.73    1.61
   4  -4   1   35.24    1.68
  -4  -4  -1   31.51    2.05
   4  -4   1   30.44    1.95
  -4  -4  -1   31.44    1.88
   4  -4   1   34.34    2.09
   4  -4   1   33.50    2.10
  -4  -4  -1   34.06    2.39
   4  -4   1   32.61    1.61
  -4  -4  -1   32.24    2.09
   4   4   1   33.58    2.53
   4   4   1   36.79    2.00
  -4   4  -1   30.89    1.91
   4   4   1   31.84    2.16
   4   4   1   34.38    2.13
  -5  -4  -1   42.33    2.47
   5  -4   1   44.20    2.78
   5  -4   1   45.95    2.28
   5  -4   1   45.02    2.25
   5   4   1   43.14    2.81
   5   4   1   43.98    2.75
   5   4   1   41.35    2.48
   5   4   1   49.27    3.02
  -6  -4  -1   55.59    3.15
   6  -4   1   57.28    3.47
   6  -4   1   54.00    2.82
   6  -4   1   54.06    2.82
  -6  -4  -1   55.29    3.09
   6   4   1   51.59    3.37
   6   4   1   55.38    3.48
   6   4   1   58.97    3.52
   7  -4   1   49.17    2.90
   7  -4   1   48.95    2.91
  -7  -4  -1   47.46    3.00
   7  -4   1   51.96    3.49
  -7  -4  -1   46.40    3.10
   7   4   1   46.20    3.38
   7   4   1   48.24    3.50
   7   4   1   50.86    3.55
   7  -5  -1   33.11    2.37
  -7  -5   1   31.19    2.47
   7  -5  -1   34.51    2.82
  -7  -5   1   25.83    2.48
   7  -5  -1   30.74    2.27
   7   5  -1   33.27    2.76
  -7   5   1   33.91    2.66
   7   5  -1   36.73    3.54
   7   5  -1   29.85    2.93
   6  -5  -1   54.11    2.87
   6  -5  -1   59.71    2.99
  -6  -5   1   57.14    3.20
   6  -5  -1   57.98    3.54
   6   5  -1   58.57    3.46
   6   5  -1   52.74    3.55
   6   5  -1   58.54    3.68
  -6   5   1   61.77    3.36
   5  -5  -1  258.16    8.98
  -5  -5   1  269.31    8.98
  -5  -5   1  258.25    8.52
   5  -5  -1  268.32    8.21
   5   5  -1  267.24    8.86
  -5   5   1  266.33    8.65
   5   5  -1  250.08    9.12
   5   5  -1  245.34    8.37
   5   5  -1  261.66    9.28
   4  -5  -1  262.82    7.49
   4  -5  -1  244.00    8.11
  -4  -5   1  233.55    8.02
  -4  -5   1  243.73    8.33
  -4  -5   1  267.18    8.03
   4  -5  -1  246.87    7.96
  -4  -5   1  256.41    8.44
   4   5  -1  254.54    7.87
  -4   5   1  265.76    8.07
   4   5  -1  240.26    8.46
   4   5  -1  248.02    8.55
   4   5  -1  251.17    8.08
   3  -5  -1  347.13    9.20
  -3  -5   1  331.89    9.79
   3  -5  -1  320.43    9.77
  -3  -5   1  344.47   10.30
  -3  -5   1  330.76    9.62
   3  -5  -1  341.86    9.10
   3  -5  -1  336.65    9.70
  -3  -5   1  324.16   10.20
   3   5  -1  329.51   10.34
  -3   5   1  335.06    9.70
   3   5  -1  338.32    9.56
   3   5  -1  337.31    9.78
   3   5  -1  321.79   10.23
  -2  -5   1  129.59    4.14
  -2  -5   1  133.82    4.07
   2  -5  -1  133.10    4.28
   2  -5  -1  135.33    3.74
   2  -5  -1  132.08    4.12
   2  -5  -1  126.57    3.69
  -2  -5   1  129.85    4.64
  -2  -5   1  128.94    4.64
  -2   5   1  127.05    4.27
   2   5  -1  126.39    4.59
   2   5  -1  131.21    3.99
   2   5  -1  127.70    4.62
  -2   5   1  126.63    4.09
   2   5  -1  128.50    4.09
  -1  -5   1    1.19    0.25
   1  -5  -1    1.30    0.23
   1  -5  -1    1.02    0.22
  -1  -5   1    2.32    0.45
   1  -5  -1    0.63    0.19
  -1  -5   1    1.31    0.24
  -1  -5   1    1.47    0.39
   1  -5  -1    2.05    0.28
  -1   5   1    0.65    0.21
  -1   5   1    1.07    0.13
   1   5  -1    0.89    0.19
   1   5  -1    1.26    0.25
  -1   5   1    1.16    0.23
   1   5  -1    1.44    0.37
   1   5  -1    2.09    0.51
  -1   5   1    1.26    0.15
   0  -5   1   46.04    1.48
   0  -5  -1   45.01    1.84
   0  -5   1   45.18    1.74
   0  -5  -1   43.61    1.68
   0  -5  -1   46.23    1.72
   0  -5   1   45.80    1.46
   0  -5   1   46.37    1.77
   0   5   1   44.05    1.79
   0   5  -1   45.81    1.48
   0   5   1   45.23    1.71
   0   5  -1   45.81    1.48
   0   5  -1   45.53    1.59
   0   5  -1   46.32    1.61
   1  -5   1  672.21   17.07
  -1  -5  -1  665.36   17.81
  -1  -5  -1  639.80   18.01
   1  -5   1  697.71   17.37
  -1  -5  -1  675.01   17.09
  -1  -5  -1  689.52   17.61
   1   5   1  649.04   17.11
   1   5   1  681.98   17.79
  -1   5  -1  664.27   17.40
   1   5   1  643.88   17.98
   2  -5   1  670.61   17.48
  -2  -5  -1  666.25   17.59
  -2  -5  -1  657.98   17.27
   2  -5   1  642.68   17.39
  -2  -5  -1  651.74   17.86
  -2  -5  -1  637.59   18.09
   2   5   1  665.19   17.94
   2   5   1  643.36   17.25
   2   5   1  647.68   18.11
   2   5   1  681.30   17.64
  -3  -5  -1  655.48   17.60
   3  -5   1  619.49   17.37
  -3  -5  -1  644.37   17.29
  -3  -5  -1  642.85   18.07
   3  -5   1  628.18   17.48
   3  -5   1  632.37   16.52
  -3  -5  -1  640.81   17.81
   3  -5   1  662.28   16.61
   3  -5   1  639.77   17.71
   3   5   1  645.29   17.63
   3   5   1  636.11   17.96
   3   5   1  627.80   18.07
   3   5   1  641.38   17.27
   4  -5   1  117.28    4.63
  -4  -5  -1  106.48    4.50
   4  -5   1  111.51    3.70
  -4  -5  -1  118.05    4.28
  -4  -5  -1  113.45    4.47
   4  -5   1  111.08    4.33
   4  -5   1  113.82    3.68
   4  -5   1   99.39    4.24
  -4  -5  -1  111.73    4.65
   4   5   1  115.64    4.81
   4   5   1  114.49    4.23
   4   5   1  113.44    4.50
   4   5   1  111.08    4.79
  -5  -5  -1   24.35    1.96
   5  -5   1   23.68    1.95
   5  -5   1   29.35    1.65
   5  -5   1   24.42    1.54
  -5  -5  -1   25.48    1.84
   5   5   1   29.21    2.15
   5   5   1   26.19    2.18
   5   5   1   21.34    1.76
   5   5   1   25.12    2.17
   6  -5   1    2.16    0.61
  -6  -5  -1    2.83    0.83
  -6  -5  -1    3.11    0.89
   6  -5   1    1.94    0.78
   6  -5   1    1.66    0.54
   6   5   1    1.96    0.86
   6   5   1    1.69    0.58
   6   5   1    2.02    0.68
  -7  -5  -1   15.67    1.99
   7  -5   1   16.04    2.22
   7  -5   1   15.04    1.57
   7  -5   1   16.04    1.57
  -7  -5  -1   15.96    2.00
   7   5   1   13.89    2.18
   7   5   1   16.65    2.04
   7   5   1   10.50    1.74
   7  -6  -1   29.07    2.12
   7  -6  -1   26.41    2.50
   7  -6  -1   24.73    2.01
  -7  -6   1   26.13    2.54
  -7  -6   1   23.01    2.12
   7   6  -1   32.19    3.67
  -7   6   1   28.90    2.44
   7   6  -1   20.74    2.76
   7   6  -1   30.13    2.57
  -6  -6   1   21.37    1.87
   6  -6  -1   21.43    2.10
  -6  -6   1   22.67    2.11
   6  -6  -1   23.13    1.70
   6  -6  -1   20.92    1.67
   6   6  -1   20.26    2.24
  -6   6   1   24.33    2.02
   6   6  -1   23.33    2.29
   6   6  -1   21.21    2.00
  -5  -6   1    1.87    0.66
  -5  -6   1    2.44    0.66
   5  -6  -1    2.49    0.59
   5  -6  -1    2.52    0.63
   5  -6  -1    1.44    0.60
  -5   6   1    2.32    0.69
   5   6  -1    1.92    0.73
   5   6  -1    2.58    0.72
   5   6  -1    2.22    0.72
   5   6  -1    1.83    0.72
   4  -6  -1   31.06    1.54
  -4  -6   1   32.60    1.94
  -4  -6   1   30.77    2.15
  -4  -6   1   32.16    2.24
   4  -6  -1   32.04    1.98
   4  -6  -1   32.01    1.58
  -4  -6   1   27.97    2.13
   4  -6  -1   32.31    2.07
  -4   6   1   34.22    1.99
   4   6  -1   31.59    1.86
   4   6  -1   32.61    2.31
   4   6  -1   27.65    2.17
   4   6  -1   34.07    2.06
   3  -6  -1  101.00    3.16
   3  -6  -1  103.14    3.14
  -3  -6   1   96.89    3.72
  -3  -6   1   98.91    4.18
  -3  -6   1  102.62    3.64
   3  -6  -1  100.00    3.68
  -3  -6   1  104.16    4.25
   3  -6  -1  106.26    3.88
   3   6  -1   96.29    3.69
   3   6  -1  102.10    4.24
  -3   6   1  102.26    3.69
   3   6  -1   98.19    3.52
   3   6  -1   97.32    4.23
   2  -6  -1   53.78    2.13
  -2  -6   1   59.31    2.73
  -2  -6   1   55.58    2.10
   2  -6  -1   55.71    1.81
   2  -6  -1   55.47    1.83
   2  -6  -1   54.68    2.28
  -2  -6   1   53.40    2.60
   2   6  -1   55.05    2.15
  -2   6   1   54.50    2.32
   2   6  -1   53.01    2.58
  -2   6   1   55.27    2.12
   2   6  -1   55.21    2.03
  -1  -6   1  775.53   21.84
   1  -6  -1  754.44   21.07
  -1  -6   1  822.03   21.12
  -1  -6   1  835.34   21.24
   1  -6  -1  861.44   21.20
  -1  -6   1  792.21   21.91
   1   6  -1  805.54   21.73
   1   6  -1  884.33   21.26
  -1   6   1  869.33   20.84
   1   6  -1  860.05   21.10
  -1   6   1  779.63   20.84
  -1   6   1  798.13   21.06
   0  -6   1   12.04    0.58
   0  -6   1   10.62    0.77
   0  -6   1   12.06    0.61
   0  -6   1   10.69    0.90
   0  -6  -1   11.13    0.75
   0  -6  -1   11.03    0.73
   0  -6  -1   12.04    0.88
   0   6  -1   11.90    0.68
   0   6   1   11.64    0.71
   0   6  -1   10.79    0.60
   0   6   1   11.50    0.75
   0   6  -1   12.33    0.88
   0   6  -1   10.29    0.55
  -1  -6  -1   59.15    2.42
   1  -6   1   59.70    1.86
   1  -6   1   59.57    2.04
  -1  -6  -1   61.45    2.62
  -1  -6  -1   60.55    1.75
   1  -6   1   58.84    2.00
   1  -6   1   60.68    1.88
   1   6   1   58.00    2.52
  -1   6  -1   55.42    2.05
   1   6   1   59.93    1.74
   1   6   1   58.65    2.35
  -2  -6  -1    0.96    0.30
  -2  -6  -1    1.54    0.51
  -2  -6  -1    1.90    0.45
   2  -6   1    1.76    0.39
  -2  -6  -1    1.77    0.33
   2  -6   1    1.15    0.29
   2   6   1    1.27    0.36
   2   6   1    0.60    0.28
   2   6   1    0.48    0.22
   2   6   1    1.44    0.31
  -3  -6  -1    0.32    0.26
   3  -6   1    0.12    0.17
  -3  -6  -1   -0.05    0.17
   3  -6   1    2.17    0.53
   3  -6   1    0.56    0.30
  -3  -6  -1    0.26    0.25
  -3  -6  -1    0.55    0.24
   3   6   1    0.58    0.25
   3   6   1   -0.18    0.24
   3   6   1   -0.10    0.18
   3   6   1    0.14    0.20
  -4  -6  -1   28.24    1.94
   4  -6   1   29.11    1.98
  -4  -6  -1   28.77    1.76
  -4  -6  -1   28.17    2.06
   4  -6   1   29.68    1.34
   4  -6   1   27.68    1.30
   4  -6   1   27.00    1.82
  -4  -6  -1   26.77    2.04
   4   6   1   25.74    1.86
   4   6   1   26.45    2.06
   4   6   1   31.33    1.82
  -5  -6  -1   72.86    3.75
   5  -6   1   71.30    2.84
   5  -6   1   69.59    2.84
   5  -6   1   70.34    3.67
  -5  -6  -1   74.23    3.39
   5   6   1   66.65    3.27
   5   6   1   70.93    3.67
   5   6   1   77.76    4.07
   5   6   1   69.07    3.83
   6  -6   1   15.00    2.05
   6  -6   1   12.52    1.19
   6  -6   1   13.76    1.25
  -6  -6  -1   10.20    1.53
   6   6   1   12.85    1.94
   6   6   1   15.01    2.15
   6   6   1   15.36    2.16
   7  -6   1   20.85    1.65
   7  -6   1   15.80    1.58
  -7  -6  -1   18.67    2.14
  -7  -6  -1   19.21    1.92
   7  -6   1   10.58    1.75
   7   6   1   20.14    2.31
   7   6   1   19.18    2.54
   7   6   1   16.77    2.53
   7  -7  -1    2.52    0.79
   7  -7  -1    1.83    0.87
   7  -7  -1    2.47    0.71
  -7  -7   1    1.90    0.81
   7   7  -1    3.01    1.37
  -7   7   1    4.20    1.06
   7   7  -1    1.52    0.67
   6  -7  -1    8.55    1.61
  -6  -7   1    8.41    1.34
   6  -7  -1    7.89    1.09
   6  -7  -1    8.85    1.03
  -6  -7   1    9.92    1.46
   6   7  -1   10.53    1.69
  -6   7   1    8.25    1.41
   6   7  -1    7.48    1.59
   6   7  -1    9.25    1.83
   5  -7  -1   35.14    2.52
   5  -7  -1   37.60    1.95
   5  -7  -1   37.23    1.91
  -5  -7   1   37.17    2.30
  -5  -7   1   35.22    2.57
   5   7  -1   30.89    2.13
  -5   7   1   39.89    2.38
   5   7  -1   40.08    2.87
   5   7  -1   34.43    2.71
   5   7  -1   36.74    2.40
  -4  -7   1  146.35    5.99
   4  -7  -1  151.71    4.74
  -4  -7   1  153.92    6.08
   4  -7  -1  155.98    4.73
   4  -7  -1  153.06    5.64
   4  -7  -1  148.15    5.41
  -4  -7   1  151.42    5.37
  -4  -7   1  146.70    5.53
   4   7  -1  149.65    6.12
   4   7  -1  154.89    5.25
   4   7  -1  157.92    6.22
   4   7  -1  159.97    5.57
  -4   7   1  154.82    5.42
   3  -7  -1   56.89    2.64
  -3  -7   1   52.28    2.50
  -3  -7   1   57.71    2.44
   3  -7  -1   55.65    1.98
   3  -7  -1   60.68    2.55
  -3  -7   1   54.32    2.96
   3   7  -1   61.61    3.12
   3   7  -1   56.88    2.53
  -3   7   1   59.32    2.51
   3   7  -1   58.99    2.37
  -2  -7   1    0.56    0.36
   2  -7  -1    0.83    0.29
  -2  -7   1    0.80    0.25
  -2  -7   1    0.57    0.23
   2  -7  -1    0.65    0.32
  -2  -7   1    0.68    0.32
   2  -7  -1    1.09    0.26
   2  -7  -1    0.80    0.20
   2   7  -1    1.42    0.50
  -2   7   1    0.52    0.23
  -2   7   1    1.47    0.31
   2   7  -1    0.77    0.23
   2   7  -1    1.29    0.36
   2   7  -1    1.12    0.45
  -1  -7   1    6.18    0.94
  -1  -7   1    6.54    0.53
  -1  -7   1    6.37    0.47
   1  -7  -1    7.21    0.64
   1  -7  -1    6.79    0.54
  -1  -7   1    6.30    0.74
   1  -7  -1    7.15    0.47
   1  -7  -1    7.28    0.60
   1   7  -1    7.18    0.46
  -1   7   1    7.14    0.34
  -1   7   1    7.25    0.66
   1   7  -1    6.30    0.51
   1   7  -1    6.88    0.74
   1   7  -1    7.02    0.72
   0  -7  -1   64.32    2.46
   0  -7  -1   64.08    2.41
   0  -7   1   65.25    2.17
   0  -7   1   66.43    2.55
   0  -7  -1   70.38    2.70
   0  -7   1   67.80    2.08
   0   7   1   61.66    2.38
   0   7  -1   66.60    2.25
   0   7  -1   68.37    2.08
   0   7  -1   67.02    2.25
   0   7   1   68.65    2.52
   0   7   1   66.26    2.32
   0   7  -1   67.42    2.21
  -1  -7  -1   53.24    2.19
  -1  -7  -1   56.04    2.63
   1  -7   1   59.95    2.00
   1  -7   1   55.71    1.94
  -1  -7  -1   55.80    2.44
   1  -7   1   57.98    2.05
   1   7   1   62.55    2.52
   1   7   1   58.52    1.64
  -1   7  -1   56.59    2.08
   1   7   1   57.74    2.25
   1   7   1   58.78    2.58
  -2  -7  -1  246.92    6.90
   2  -7   1  248.52    7.51
  -2  -7  -1  247.60    7.76
   2  -7   1  245.09    7.19
  -2  -7  -1  250.56    8.08
  -2  -7  -1  248.24    7.39
   2   7   1  244.61    7.40
   2   7   1  251.10    6.88
   2   7   1  236.51    7.91
   2   7   1  250.71    7.77
   3  -7   1    1.34    0.42
  -3  -7  -1    0.96    0.35
  -3  -7  -1    1.19    0.51
  -3  -7  -1    1.86    0.55
  -3  -7  -1    1.23    0.53
   3  -7   1    1.36    0.40
   3   7   1    1.39    0.38
   3   7   1    2.11    0.67
   3   7   1    2.29    0.71
   3   7   1    1.60    0.47
  -4  -7  -1   40.39    2.16
   4  -7   1   40.81    2.35
   4  -7   1   43.76    1.64
   4  -7   1   41.50    2.47
  -4  -7  -1   41.08    2.94
  -4  -7  -1   41.59    2.43
   4  -7   1   43.07    1.63
  -4  -7  -1   43.54    2.74
   4   7   1   47.32    2.56
   4   7   1   45.76    2.84
   4   7   1   40.94    2.70
   4   7   1   43.30    2.19
   5  -7   1    1.06    0.35
  -5  -7  -1    0.55    0.59
   5  -7   1    1.27    0.37
   5  -7   1    0.42    0.41
  -5  -7  -1    0.15    0.31
   5   7   1    2.37    0.82
   5   7   1    1.15    0.60
   5   7   1    1.17    0.73
   5   7   1    0.68    0.54
  -6  -7  -1   16.45    1.70
   6  -7   1   17.82    1.37
   6  -7   1   21.75    2.08
  -6  -7  -1   17.53    2.02
   6  -7   1   18.33    1.35
   6   7   1   19.21    1.96
   6   7   1   19.89    2.15
   6   7   1   12.88    1.91
  -7  -7  -1    8.47    1.46
   7  -7   1   10.28    1.22
   7  -7   1    6.93    1.41
  -7  -7  -1    8.51    1.54
   7  -7   1    9.21    1.12
   7   7   1   10.95    1.60
   7   7   1   12.58    2.14
  -6  -8   1   51.00    2.98
  -6  -8   1   46.72    3.28
   6  -8  -1   43.97    2.36
   6  -8  -1   48.70    4.04
  -6   8   1   45.70    3.36
   6   8  -1   42.08    3.40
   6   8  -1   51.52    3.18
   6   8  -1   50.45    3.60
   5  -8  -1   15.38    1.62
  -5  -8   1   17.75    1.84
  -5  -8   1   18.64    1.59
   5  -8  -1   18.98    1.25
   5  -8  -1   18.88    1.26
   5   8  -1   20.34    2.08
   5   8  -1   15.70    1.61
   5   8  -1   18.84    2.12
  -5   8   1   16.38    1.55
   5   8  -1   16.34    1.60
  -4  -8   1   19.41    1.59
   4  -8  -1   19.44    1.08
   4  -8  -1   17.37    1.70
  -4  -8   1   19.32    1.87
  -4  -8   1   19.70    1.48
  -4  -8   1   17.30    1.79
   4  -8  -1   19.21    1.55
   4  -8  -1   19.50    1.07
  -4   8   1   21.74    1.53
   4   8  -1   17.79    1.87
   4   8  -1   17.28    1.43
   4   8  -1   18.48    1.36
   4   8  -1   20.99    1.92
  -3  -8   1  163.23    6.07
   3  -8  -1  153.27    4.44
   3  -8  -1  147.77    5.27
   3  -8  -1  152.77    5.11
  -3  -8   1  155.49    5.05
  -3  -8   1  147.32    5.83
  -3  -8   1  148.55    5.17
   3  -8  -1  158.79    4.46
   3   8  -1  153.53    4.86
   3   8  -1  153.03    5.84
  -3   8   1  154.62    5.05
   3   8  -1  150.64    5.14
   3   8  -1  143.11    5.79
  -3   8   1  159.25    5.44
   2  -8  -1  363.63   10.28
  -2  -8   1  356.35   10.99
   2  -8  -1  364.61    9.59
   2  -8  -1  338.34    9.86
   2  -8  -1  358.94    9.65
  -2  -8   1  352.79    9.84
  -2  -8   1  362.16   10.06
  -2  -8   1  358.87   10.89
  -2   8   1  350.66    9.79
   2   8  -1  359.18   10.72
   2   8  -1  353.90   10.71
   2   8  -1  356.96    9.99
   2   8  -1  364.47    9.70
  -2   8   1  349.61   10.28
  -1  -8   1  515.79   15.02
  -1  -8   1  541.73   14.15
  -1  -8   1  527.52   13.90
   1  -8  -1  504.20   13.81
   1  -8  -1  553.06   14.47
   1  -8  -1  560.30   14.20
   1  -8  -1  518.79   14.32
  -1  -8   1  504.82   14.84
   1   8  -1  529.75   14.10
   1   8  -1  550.37   13.85
  -1   8   1  526.84   14.44
   0  -8  -1  613.25   16.40
   0  -8  -1  625.85   16.54
   0  -8  -1  586.97   16.74
   0  -8   1  608.46   16.07
   0  -8   1  592.48   16.66
   0  -8   1  583.74   16.54
   0  -8   1  652.75   15.91
   0   8  -1  615.14   16.12
   0   8  -1  627.17   16.15
   0   8   1  593.98   16.44
   0   8   1  621.78   16.26
   0   8  -1  617.79   15.88
   0   8   1  615.36   16.42
   0   8  -1  625.63   16.13
   1  -8   1  211.07    5.77
   1  -8   1  203.68    5.79
   1  -8   1  205.10    5.87
   1  -8   1  210.05    5.91
  -1  -8  -1  205.56    6.18
  -1  -8  -1  197.00    6.44
   1  -8   1  209.69    5.93
  -1  -8  -1  199.08    6.77
   1   8   1  202.50    5.27
  -1   8  -1  206.55    5.97
   1   8   1  206.12    6.18
   1   8   1  201.43    6.31
   1   8   1  200.79    6.57
  -2  -8  -1   21.21    1.33
   2  -8   1   22.67    1.27
  -2  -8  -1   21.09    1.69
   2  -8   1   21.63    1.24
  -2  -8  -1   22.52    1.06
   2  -8   1   22.30    1.21
   2   8   1   20.60    1.33
   2   8   1   23.13    1.03
   2   8   1   23.03    1.54
   2   8   1   20.54    1.61
  -3  -8  -1   34.37    1.69
  -3  -8  -1   34.76    2.24
   3  -8   1   34.67    1.90
   3  -8   1   32.63    1.83
  -3  -8  -1   35.97    2.38
  -3  -8  -1   34.05    1.98
   3   8   1   37.52    2.03
   3   8   1   38.12    2.33
   3   8   1   33.20    1.63
   3   8   1   34.24    2.36
   4  -8   1   78.18    3.64
   4  -8   1   75.53    3.43
  -4  -8  -1   80.43    3.28
  -4  -8  -1   80.55    4.02
   4  -8   1   72.21    3.38
   4   8   1   81.49    4.04
   4   8   1   73.66    3.91
   4   8   1   73.45    3.50
   4   8   1   78.92    3.21
   5  -8   1  195.00    5.74
   5  -8   1  184.98    7.13
  -5  -8  -1  177.71    6.52
   5  -8   1  190.48    5.71
  -5  -8  -1  194.80    7.50
   5   8   1  189.99    7.09
   5   8   1  198.99    7.75
   5   8   1  188.56    6.55
   5   8   1  181.82    7.52
   6  -8   1  179.08    5.88
  -6  -8  -1  177.69    7.36
   6  -8   1  179.11    7.27
  -6  -8  -1  181.83    6.76
   6  -8   1  192.47    6.74
   6   8   1  181.71    7.77
   6   8   1  167.11    7.55
   6   8   1  184.98    9.91
  -6  -9   1    9.33    1.63
   6  -9  -1    9.29    1.01
   6  -9  -1    9.51    1.67
  -6  -9   1    8.84    1.32
   6  -9  -1   11.14    1.09
   6   9  -1    6.43    1.43
   6   9  -1    8.50    1.48
   6   9  -1    8.41    1.89
   5  -9  -1  101.07    3.73
  -5  -9   1  109.90    5.23
  -5  -9   1  103.72    4.37
   5  -9  -1  106.72    3.74
   5   9  -1  116.43    6.02
   5   9  -1   95.27    5.17
  -5   9   1  104.85    4.41
   5   9  -1  105.61    5.30
   5   9  -1  102.93    4.57
   4  -9  -1  146.86    5.34
  -4  -9   1  147.46    5.49
  -4  -9   1  142.47    5.22
  -4  -9   1  139.70    6.03
  -4  -9   1  156.88    6.32
   4  -9  -1  154.15    4.64
   4  -9  -1  149.80    4.50
  -4   9   1  148.81    5.29
   4   9  -1  150.18    5.08
   4   9  -1  139.10    6.10
   4   9  -1  146.32    6.12
   4   9  -1  149.99    5.45
   3  -9  -1  135.61    4.77
  -3  -9   1  142.70    4.72
  -3  -9   1  136.91    4.90
  -3  -9   1  144.06    5.77
   3  -9  -1  141.85    4.15
   3  -9  -1  140.79    4.15
  -3  -9   1  127.69    5.50
   3   9  -1  138.23    4.84
   3   9  -1  142.51    4.52
   3   9  -1  143.16    5.61
  -3   9   1  139.59    4.67
   3   9  -1  139.80    5.63
  -3   9   1  147.77    5.24
  -2  -9   1   55.57    2.96
   2  -9  -1   50.46    2.34
   2  -9  -1   50.28    1.97
  -2  -9   1   53.38    2.24
  -2  -9   1   48.60    2.72
   2  -9  -1   52.15    1.93
  -2  -9   1   50.91    2.03
   2  -9  -1   52.58    2.09
   2   9  -1   52.99    1.92
   2   9  -1   49.84    2.15
   2   9  -1   50.34    2.67
   2   9  -1   54.21    2.69
  -2   9   1   52.66    2.41
  -1  -9   1    2.67    0.61
   1  -9  -1    3.17    0.37
   1  -9  -1    3.36    0.57
  -1  -9   1    3.12    0.38
   1  -9  -1    3.33    0.51
   1  -9  -1    2.38    0.25
   1  -9  -1    3.82    0.64
  -1  -9   1    3.88    0.81
   1   9  -1    3.33    0.65
   1   9  -1    3.32    0.34
   1   9  -1    3.56    0.50
  -1   9   1    3.18    0.60
   0  -9  -1   47.37    2.29
   0  -9  -1   45.14    1.99
   0  -9   1   47.34    1.60
   0  -9   1   48.00    2.24
   0  -9   1   46.01    2.15
   0  -9  -1   48.68    2.13
   0  -9   1   45.37    1.77
   0   9   1   42.65    1.99
   0   9  -1   45.39    1.78
   0   9  -1   45.17    1.58
   0   9  -1   44.23    1.75
   0   9  -1   46.82    1.82
   0   9   1   43.60    1.99
   0   9   1   43.69    1.83
   1  -9   1  254.70    7.42
  -1  -9  -1  266.66    7.72
  -1  -9  -1  250.26    8.34
   1  -9   1  260.08    7.52
   1  -9   1  254.17    7.23
   1  -9   1  279.71    7.77
  -1  -9  -1  262.11    8.05
   1  -9   1  258.39    7.19
   1   9   1  255.38    8.09
   1   9   1  269.68    7.87
   1   9   1  250.68    7.66
  -1   9  -1  264.87    7.49
   2  -9   1   88.62    2.65
  -2  -9  -1   90.68    2.77
  -2  -9  -1   81.11    3.30
   2  -9   1   85.92    2.68
   2  -9   1   88.58    3.19
   2  -9   1   88.20    3.05
   2  -9   1   86.58    3.09
   2   9   1   84.28    3.32
   2   9   1   81.62    3.80
   2   9   1   89.41    3.65
   2   9   1   85.29    2.66
  -2   9  -1   90.53    3.31
  -3  -9  -1  134.42    5.38
  -3  -9  -1  116.97    5.03
   3  -9   1  117.21    4.37
  -3  -9  -1  120.15    4.06
  -3  -9  -1  120.93    5.01
   3  -9   1  116.52    4.31
   3   9   1  126.74    5.06
   3   9   1  120.60    5.12
   3   9   1  124.51    4.03
   3   9   1  126.84    4.63
   4  -9   1   24.32    1.84
   4  -9   1   27.12    1.86
  -4  -9  -1   25.07    1.59
  -4  -9  -1   21.75    2.03
   4  -9   1   23.50    1.75
  -4  -9  -1   23.13    2.06
   4   9   1   21.56    1.72
   4   9   1   21.97    2.00
   4   9   1   24.86    1.55
   4   9   1   23.06    2.14
  -5  -9  -1   44.29    3.10
   5  -9   1   40.98    2.74
   5  -9   1   41.88    1.73
   5  -9   1   41.91    1.69
  -5  -9  -1   42.67    2.43
   5   9   1   40.46    3.12
   5   9   1   40.46    3.05
   5   9   1   45.50    2.81
   5   9   1   40.29    2.39
   6  -9   1    0.29    0.50
  -6  -9  -1    0.65    0.56
   6  -9   1    0.46    0.35
  -6  -9  -1    0.49    0.79
   6   9   1    0.73    0.56
   6   9   1    1.23    1.02
   6   9   1    1.63    0.59
  -6 -10   1    0.73    0.64
  -6 -10   1    1.05    0.90
   6 -10  -1   -0.04    0.33
   6 -10  -1    0.67    0.63
   6 -10  -1    0.35    0.41
   6  10  -1    0.71    0.94
  -5 -10   1   13.26    1.39
   5 -10  -1   13.38    0.97
  -5 -10   1   15.55    2.26
   5 -10  -1   13.14    0.96
   5  10  -1   13.15    2.09
   5  10  -1   15.78    1.90
   5  10  -1   13.57    1.43
  -4 -10   1   -0.16    0.30
  -4 -10   1    0.22    0.52
  -4 -10   1    0.38    0.60
   4 -10  -1    0.70    0.54
  -4 -10   1    0.60    0.52
   4 -10  -1   -0.11    0.15
   4 -10  -1    0.22    0.20
   4  10  -1   -0.07    0.57
   4  10  -1    0.66    0.38
   4  10  -1    0.04    0.40
   4  10  -1    0.18    0.27
   3 -10  -1    5.79    0.52
  -3 -10   1    4.76    0.75
   3 -10  -1    4.68    0.83
  -3 -10   1    4.42    0.73
   3 -10  -1    5.74    0.52
  -3 -10   1    6.23    1.28
  -3 -10   1    4.82    1.15
   3  10  -1    5.96    0.64
   3  10  -1    6.54    1.19
  -3  10   1    4.78    0.90
   3  10  -1    5.95    0.88
   3  10  -1    6.86    1.29
   2 -10  -1  112.09    3.80
  -2 -10   1  121.41    5.04
   2 -10  -1  120.84    3.84
  -2 -10   1  116.17    4.79
  -2 -10   1  120.50    3.81
  -2 -10   1  115.51    4.04
   2 -10  -1  111.61    4.20
   2 -10  -1  120.44    3.73
   2  10  -1  114.47    3.97
  -2  10   1  118.09    4.48
   2  10  -1  115.89    4.53
   2  10  -1  112.64    4.61
   2  10  -1  118.83    3.61
   1 -10  -1   31.98    1.58
   1 -10  -1   33.90    1.74
   1 -10  -1   32.19    1.12
  -1 -10   1   31.74    1.52
  -1 -10   1   33.13    2.13
  -1 -10   1   32.80    1.31
   1 -10  -1   30.90    1.67
   1 -10  -1   32.10    1.19
  -1 -10   1   31.47    1.96
   1  10  -1   32.65    1.24
   1  10  -1   31.38    1.50
  -1  10   1   31.82    1.72
   1  10  -1   31.58    1.73
   1  10  -1   29.43    1.73
   0 -10   1   90.64    3.45
   0 -10  -1   85.27    4.00
   0 -10  -1   86.08    3.35
   0 -10   1   85.34    2.96
   0 -10   1   88.78    2.68
   0 -10  -1   84.57    3.19
   0  10  -1   86.61    2.92
   0  10   1   86.97    3.00
   0  10  -1   88.54    2.90
   0  10   1   90.45    3.22
   0  10   1   84.26    3.21
   0  10  -1   87.44    3.00
   1 -10   1   12.57    0.97
   1 -10   1   12.75    0.88
  -1 -10  -1   13.17    1.04
   1 -10   1   12.26    0.79
   1 -10   1   13.68    0.79
  -1 -10  -1   14.01    1.21
   1 -10   1   13.02    0.94
  -1 -10  -1   13.58    1.33
   1  10   1   13.02    1.03
   1  10   1   14.61    1.27
  -1  10  -1   13.23    0.92
  -2 -10  -1    3.17    0.86
   2 -10   1    3.81    0.42
   2 -10   1    3.22    0.37
   2 -10   1    4.06    0.61
   2 -10   1    2.82    0.52
   2 -10   1    2.60    0.49
  -2 -10  -1    1.92    0.47
  -2 -10  -1    2.28    0.75
  -2 -10  -1    3.63    0.36
   2  10   1    2.71    0.34
  -2  10  -1    3.13    0.61
   2  10   1    2.39    0.60
   2  10   1    1.83    0.54
   2  10   1    2.58    0.63
  -3 -10  -1   18.07    1.73
  -3 -10  -1   21.13    1.91
  -3 -10  -1   20.87    1.57
   3 -10   1   18.55    1.38
  -3 -10  -1   18.90    1.16
   3 -10   1   20.74    1.34
   3 -10   1   18.69    1.40
   3  10   1   19.61    1.85
   3  10   1   20.88    1.75
   3  10   1   20.37    1.51
  -4 -10  -1    3.13    0.66
   4 -10   1    4.82    0.96
   4 -10   1    5.41    1.17
  -4 -10  -1    3.16    0.86
  -4 -10  -1    3.57    1.11
   4 -10   1    3.94    0.83
   4  10   1    3.33    0.58
   4  10   1    4.69    0.98
   4  10   1    3.93    1.05
   4  10   1    3.18    1.29
  -5 -10  -1    1.88    0.56
   5 -10   1    1.02    0.62
  -5 -10  -1    2.43    1.01
   5  10   1    1.53    0.64
   5  10   1    1.16    0.56
   5  10   1    1.14    0.64
   5  10   1    3.08    1.28
   6 -10   1    2.57    0.49
  -6 -10  -1    1.87    0.70
   6 -10   1    2.80    0.48
   6 -10   1    1.25    0.66
  -6 -10  -1    1.20    0.91
   6  10   1    1.98    0.82
   6  10   1    3.63    1.08
   6 -11  -1   90.15    4.94
  -6 -11   1   98.40    5.41
   6 -11  -1   90.98    3.46
  -6 -11   1   94.01    4.37
   6 -11  -1   95.87    3.58
   6  11  -1  104.74    5.60
   6  11  -1   99.63    4.78
  -5 -11   1   97.61    4.27
   5 -11  -1   98.59    3.43
   5 -11  -1  103.66    3.54
  -5 -11   1  112.28    5.58
   5  11  -1  104.44    4.63
   5  11  -1  105.66    5.40
   4 -11  -1  166.60    4.82
   4 -11  -1  160.15    6.33
   4 -11  -1  162.61    4.78
  -4 -11   1  138.45    8.79
  -4 -11   1  158.01    5.56
  -4 -11   1  167.98    6.93
   4  11  -1  156.73    5.32
   4  11  -1  149.57    6.64
   4  11  -1  161.56    6.65
   4  11  -1  166.56    5.87
   3 -11  -1  102.54    4.21
  -3 -11   1  102.07    4.80
   3 -11  -1  107.39    3.41
  -3 -11   1  106.89    5.08
  -3 -11   1  106.59    3.81
   3 -11  -1  100.38    3.86
  -3 -11   1  106.12    4.10
   3 -11  -1  109.29    3.43
   3  11  -1  102.44    3.95
   3  11  -1  107.87    4.83
   3  11  -1  102.85    4.63
  -3  11   1  108.25    4.37
   3  11  -1  105.47    3.56
   2 -11  -1   53.48    2.59
  -2 -11   1   54.82    2.45
  -2 -11   1   61.58    3.22
   2 -11  -1   56.52    2.33
  -2 -11   1   58.72    2.21
   2 -11  -1   55.41    2.22
  -2 -11   1   61.11    3.33
   2 -11  -1   55.44    2.21
   2  11  -1   56.36    2.87
   2  11  -1   56.12    2.42
   2  11  -1   55.59    2.03
   2  11  -1   60.56    3.07
  -2  11   1   61.43    2.76
  -1 -11   1    3.04    0.74
   1 -11  -1    2.88    0.26
   1 -11  -1    2.78    0.55
  -1 -11   1    2.99    0.40
   1 -11  -1    2.84    0.57
   1 -11  -1    2.83    0.59
  -1 -11   1    2.55    0.66
   1 -11  -1    3.11    0.31
  -1 -11   1    2.63    0.49
   1  11  -1    2.79    0.59
  -1  11   1    3.90    0.72
   1  11  -1    3.24    0.38
   1  11  -1    2.63    0.43
   1  11  -1    2.02    0.51
   0 -11   1   47.67    2.40
   0 -11  -1   47.85    2.37
   0 -11  -1   51.55    2.62
   0 -11  -1   47.32    2.21
   0 -11   1   45.98    2.00
   0 -11   1   47.22    2.53
   0 -11   1   51.04    1.72
   0  11  -1   50.85    1.92
   0  11  -1   49.28    1.93
   0  11  -1   48.38    2.05
   0  11   1   50.03    2.27
   0  11   1   49.21    2.01
   0  11   1   49.49    2.22
   1 -11   1  112.39    3.90
  -1 -11  -1   99.25    3.75
   1 -11   1  105.32    3.24
   1 -11   1   98.07    3.28
   1 -11   1  105.54    3.72
  -1 -11  -1  106.07    4.20
   1 -11   1   96.69    3.49
  -1 -11  -1  104.35    4.47
   1  11   1  101.66    3.85
  -1  11  -1  108.24    3.62
   1  11   1   90.40    5.31
   2 -11   1  446.64   12.11
  -2 -11  -1  457.98   13.99
  -2 -11  -1  436.90   12.80
   2 -11   1  455.81   12.57
   2 -11   1  457.91   12.28
  -2 -11  -1  440.63   13.49
   2 -11   1  461.76   12.24
   2 -11   1  427.34   12.36
   2  11   1  446.76   12.80
   2  11   1  416.38   13.45
   2  11   1  447.15   11.62
   2  11   1  462.78   13.24
  -2  11  -1  461.01   12.74
  -3 -11  -1  265.49    7.72
  -3 -11  -1  263.69    9.22
   3 -11   1  269.92    8.10
  -3 -11  -1  282.01    9.71
   3 -11   1  265.39    8.33
  -3 -11  -1  268.06    8.61
   3 -11   1  250.57    8.20
   3  11   1  265.21    9.39
   3  11   1  283.26    8.63
   3  11   1  274.59    7.61
   3  11   1  279.99    9.18
   4 -11   1  179.89    6.42
  -4 -11  -1  185.95    6.01
  -4 -11  -1  196.98    7.66
  -4 -11  -1  170.49    7.21
   4 -11   1  181.45    6.30
   4  11   1  191.67    6.75
   4  11   1  185.58    5.87
   4  11   1  179.78    7.45
   4  11   1  193.14    7.39
   5 -11   1   -0.01    0.46
  -5 -11  -1    0.46    0.69
  -5 -11  -1    0.89    0.46
   5  11   1    0.46    0.51
   5  11   1    0.51    0.61
   5  11   1    2.08    0.85
  -6 -11  -1   -0.22    0.95
   6 -11   1   -0.15    0.53
   6  11   1   -0.42    0.73
   6  11   1   -0.17    0.53
   6 -12  -1   23.84    1.36
   6 -12  -1   28.86    2.53
  -6 -12   1   22.27    1.97
  -6 -12   1   27.20    2.91
   6 -12  -1   22.86    1.37
   6  12  -1   22.68    2.16
   6  12  -1   20.73    2.59
  -5 -12   1    4.38    1.27
   5 -12  -1    4.86    0.60
  -5 -12   1    4.48    0.88
   5 -12  -1    4.95    0.56
   5  12  -1    4.92    1.09
   5  12  -1    5.30    1.38
   4 -12  -1    5.99    0.57
   4 -12  -1    5.78    0.58
  -4 -12   1    4.58    1.15
  -4 -12   1    4.44    0.81
  -4 -12   1    7.66    1.59
   4 -12  -1    5.90    1.03
   4  12  -1    6.96    1.37
   4  12  -1    6.60    1.01
   4  12  -1    5.39    0.80
   3 -12  -1   33.33    1.88
  -3 -12   1   37.63    1.89
   3 -12  -1   37.46    1.63
  -3 -12   1   37.95    2.84
   3 -12  -1   37.18    1.63
  -3 -12   1   32.37    2.04
  -3 -12   1   31.76    2.51
   3  12  -1   33.44    2.40
   3  12  -1   35.65    1.64
  -3  12   1   34.83    2.19
   3  12  -1   34.00    1.94
   2 -12  -1  163.87    5.25
   2 -12  -1  167.20    5.66
   2 -12  -1  160.73    4.93
  -2 -12   1  168.73    6.61
   2 -12  -1  161.60    5.14
  -2 -12   1  162.55    4.95
   2 -12  -1  156.64    4.76
  -2 -12   1  157.20    6.25
  -2 -12   1  161.01    5.37
   2  12  -1  162.26    4.71
   2  12  -1  166.23    5.91
  -2  12   1  156.87    5.62
   2  12  -1  158.08    5.28
  -1 -12   1  163.04    6.15
  -1 -12   1  152.29    5.81
  -1 -12   1  156.26    4.51
   1 -12  -1  158.16    5.39
   1 -12  -1  162.30    5.26
   1 -12  -1  147.31    5.21
  -1 -12   1  147.26    4.94
   1 -12  -1  155.33    4.21
   1 -12  -1  160.19    4.17
   1  12  -1  152.08    5.29
   1  12  -1  154.08    5.23
   1  12  -1  151.67    4.39
   1  12  -1  154.19    4.98
  -1  12   1  156.55    5.32
   0 -12   1  160.30    4.39
   0 -12   1  159.13    5.71
   0 -12   1  145.47    5.35
   0 -12  -1  152.62    5.66
   0 -12  -1  147.29    5.11
   0 -12  -1  157.39    5.44
   0 -12   1  144.36    4.79
   0  12  -1  156.35    4.92
   0  12   1  146.52    4.91
   0  12  -1  154.51    4.66
   0  12   1  148.75    5.15
   0  12  -1  153.98    4.70
   0  12   1  150.74    4.77
   1 -12   1  106.35    3.68
  -1 -12  -1  104.10    4.64
  -1 -12  -1  108.48    4.40
   1 -12   1  105.53    3.89
  -1 -12  -1   99.30    3.88
   1 -12   1  108.33    4.08
   1 -12   1  104.65    3.37
   1 -12   1  103.26    3.28
   1  12   1  101.16    4.16
  -1  12  -1  104.27    3.71
   1  12   1  105.08    3.95
   1  12   1  106.46    3.95
   2 -12   1   21.93    1.31
  -2 -12  -1   21.53    1.83
   2 -12   1   22.63    1.44
   2 -12   1   21.28    1.32
  -2 -12  -1   23.70    1.62
   2 -12   1   22.73    1.27
   2 -12   1   24.21    1.29
  -2 -12  -1   23.77    2.07
   2  12   1   21.44    1.88
   2  12   1   22.43    0.78
   2  12   1   22.43    1.69
   2  12   1   23.23    1.58
  -2  12  -1   23.88    1.54
   3 -12   1   -0.17    0.44
   3 -12   1    0.38    0.18
   3 -12   1    0.25    0.23
  -3 -12  -1    0.44    0.23
  -3 -12  -1   -0.20    0.50
  -3 -12  -1    0.90    0.62
   3 -12   1    0.65    0.44
   3 -12   1    0.68    0.22
   3  12   1    0.37    0.25
   3  12   1    0.02    0.37
   3  12   1    0.03    0.30
  -4 -12  -1   52.79    3.56
   4 -12   1   45.87    2.74
  -4 -12  -1   66.70    3.94
  -4 -12  -1   56.30    2.50
   4 -12   1   53.10    2.66
   4  12   1   53.41    2.32
   4  12   1   52.82    2.97
   4  12   1   57.65    3.48
  -5 -12  -1   36.39    2.13
   5 -12   1   37.53    2.68
   5 -12   1   32.90    2.24
   5  12   1   36.24    2.22
   5  12   1   35.91    2.57
   5  12   1   32.74    2.87
   6 -12   1   47.10    3.06
  -6 -12  -1   53.68    4.03
   6 -12   1   55.14    3.56
   6  12   1   52.36    3.45
   6  12   1   57.12    4.15
   5 -13  -1    1.44    0.36
  -5 -13   1    0.89    0.53
  -5 -13   1    0.87    0.86
   5 -13  -1    1.21    0.32
   5  13  -1    0.83    0.47
   5  13  -1    0.53    0.74
   4 -13  -1    1.73    0.39
   4 -13  -1    1.79    0.73
  -4 -13   1    0.92    0.90
   4 -13  -1    2.86    0.48
  -4 -13   1    1.29    0.56
  -4 -13   1    0.90    0.59
   4  13  -1    1.28    0.77
   4  13  -1    1.29    0.57
   4  13  -1    0.80    0.45
   3 -13  -1    0.37    0.36
   3 -13  -1    0.03    0.21
  -3 -13   1    0.15    0.48
  -3 -13   1    0.35    0.50
  -3 -13   1   -0.22    0.44
  -3 -13   1    0.82    0.33
   3 -13  -1    0.13    0.18
   3 -13  -1    0.46    0.31
   3  13  -1    0.68    0.30
   3  13  -1    0.06    0.27
  -3  13   1    0.07    0.31
   3  13  -1   -0.17    0.41
  -2 -13   1   -0.37    0.47
   2 -13  -1    0.12    0.24
  -2 -13   1    0.00    0.31
   2 -13  -1    0.23    0.25
   2 -13  -1    0.28    0.23
  -2 -13   1   -0.42    0.32
  -2 -13   1    0.00    0.22
   2 -13  -1   -0.02    0.16
   2 -13  -1    0.31    0.41
   2  13  -1    0.08    0.24
   2  13  -1    0.26    0.28
  -2  13   1   -0.17    0.24
   2  13  -1    0.33    0.20
   1 -13  -1    0.24    0.27
   1 -13  -1    0.43    0.33
  -1 -13   1    0.12    0.16
  -1 -13   1    0.02    0.30
  -1 -13   1    0.14    0.34
  -1 -13   1    0.34    0.29
   1 -13  -1    0.06    0.26
   1  13  -1    0.15    0.25
   1  13  -1    0.06    0.15
   1  13  -1    0.25    0.22
  -1  13   1    0.48    0.32
   0 -13  -1    0.72    0.38
   0 -13  -1    1.16    0.50
   0 -13   1    0.79    0.43
   0 -13   1    0.72    0.34
   0 -13   1    2.09    0.64
   0 -13   1    1.09    0.26
   0  13  -1    1.22    0.34
   0  13   1    1.18    0.47
   0  13  -1    0.75    0.31
   0  13   1    1.17    0.37
   0  13  -1    1.03    0.30
   1 -13   1    0.58    0.24
  -1 -13  -1    0.77    0.40
   1 -13   1    0.05    0.20
   1 -13   1    0.63    0.33
   1 -13   1    0.79    0.34
   1 -13   1    0.54    0.42
  -1 -13  -1    0.24    0.33
  -1 -13  -1    0.79    0.50
  -1  13  -1    0.39    0.25
   1  13   1    0.65    0.31
   1  13   1    0.59    0.35
   2 -13   1    1.67    0.44
  -2 -13  -1    1.47    0.50
  -2 -13  -1    0.92    0.56
   2 -13   1    1.11    0.35
  -2 -13  -1    1.27    0.65
   2 -13   1    1.06    0.32
   2 -13   1    2.19    0.51
   2 -13   1    1.27    0.45
   2  13   1    1.21    0.66
   2  13   1    0.78    0.38
  -2  13  -1    0.88    0.35
   3 -13   1    4.09    0.80
  -3 -13  -1    4.66    1.16
   3 -13   1    6.84    0.60
   3 -13   1    6.21    0.57
  -3 -13  -1    5.22    1.17
   3 -13   1    7.35    0.94
   3 -13   1    6.70    1.02
   3  13   1    7.34    1.32
   3  13   1    5.35    0.50
   3  13   1    6.09    1.04
   4 -13   1   -0.18    0.37
  -4 -13  -1    0.05    0.76
  -4 -13  -1    0.34    0.63
   4  13   1    0.38    0.54
   4  13   1    0.11    0.38
   4  13   1    0.51    0.45
   5 -13   1    2.93    0.80
   5 -13   1    3.59    1.03
  -5 -13  -1    2.58    1.12
   5  13   1    2.76    0.85
   5  13   1    2.02    0.87
   5  13   1    3.02    1.11
   5 -14  -1    4.62    0.59
  -5 -14   1    3.39    1.08
  -5 -14   1    3.09    0.78
   5 -14  -1    4.97    0.61
   5  14  -1    3.33    0.82
   4 -14  -1   11.32    0.88
   4 -14  -1   10.81    1.38
  -4 -14   1   11.66    1.93
   4 -14  -1   10.91    0.84
   4 -14  -1    9.26    1.00
  -4 -14   1   10.91    1.10
  -4 -14   1   11.36    1.98
   4  14  -1   11.33    1.25
   4  14  -1   15.38    2.37
   4  14  -1    9.64    1.06
   3 -14  -1   11.94    1.09
  -3 -14   1   16.76    2.02
   3 -14  -1   11.14    1.11
  -3 -14   1   13.02    1.03
   3 -14  -1   13.56    1.06
  -3 -14   1   12.08    2.06
   3 -14  -1   13.28    1.00
   3  14  -1   13.12    0.91
   3  14  -1   13.42    1.21
   3  14  -1   12.84    1.54
  -3  14   1   14.26    1.44
   2 -14  -1  160.21    5.37
  -2 -14   1  153.90    4.74
   2 -14  -1  153.18    4.68
  -2 -14   1  168.66    6.89
  -2 -14   1  146.65    6.34
   2 -14  -1  155.11    4.55
   2 -14  -1  156.60    5.28
   2  14  -1  155.94    5.30
   2  14  -1  152.76    4.49
  -2  14   1  155.53    5.68
   1 -14  -1  150.03    5.49
  -1 -14   1  146.18    4.25
   1 -14  -1  151.35    5.32
  -1 -14   1  142.34    5.83
   1 -14  -1  145.78    5.29
  -1 -14   1  150.83    6.17
  -1 -14   1  145.09    4.97
  -1  14   1  146.17    5.30
   1  14  -1  146.01    5.08
   0 -14   1  195.62    7.07
   0 -14  -1  189.62    6.37
   0 -14   1  183.64    6.70
   0 -14  -1  200.10    7.09
   0 -14   1  191.90    5.30
   0 -14   1  186.58    6.01
   0 -14  -1  182.91    6.63
   0 -14   1  177.87    5.30
   0  14   1  188.42    5.76
   0  14   1  197.12    6.43
   0  14  -1  191.07    5.52
   0  14  -1  200.03    6.11
   1 -14   1   32.52    1.53
   1 -14   1   33.99    1.83
   1 -14   1   32.53    2.01
   1 -14   1   35.02    1.43
  -1 -14  -1   35.56    2.10
  -1 -14  -1   33.45    2.38
   1 -14   1   37.41    2.21
  -1 -14  -1   36.71    2.60
   1  14   1   34.71    1.98
   1  14   1   33.02    1.99
   2 -14   1    9.59    0.93
   2 -14   1    8.50    0.89
  -2 -14  -1    7.88    1.52
   2 -14   1   10.07    0.95
   2 -14   1    8.45    0.75
  -2 -14  -1    5.06    1.02
   2  14   1    7.83    1.12
  -2  14  -1    8.71    1.18
   2  14   1    6.65    1.08
   3 -14   1    0.60    0.29
   3 -14   1    0.41    0.34
   3 -14   1    0.59    0.29
  -3 -14  -1    0.27    0.57
   3 -14   1    0.57    0.55
  -3 -14  -1    0.37    0.77
   3  14   1    0.46    0.20
   3  14   1    0.45    0.34
   3  14   1    0.06    0.46
  -4 -14  -1   38.47    4.20
   4 -14   1   46.00    2.42
  -4 -14  -1   48.15    3.63
   4  14   1   42.67    1.90
   4  14   1   43.68    2.74
   4  14   1   47.21    3.30
   5 -14   1   53.91    3.39
   5 -14   1   49.36    2.82
  -5 -14  -1   58.68    4.19
   5  14   1   56.14    3.94
   5  14   1   58.86    3.41
   5  14   1   53.14    2.70
   5 -15  -1   47.76    1.91
  -5 -15   1   52.86    4.10
   5 -15  -1   46.73    1.92
   5 -15  -1   42.06    2.57
  -5 -15   1   50.04    2.63
   5  15  -1   44.75    3.17
   5  15  -1   55.76    3.89
   4 -15  -1  109.08    4.14
   4 -15  -1  106.31    4.42
   4 -15  -1  115.28    3.77
  -4 -15   1  100.61    5.77
  -4 -15   1  111.80    4.12
  -4 -15   1  126.22    6.28
   4 -15  -1  107.60    3.79
   4  15  -1  113.76    5.56
   4  15  -1  114.19    4.67
   4  15  -1  106.85    3.83
  -3 -15   1   60.21    4.01
  -3 -15   1   62.09    2.53
   3 -15  -1   60.33    2.65
   3 -15  -1   65.17    2.68
   3 -15  -1   60.78    2.67
  -3 -15   1   69.95    4.28
   3 -15  -1   61.82    2.50
  -3  15   1   66.51    3.40
   3  15  -1   63.28    2.32
   3  15  -1   67.62    3.11
   3  15  -1   60.35    3.49
  -2 -15   1   42.56    3.02
  -2 -15   1   39.78    2.28
   2 -15  -1   42.54    1.56
  -2 -15   1   43.53    1.73
   2 -15  -1   42.75    1.65
  -2 -15   1   46.89    3.30
   2 -15  -1   42.96    2.31
   2 -15  -1   40.88    2.21
   2  15  -1   41.13    2.53
   2  15  -1   41.92    2.20
  -2  15   1   45.88    2.58
   2  15  -1   42.57    1.54
   1 -15  -1    1.29    0.55
  -1 -15   1    2.03    0.31
  -1 -15   1    1.48    0.75
  -1 -15   1    1.36    0.70
   1 -15  -1    2.39    0.66
  -1 -15   1    1.85    0.60
  -1  15   1    1.92    0.62
   1  15  -1    1.49    0.49
   1  15  -1    1.43    0.43
   0 -15   1   65.66    3.54
   0 -15   1   61.21    2.04
   0 -15   1   62.70    2.01
   0 -15   1   58.41    2.67
   0 -15  -1   61.13    3.25
   0 -15  -1   65.44    3.49
   0 -15   1   63.74    3.33
   0  15   1   62.07    2.41
   0  15  -1   63.74    2.21
   0  15  -1   59.08    2.67
   0  15   1   65.04    3.03
   1 -15   1   45.59    2.52
   1 -15   1   43.32    1.69
   1 -15   1   49.83    2.75
   1 -15   1   45.18    1.85
  -1 -15  -1   45.21    3.07
   1 -15   1   43.79    2.24
  -1 -15  -1   48.30    2.90
   1  15   1   45.48    2.50
   1  15   1   41.93    2.29
  -1  15  -1   46.97    2.33
   2 -15   1  122.42    4.42
   2 -15   1  113.96    4.08
   2 -15   1  117.02    4.37
  -2 -15  -1  124.67    5.83
   2 -15   1  114.20    3.86
  -2 -15  -1  119.49    5.41
   2 -15   1  107.81    4.34
  -2  15  -1  115.49    4.51
   2  15   1  122.48    4.72
  -3 -15  -1   66.02    4.19
   3 -15   1   68.59    2.61
  -3 -15  -1   61.50    3.97
   3 -15   1   67.17    2.78
   3 -15   1   66.87    2.64
   3 -15   1   60.23    2.92
   3  15   1   69.20    3.40
   3  15   1   62.65    3.61
   4 -15   1  126.57    4.79
  -4 -15  -1  141.89    6.82
   4  15   1  119.29    3.97
   4  15   1  130.97    5.43
   4  15   1  133.96    6.09
   4 -16  -1    3.95    0.73
   4 -16  -1    4.72    0.68
  -4 -16   1    4.49    0.76
   4 -16  -1    4.96    0.74
  -4 -16   1    6.36    1.57
   4 -16  -1    3.33    0.97
   4  16  -1    3.69    0.74
   4  16  -1    5.41    1.09
   4  16  -1    4.58    1.30
  -3 -16   1    4.46    1.31
   3 -16  -1    5.17    0.65
   3 -16  -1    5.74    0.88
   3 -16  -1    6.03    0.81
  -3 -16   1    6.36    1.57
   3 -16  -1    5.36    0.90
  -3 -16   1    6.24    0.75
   3  16  -1    4.57    0.85
   3  16  -1    4.65    1.04
  -3  16   1    6.74    1.29
  -2 -16   1   18.94    1.89
  -2 -16   1   24.11    2.38
   2 -16  -1   19.01    1.53
  -2 -16   1   20.31    0.97
   2 -16  -1   20.22    0.92
  -2 -16   1   23.06    2.36
   2 -16  -1   21.09    0.87
   2 -16  -1   21.11    1.60
   2  16  -1   20.62    0.87
   2  16  -1   22.00    1.56
   2  16  -1   21.47    1.80
  -2  16   1   20.36    1.70
  -1 -16   1   14.15    1.76
   1 -16  -1   16.63    1.50
  -1 -16   1   13.31    1.33
  -1 -16   1   14.76    1.83
   1 -16  -1   18.23    1.66
  -1  16   1   15.12    1.38
   1  16  -1   17.22    1.33
   1  16  -1   14.33    1.28
   0 -16   1   37.49    2.09
   0 -16  -1   33.82    2.50
   0 -16   1   42.35    2.85
   0 -16   1   37.17    1.25
   0 -16  -1   34.41    2.85
   0 -16   1   38.04    2.55
   0 -16   1   36.41    1.27
   0  16  -1   38.45    2.05
   0  16   1   37.93    1.72
   0  16   1   37.53    2.23
   0  16  -1   35.36    1.37
   1 -16   1    3.12    0.72
   1 -16   1    4.70    0.56
   1 -16   1    3.40    0.44
   1 -16   1    3.63    0.86
   1 -16   1    3.20    0.85
  -1 -16  -1    4.14    1.03
  -1 -16  -1    2.68    0.75
   1  16   1    4.39    0.85
   1  16   1    2.66    0.62
  -1  16  -1    2.84    0.68
  -2 -16  -1   -0.25    0.51
   2 -16   1   -0.41    0.39
   2 -16   1   -0.04    0.24
   2 -16   1    0.39    0.41
   2 -16   1    0.03    0.31
   2  16   1    0.37    0.47
   2  16   1    0.55    0.47
  -2  16  -1    0.32    0.39
   3 -16   1    5.15    0.82
  -3 -16  -1    5.43    1.43
   3 -16   1    3.99    0.71
   3 -16   1    5.13    0.97
  -3 -16  -1    6.14    1.58
   3  16   1    5.54    1.10
   3  16   1    3.47    0.93
  -4 -16  -1    2.23    1.04
   4 -16   1    3.61    0.72
   4  16   1    2.91    1.08
   4  16   1    2.70    0.46
   4  16   1    4.14    0.52
   4  16   1    3.51    0.90
   3 -17  -1   31.35    1.66
  -3 -17   1   29.84    1.36
   3 -17  -1   30.03    1.79
  -3 -17   1   28.10    3.20
  -3 -17   1   34.73    3.15
   3 -17  -1   30.44    1.91
   3 -17  -1   29.40    1.44
   3  17  -1   30.99    1.29
  -3  17   1   34.51    2.40
   3  17  -1   31.59    2.06
  -2 -17   1   23.78    2.56
  -2 -17   1   27.61    2.64
   2 -17  -1   24.91    1.83
   2 -17  -1   24.36    1.82
  -2  17   1   24.45    1.94
   2  17  -1   24.43    1.96
   2  17  -1   25.30    1.72
   1 -17  -1    0.77    0.50
  -1 -17   1    1.02    0.81
  -1 -17   1   -0.15    0.45
  -1 -17   1    0.33    0.56
   1 -17  -1    0.17    0.44
  -1  17   1    0.02    0.34
   1  17  -1    0.34    0.49
   1  17  -1   -0.21    0.28
   0 -17   1   24.65    2.10
   0 -17   1   22.41    1.66
   0 -17  -1   26.04    2.29
   0 -17   1   21.79    2.07
   0  17   1   22.65    1.75
   0  17   1   24.15    1.27
   0  17  -1   26.02    1.68
   1 -17   1   19.72    1.82
   1 -17   1   22.84    1.01
  -1 -17  -1   22.47    2.14
   1 -17   1   22.67    1.10
  -1 -17  -1   28.18    2.51
   1 -17   1   22.37    2.19
   1 -17   1   21.83    1.67
   1  17   1   24.90    1.84
   1  17   1   23.69    1.71
  -1  17  -1   23.32    1.64
   2 -17   1   47.21    2.15
  -2 -17  -1   46.12    3.39
   2 -17   1   45.74    2.57
  -2 -17  -1   55.62    3.88
   2 -17   1   46.43    1.93
   2 -17   1   48.59    2.59
  -2  17  -1   47.45    2.64
   2  17   1   47.08    2.72
   2  17   1   50.51    2.89
   3 -17   1   56.05    2.47
   3 -17   1   50.86    2.46
   3 -17   1   46.98    2.59
  -3 -17  -1   48.55    3.85
  -3 -17  -1   66.55    4.41
   3 -17   1   52.01    2.33
   3  17   1   57.30    3.09
   3  17   1   49.04    3.26
   3 -18  -1   26.38    1.23
  -3 -18   1   25.60    2.89
   3 -18  -1   26.42    1.74
   3 -18  -1   23.69    1.77
   3  18  -1   24.37    2.43
   3  18  -1   24.42    1.87
  -3  18   1   22.89    2.52
  -2 -18   1  124.11    6.25
  -2 -18   1  133.66    6.67
   2 -18  -1  118.91    5.13
   2 -18  -1  139.56    5.29
  -2  18   1  130.18    5.38
   2  18  -1  127.81    6.79
   2  18  -1  130.68    4.93
  -1 -18   1  100.57    5.34
  -1 -18   1  118.66    5.86
   1 -18  -1  121.35    5.14
   1 -18  -1  114.88    5.04
   1  18  -1  111.65    4.36
   1  18  -1  104.51    4.10
  -1  18   1  110.65    4.72
   0 -18   1  120.48    5.68
   0 -18  -1  127.99    6.29
   0 -18  -1  123.67    5.66
   0 -18   1  117.11    5.45
   0  18   1  115.17    4.84
   0  18  -1  120.50    4.61
   1 -18   1   44.48    2.90
  -1 -18  -1   48.18    3.53
  -1 -18  -1   45.66    3.28
   1 -18   1   49.61    3.02
   1  18   1   46.50    2.50
  -1  18  -1   46.60    2.57
   1  18   1   49.46    2.78
   2 -18   1   21.00    1.67
  -2 -18  -1   16.61    2.40
   2 -18   1   18.33    1.66
   2 -18   1   18.03    1.25
   2 -18   1   16.45    1.01
  -2 -18  -1   21.34    2.55
   2  18   1   18.55    1.66
  -2  18  -1   18.17    1.64
   2  18   1   19.77    1.91
   3 -18   1    1.06    0.46
   3 -18   1    1.74    0.52
   3 -18   1    1.33    1.22
   3 -18   1    1.86    0.57
  -3 -18  -1    1.62    0.98
   3  18   1    1.49    0.69
   2 -19  -1    6.24    1.18
   2 -19  -1    9.63    1.41
  -2 -19   1    4.39    1.98
  -2 -19   1    6.96    1.55
  -2  19   1    8.35    1.49
   2  19  -1    6.83    1.13
   1 -19  -1    0.50    0.61
  -1 -19   1    0.35    0.79
   1 -19  -1    0.83    0.57
  -1 -19   1    0.81    0.76
   1  19  -1    0.39    0.46
  -1  19   1   -0.01    0.50
   0 -19   1   16.54    2.00
   0 -19  -1   18.16    2.03
   0 -19   1   16.45    2.38
   0 -19  -1   16.88    1.96
   0  19  -1   15.46    1.41
   0  19   1   14.65    1.49
  -1 -19  -1   21.74    2.43
   1 -19   1   17.48    1.89
  -1 -19  -1   18.26    2.29
   1 -19   1   20.86    1.97
   1  19   1   20.27    2.55
  -1  19  -1   19.57    1.63
   1  19   1   23.61    1.90
  -2 -19  -1   62.33    4.31
   2 -19   1   53.66    2.09
   2 -19   1   51.90    1.94
   2 -19   1   58.75    3.08
   2 -19   1   51.36    3.08
   2  19   1   59.33    3.98
   2  19   1   58.97    4.54
  -2  19  -1   54.81    3.03
   7   0  -2   68.92    4.06
  -7   0   2   70.20    3.86
   7   0  -2   68.87    3.94
   7   0  -2   54.49    3.56
  -7   0   2   58.98    2.79
   6   0  -2    0.07    0.40
  -6   0   2    0.19    0.42
  -6   0   2    0.54    0.43
   6   0  -2   -0.29    0.36
   5   0  -2   13.07    1.57
   5   0  -2   15.92    1.53
   5   0  -2   14.67    1.49
  -5   0   2   14.30    1.20
  -5   0   2   12.19    1.26
  -4   0   2  325.56    9.77
   4   0  -2  316.18    9.94
   4   0  -2  335.50   10.04
  -4   0   2  314.27    9.36
   4   0  -2  311.05    9.85
  -4   0   2  313.07    9.41
   4   0  -2  317.42    9.66
   3   0  -2  428.94   11.99
   3   0  -2  425.74   12.03
   3   0  -2  438.04   12.04
  -3   0   2  381.05   12.11
  -3   0   2  417.23   11.81
   3   0  -2  416.81   12.01
  -3   0   2  423.71   11.71
   3   0  -2  413.17   11.74
  -1   0   2  126.33    3.73
   1   0  -2  123.24    3.86
  -1   0   2  128.93    3.92
   1   0  -2  132.63    3.73
  -1   0   2  128.87    3.93
   1   0  -2  133.21    3.97
  -1   0   2  128.18    3.73
   1   0  -2  125.81    3.71
   0   0   2  122.11    3.59
   0   0   2  120.88    3.41
   0   0  -2  119.37    3.59
   0   0  -2  124.71    3.54
   0   0   2  119.42    3.54
   0   0  -2  116.92    3.32
   0   0  -2  118.44    3.39
   0   0   2  123.08    3.34
   1   0   2   50.88    1.79
   1   0   2   49.98    1.71
   1   0   2   49.72    1.72
  -1   0  -2   48.74    1.70
   1   0   2   48.81    1.79
  -1   0  -2   49.76    1.73
  -2   0  -2   23.96    1.32
  -2   0  -2   23.35    1.14
   2   0   2   23.33    1.24
   2   0   2   23.20    1.19
   2   0   2   23.51    1.21
  -2   0  -2   22.19    1.20
   2   0   2   23.41    1.16
   3   0   2  154.25    5.17
   3   0   2  165.73    5.22
   3   0   2  172.46    5.31
  -3   0  -2  160.87    5.37
  -3   0  -2  156.32    4.97
   3   0   2  158.31    5.39
  -3   0  -2  160.83    4.97
   4   0   2  409.53   11.90
   4   0   2  396.82   11.79
  -4   0  -2  409.62   11.30
   4   0   2  415.62   12.20
  -4   0  -2  403.31   12.10
  -4   0  -2  413.63   11.43
   4   0   2  384.85   11.75
   5   0   2  150.82    6.00
  -5   0  -2  150.20    4.89
   5   0   2  149.82    5.95
   5   0   2  154.86    5.74
  -6   0  -2  162.14    5.07
   6   0   2  164.17    6.39
   6   0   2  157.89    6.67
   7   0   2   22.19    2.27
   7   0   2   20.36    2.03
   7   0   2   20.66    2.11
   7  -1  -2   13.32    1.84
   7  -1  -2   13.42    1.67
   7  -1  -2   10.85    1.79
  -7  -1   2   15.69    1.67
  -7  -1   2   15.69    2.06
   7   1  -2   15.47    2.23
   7   1  -2   13.84    2.07
   7   1  -2   15.29    1.93
  -7   1   2   15.79    1.99
   6  -1  -2   53.97    3.15
   6  -1  -2   58.51    3.31
  -6  -1   2   56.22    3.89
  -6  -1   2   59.05    3.29
   6  -1  -2   59.81    3.54
   6   1  -2   54.85    3.40
   6   1  -2   59.64    3.44
  -6   1   2   60.20    3.34
  -6   1   2   59.43    2.54
  -5  -1   2   83.22    3.52
   5  -1  -2   72.25    4.03
  -5  -1   2   82.04    3.72
   5  -1  -2   76.92    3.72
   5  -1  -2   78.53    3.86
   5   1  -2   80.98    3.85
   5   1  -2   76.23    3.80
  -5   1   2   80.28    3.71
   5   1  -2   76.18    3.69
   5   1  -2   84.67    4.00
  -5   1   2   86.98    4.33
   4  -1  -2   88.29    3.66
  -4  -1   2   83.15    3.41
   4  -1  -2   86.37    3.57
   4  -1  -2   81.03    3.60
  -4  -1   2   86.08    3.46
   4  -1  -2   88.99    3.78
  -4  -1   2   87.92    3.58
   4   1  -2   82.53    3.80
   4   1  -2   80.33    3.64
  -4   1   2   88.85    3.60
   4   1  -2   82.72    3.48
  -4   1   2   85.55    3.24
  -4   1   2   79.91    3.09
   4   1  -2   84.20    3.66
   3  -1  -2   71.30    2.94
  -3  -1   2   75.27    3.01
   3  -1  -2   77.27    3.01
   3  -1  -2   75.97    2.95
  -3  -1   2   75.17    2.97
  -3  -1   2   75.36    2.96
   3  -1  -2   70.61    2.98
  -3   1   2   76.25    2.76
   3   1  -2   75.84    2.93
  -3   1   2   71.60    2.75
  -3   1   2   74.11    2.94
   3   1  -2   73.76    3.05
   3   1  -2   71.38    3.15
  -2  -1   2   14.16    0.89
   2  -1  -2   13.15    0.90
   2  -1  -2   13.39    0.92
   2  -1  -2   12.71    0.85
   2  -1  -2   12.40    0.88
  -2  -1   2   13.88    0.97
  -2  -1   2   15.35    1.49
  -2   1   2   14.24    0.89
   2   1  -2   14.65    0.93
   2   1  -2   14.45    1.06
   2   1  -2   14.20    0.94
   2   1  -2   13.84    0.87
  -2   1   2   12.63    0.86
   2   1  -2   12.64    0.96
   1  -1  -2   35.98    1.42
   1  -1  -2   38.75    1.40
   1  -1  -2   38.82    1.51
  -1  -1   2   38.35    1.56
   1  -1  -2   39.56    1.55
  -1  -1   2   38.06    1.43
  -1   1   2   38.26    1.40
   1   1  -2   39.26    1.58
   1   1  -2   37.83    1.36
  -1   1   2   37.78    1.44
   1   1  -2   36.86    1.40
  -1   1   2   40.52    1.54
   0  -1   2  169.16    4.76
   0  -1   2  160.31    4.79
   0  -1  -2  169.20    4.85
   0  -1   2  173.11    4.67
   0  -1  -2  169.10    4.78
   0  -1  -2  172.62    4.65
   0  -1   2  168.39    4.44
   0  -1  -2  173.28    4.60
   0   1  -2  164.30    4.72
   0   1   2  177.20    4.81
   0   1  -2  160.65    4.80
   0   1   2  163.36    4.64
   0   1   2  172.06    4.59
   0   1  -2  168.65    4.65
   0   1  -2  170.51    4.44
  -1  -1  -2  116.16    3.46
  -1  -1  -2  111.66    3.59
   1  -1   2  116.85    3.39
   1  -1   2  115.91    3.44
   1  -1   2  112.47    3.43
   1  -1   2  120.01    3.43
  -1  -1  -2  113.13    3.51
  -1   1  -2  115.88    3.38
  -1   1  -2  115.59    3.40
  -1   1  -2  115.97    3.35
   1   1   2  115.59    3.46
   1   1   2  112.86    3.54
   1   1   2  116.66    3.61
   1   1   2  119.03    3.39
   2  -1   2  710.89   18.95
   2  -1   2  715.81   18.81
  -2  -1  -2  675.34   19.24
   2  -1   2  713.48   18.74
  -2   1  -2  718.80   18.92
  -2   1  -2  723.06   18.59
   2   1   2  732.47   18.78
  -2   1  -2  720.14   18.55
   2   1   2  715.17   19.02
   3  -1   2   70.19    2.70
  -3  -1  -2   71.93    2.78
  -3  -1  -2   72.33    2.74
   3  -1   2   68.49    2.70
  -3  -1  -2   65.90    2.84
   3  -1   2   70.32    2.96
   3  -1   2   70.97    2.80
  -3   1  -2   71.48    2.41
   3   1   2   70.07    2.76
  -3   1  -2   72.08    2.47
   3   1   2   68.09    2.87
  -3   1  -2   68.20    2.89
   3   1   2   69.15    2.89
   3   1   2   71.50    2.96
   4  -1   2   48.50    2.61
  -4  -1  -2   42.94    2.48
   4  -1   2   44.60    2.28
   4  -1   2   45.32    2.27
   4  -1   2   46.30    2.38
  -4  -1  -2   45.67    2.17
  -4   1  -2   46.85    1.87
   4   1   2   43.72    2.32
  -4   1  -2   46.68    2.11
   4   1   2   45.88    2.45
   4   1   2   44.28    2.43
   4   1   2   49.79    2.61
   5  -1   2    3.35    0.79
   5  -1   2    4.12    1.02
   5  -1   2    4.50    0.84
  -5  -1  -2    4.35    0.71
   5   1   2    4.77    1.07
   5   1   2    2.78    0.67
  -5   1  -2    3.62    0.51
   5   1   2    3.28    0.96
   5   1   2    3.54    0.86
   6  -1   2    2.42    0.75
   6  -1   2    2.10    0.73
  -6  -1  -2    2.92    0.62
   6  -1   2    3.51    1.00
   6   1   2    3.20    0.85
   6   1   2    2.80    0.87
   6   1   2    1.91    0.71
   7  -1   2   17.85    1.84
   7  -1   2   13.29    1.95
   7  -1   2   15.85    1.83
   7   1   2   18.96    2.01
   7   1   2   15.52    1.92
   7   1   2   20.86    2.24
   7  -2  -2    5.53    1.25
  -7  -2   2    6.40    1.31
   7  -2  -2    5.98    1.20
   7  -2  -2    6.71    1.57
  -7  -2   2    5.35    1.20
   7   2  -2    4.83    1.20
  -7   2   2    7.64    1.38
   7   2  -2    4.93    1.12
   7   2  -2    5.44    1.30
   6  -2  -2    0.36    0.48
   6  -2  -2    0.55    0.49
   6  -2  -2    0.20    0.44
  -6  -2   2    0.31    0.50
  -6  -2   2    0.25    0.42
  -6   2   2    0.56    0.36
  -6   2   2    0.33    0.46
   6   2  -2    0.49    0.45
   6   2  -2    0.03    0.42
   5  -2  -2   10.89    1.60
  -5  -2   2    9.06    1.25
   5  -2  -2   10.28    1.18
  -5  -2   2   10.28    1.11
   5  -2  -2    9.17    1.09
   5   2  -2    8.59    1.33
   5   2  -2    6.17    1.19
  -5   2   2    7.40    1.14
  -5   2   2    9.48    0.82
   5   2  -2    8.15    1.26
   5   2  -2    9.80    1.52
  -4  -2   2    1.01    0.41
   4  -2  -2    1.04    0.45
   4  -2  -2    0.99    0.45
   4  -2  -2    0.83    0.39
  -4  -2   2    0.90    0.38
  -4  -2   2    0.94    0.36
   4  -2  -2    1.29    0.43
   4  -2  -2    1.07    0.41
   4   2  -2    2.72    0.65
   4   2  -2    1.69    0.61
  -4   2   2    0.91    0.31
   4   2  -2    1.51    0.57
   4   2  -2    1.87    0.66
  -4   2   2    0.91    0.41
  -4   2   2    0.89    0.29
  -3  -2   2   56.33    2.56
  -3  -2   2   56.27    2.41
   3  -2  -2   55.28    2.37
  -3  -2   2   53.99    2.75
   3  -2  -2   54.72    2.50
   3  -2  -2   55.10    2.42
  -3   2   2   54.22    2.08
   3   2  -2   55.17    2.38
  -3   2   2   53.69    2.41
   3   2  -2   55.03    2.71
  -3   2   2   56.71    2.17
   3   2  -2   57.62    2.52
  -2  -2   2  416.08   11.43
   2  -2  -2  398.31   11.08
   2  -2  -2  401.02   11.07
   2  -2  -2  438.61   11.67
  -2  -2   2  392.24   11.44
  -2  -2   2  406.01   11.11
   2  -2  -2  400.82   11.06
   2   2  -2  412.82   11.08
  -2   2   2  417.20   10.97
  -2   2   2  398.93   11.24
  -2   2   2  400.29   11.11
   2   2  -2  394.36   11.41
  -2   2   2  410.43   10.95
   2   2  -2  404.85   11.18
   1  -2  -2  273.07    7.32
  -1  -2   2  258.27    7.46
   1  -2  -2  269.46    7.15
   1  -2  -2  266.39    7.29
   1  -2  -2  273.74    7.33
  -1  -2   2  264.03    7.22
  -1  -2   2  252.80    7.55
  -1   2   2  257.63    7.15
   1   2  -2  272.72    7.12
   1   2  -2  271.60    7.22
  -1   2   2  258.31    7.28
  -1   2   2  266.09    7.28
   1   2  -2  260.79    7.14
   1   2  -2  260.36    7.45
   0  -2  -2    9.01    0.60
   0  -2  -2    8.58    0.54
   0  -2   2    9.47    0.63
   0  -2  -2    8.30    0.62
   0  -2   2    9.34    0.54
   0  -2   2    9.56    0.58
   0  -2  -2    9.69    0.47
   0   2   2    8.97    0.62
   0   2   2    9.57    0.57
   0   2  -2   10.34    0.65
   0   2  -2    9.33    0.53
   0   2   2    8.96    0.46
   0   2  -2    9.05    0.55
   1  -2   2    3.60    0.43
   1  -2   2    3.57    0.32
   1  -2   2    3.44    0.33
  -1  -2  -2    3.25    0.39
  -1  -2  -2    3.73    0.56
   1  -2   2    3.49    0.32
   1   2   2    3.41    0.33
   1   2   2    3.41    0.40
  -1   2  -2    3.54    0.31
  -1   2  -2    3.04    0.31
  -1   2  -2    3.57    0.29
   2  -2   2   -0.02    0.16
   2  -2   2    0.35    0.14
  -2  -2  -2    1.12    0.34
  -2  -2  -2    0.56    0.24
  -2  -2  -2    0.07    0.14
   2  -2   2    1.00    0.28
   2  -2   2    0.28    0.14
  -2   2  -2    0.23    0.20
   2   2   2    0.16    0.17
   2   2   2    0.87    0.30
   2   2   2    0.63    0.23
  -2   2  -2    0.50    0.14
   2   2   2    0.81    0.31
   3  -2   2   30.14    1.50
  -3  -2  -2   29.83    1.71
  -3  -2  -2   30.61    1.64
   3  -2   2   30.06    1.75
   3  -2   2   32.11    1.67
   3  -2   2   32.34    1.52
   3   2   2   29.92    1.80
  -3   2  -2   31.84    1.14
   3   2   2   33.55    1.84
  -3   2  -2   31.64    1.11
   3   2   2   32.19    1.65
   3   2   2   31.22    1.79
   4  -2   2   64.11    3.07
   4  -2   2   66.51    2.74
   4  -2   2   60.98    2.84
   4  -2   2   62.20    2.68
  -4  -2  -2   62.33    2.82
  -4  -2  -2   52.86    3.89
   4   2   2   60.10    2.82
   4   2   2   63.85    3.07
   4   2   2   60.22    3.01
   5  -2   2   35.18    2.11
   5  -2   2   33.60    2.05
   5  -2   2   33.37    2.32
  -5  -2  -2   33.30    2.00
   5   2   2   32.95    2.32
   5   2   2   37.57    2.41
   5   2   2   33.87    2.38
   5   2   2   32.09    2.14
  -6  -2  -2    1.77    0.63
   6  -2   2    1.77    0.62
   6  -2   2    0.61    0.59
   6  -2   2    1.75    0.68
   6   2   2    1.52    0.69
   6   2   2    1.90    0.74
   6   2   2    3.14    0.93
   7  -2   2    4.43    1.06
   7  -2   2    4.64    1.14
  -7  -2  -2    5.52    1.07
   7  -2   2    3.97    1.02
   7   2   2    4.53    1.09
   7   2   2    5.55    1.39
   7   2   2    5.26    1.19
   7  -3  -2   55.93    3.33
  -7  -3   2   50.04    3.27
   7  -3  -2   57.57    3.76
   7  -3  -2   59.22    3.48
  -7  -3   2   54.65    3.23
   7   3  -2   56.42    3.61
   7   3  -2   46.11    3.50
   7   3  -2   51.24    3.59
  -7   3   2   57.35    3.43
  -6  -3   2  147.87    5.97
  -6  -3   2  147.59    5.80
   6  -3  -2  148.08    6.30
   6  -3  -2  136.32    5.76
   6  -3  -2  158.50    6.07
   6   3  -2  147.97    6.39
  -6   3   2  152.63    6.05
   6   3  -2  159.01    6.37
   5  -3  -2  171.96    6.58
   5  -3  -2  172.90    6.19
   5  -3  -2  171.62    6.10
  -5  -3   2  175.29    6.27
   5   3  -2  171.75    6.39
   5   3  -2  155.36    6.65
  -5   3   2  169.98    6.23
   5   3  -2  186.32    6.87
  -5   3   2  167.77    4.79
   5   3  -2  159.24    6.48
   4  -3  -2  160.80    5.44
  -4  -3   2  161.86    5.57
  -4  -3   2  162.83    5.79
   4  -3  -2  156.57    5.43
   4  -3  -2  155.46    5.53
  -4  -3   2  180.48    7.68
  -4   3   2  158.73    5.58
   4   3  -2  152.94    5.88
   4   3  -2  161.08    5.66
   4   3  -2  155.49    5.98
  -4   3   2  149.34    4.59
   4   3  -2  156.97    5.47
  -4   3   2  158.60    4.69
  -3  -3   2  195.85    6.56
   3  -3  -2  202.85    6.12
   3  -3  -2  197.07    6.06
  -3  -3   2  202.82    6.25
  -3  -3   2  196.96    6.58
   3  -3  -2  194.85    6.23
   3  -3  -2  198.53    6.39
   3   3  -2  203.20    6.85
  -3   3   2  187.89    6.23
  -3   3   2  207.34    5.68
   3   3  -2  197.42    6.19
  -3   3   2  201.04    5.72
   3   3  -2  205.57    6.71
   3   3  -2  201.44    6.33
  -2  -3   2   60.72    2.27
  -2  -3   2   60.15    2.64
  -2  -3   2   57.09    2.51
   2  -3  -2   60.59    2.23
   2  -3  -2   62.89    2.40
   2  -3  -2   60.35    2.24
   2  -3  -2   59.42    2.19
  -2   3   2   60.28    2.40
   2   3  -2   59.56    2.54
   2   3  -2   61.83    2.29
  -2   3   2   63.45    2.09
  -2   3   2   59.19    2.04
  -2   3   2   58.84    2.28
   2   3  -2   60.40    2.24
  -1  -3   2  109.96    3.60
   1  -3  -2  111.43    3.21
  -1  -3   2   98.82    3.65
   1  -3  -2  108.35    3.38
   1  -3  -2  110.28    3.35
   1  -3  -2  110.37    3.44
  -1  -3   2  111.63    3.32
   1   3  -2  109.30    3.55
  -1   3   2  114.92    3.48
  -1   3   2  106.74    3.47
   1   3  -2  104.83    3.13
  -1   3   2  107.27    3.23
   1   3  -2  108.24    3.72
  -1   3   2  113.17    3.35
   1   3  -2  111.25    3.29
   0  -3   2  689.91   19.18
   0   3   2  777.37   19.23
  -1  -3  -2  195.69    5.89
   1  -3   2  188.21    5.38
   1  -3   2  203.34    5.41
  -1  -3  -2  199.32    5.63
   1  -3   2  193.56    5.33
   1  -3   2  201.24    5.53
  -1  -3  -2  195.82    5.73
  -1   3  -2  204.17    5.17
   1   3   2  189.14    5.61
  -1   3  -2  187.08    5.22
   1   3   2  187.29    5.30
   1   3   2  196.46    5.88
  -2  -3  -2  831.26   21.72
   2  -3   2  847.25   21.20
  -2  -3  -2  860.01   21.86
   2  -3   2  793.28   21.68
  -2  -3  -2  808.20   22.01
   2   3   2  795.63   21.99
   2   3   2  815.03   21.45
  -3  -3  -2  191.31    6.21
   3  -3   2  201.01    5.75
  -3  -3  -2  187.20    6.20
   3  -3   2  191.40    6.06
   3  -3   2  189.65    6.26
  -3  -3  -2  198.92    6.42
   3  -3   2  197.45    5.69
   3   3   2  199.36    6.45
   3   3   2  195.52    6.29
   3   3   2  192.34    6.41
   3   3   2  187.90    6.00
   4  -3   2   82.46    3.47
   4  -3   2   81.92    3.14
  -4  -3  -2   83.01    3.61
   4  -3   2   84.38    3.18
   4  -3   2   86.24    3.71
  -4  -3  -2   77.03    3.93
  -4  -3  -2   83.93    3.43
   4   3   2   82.53    3.66
   4   3   2   84.50    3.44
   4   3   2   77.74    3.66
   4   3   2   86.90    3.81
   5  -3   2    7.94    0.94
  -5  -3  -2    8.34    1.05
   5  -3   2    9.51    0.99
   5  -3   2    9.81    1.53
   5   3   2    6.87    1.04
   5   3   2    6.55    1.11
   5   3   2   11.02    1.35
   5   3   2   10.27    1.54
  -6  -3  -2    9.46    1.31
   6  -3   2    8.79    1.33
   6  -3   2    8.32    1.50
   6  -3   2    8.17    1.24
   6   3   2    9.50    1.62
   6   3   2   10.23    1.73
   6   3   2    7.49    1.50
  -7  -3  -2   46.87    2.82
   7  -3   2   64.82    3.89
   7  -3   2   43.83    2.88
   7  -3   2   47.82    2.96
   7   3   2   48.55    3.47
   7   3   2   53.36    3.54
   7   3   2   45.97    3.39
   7  -4  -2   35.89    2.56
  -7  -4   2   36.11    2.68
   7  -4  -2   28.19    2.38
   7  -4  -2   34.57    2.90
  -7  -4   2   31.76    2.59
   7   4  -2   34.41    2.77
   7   4  -2   33.54    2.91
   7   4  -2   31.59    3.04
  -7   4   2   32.92    2.65
  -6  -4   2    0.70    0.61
   6  -4  -2    0.06    0.37
  -6  -4   2   -0.23    0.41
   6  -4  -2    1.63    0.70
   6  -4  -2    1.01    0.58
  -6   4   2    1.22    0.59
   6   4  -2    0.82    0.57
   6   4  -2    1.42    0.67
   5  -4  -2    4.21    0.81
  -5  -4   2    4.15    0.84
   5  -4  -2    4.57    1.03
   5  -4  -2    5.30    0.97
  -5  -4   2    5.14    1.08
   5   4  -2    3.62    0.89
   5   4  -2    5.18    1.18
   5   4  -2    3.58    0.85
  -5   4   2    6.08    1.15
   4  -4  -2   43.66    2.53
   4  -4  -2   53.70    2.60
  -4  -4   2   50.20    2.74
   4  -4  -2   52.33    2.40
   4  -4  -2   48.81    2.32
  -4  -4   2   50.84    2.53
  -4  -4   2   53.01    2.81
   4   4  -2   47.50    2.85
   4   4  -2   50.22    2.84
  -4   4   2   47.90    2.50
   4   4  -2   52.36    2.63
   4   4  -2   48.51    2.45
   3  -4  -2   71.32    2.62
  -3  -4   2   69.15    3.16
  -3  -4   2   68.85    3.13
  -3  -4   2   70.68    2.81
   3  -4  -2   69.99    2.64
   3  -4  -2   65.56    2.77
   3  -4  -2   67.90    2.93
  -3   4   2   66.96    2.08
   3   4  -2   64.56    2.77
   3   4  -2   66.42    2.71
   3   4  -2   71.10    3.27
  -3   4   2   66.24    2.79
   3   4  -2   69.11    3.18
  -2  -4   2  666.74   18.65
  -2  -4   2  660.85   18.01
   2  -4  -2  699.46   18.20
   2  -4  -2  685.18   17.94
   2  -4  -2  711.31   17.87
  -2  -4   2  679.54   17.98
  -2  -4   2  667.45   18.51
  -2   4   2  692.82   17.59
  -2   4   2  675.87   17.58
   2   4  -2  677.01   18.68
  -2   4   2  670.80   18.19
  -2   4   2  640.93   17.93
   2   4  -2  690.44   17.96
   2   4  -2  689.52   17.92
   2   4  -2  666.12   18.45
  -1  -4   2  284.18    8.93
  -1  -4   2  320.81    8.46
  -1  -4   2  304.66    8.29
   1  -4  -2  324.54    8.67
   1  -4  -2  326.49    8.53
  -1  -4   2  302.00    8.84
   1  -4  -2  311.16    8.28
   1  -4  -2  317.59    8.57
  -1   4   2  307.54    8.48
   1   4  -2  314.43    8.75
   1   4  -2  325.22    8.23
  -1   4   2  290.66    8.30
   1   4  -2  310.83    8.41
  -1   4   2  319.19    8.40
   1   4  -2  305.36    8.96
   0  -4  -2  361.67    9.05
   0  -4  -2  355.80    9.72
   0  -4   2  354.53    9.49
   0  -4   2  324.48    9.61
   0  -4  -2  351.28    9.51
   0  -4  -2  360.46    9.59
   0  -4   2  358.87    9.34
   0   4  -2  335.96    9.54
   0   4   2  345.76    9.04
   0   4   2  362.89    9.54
   0   4   2  347.09    9.68
   0   4  -2  346.50    9.36
   0   4  -2  348.48    9.31
   0   4   2  347.95    9.52
   1  -4   2   23.12    0.94
   1  -4   2   22.00    1.05
   1  -4   2   23.56    0.93
   1  -4   2   22.75    0.98
  -1  -4  -2   23.43    1.23
  -1  -4  -2   21.82    1.12
   1  -4   2   23.56    1.01
  -1  -4  -2   21.79    1.31
   1   4   2   21.28    0.88
   1   4   2   21.18    1.12
   1   4   2   21.26    0.87
   1   4   2   23.70    1.34
   2  -4   2    3.06    0.58
  -2  -4  -2    1.55    0.45
   2  -4   2    1.32    0.31
  -2  -4  -2    2.80    0.54
  -2  -4  -2    2.04    0.49
   2  -4   2    2.25    0.26
   2  -4   2    2.30    0.42
   2  -4   2    2.04    0.24
   2   4   2    1.07    0.32
   2   4   2    2.61    0.42
   2   4   2    2.13    0.53
   3  -4   2   60.17    2.59
  -3  -4  -2   64.61    2.97
  -3  -4  -2   61.00    2.77
   3  -4   2   59.09    2.73
   3  -4   2   64.65    2.23
   3  -4   2   62.94    2.17
   3   4   2   62.60    2.91
   3   4   2   62.04    2.54
   3   4   2   63.47    2.79
   4  -4   2  202.89    7.00
   4  -4   2  209.46    6.20
  -4  -4  -2  208.72    7.07
  -4  -4  -2  207.45    6.94
  -4  -4  -2  198.95    6.92
   4  -4   2  202.17    6.77
   4  -4   2  209.72    6.25
  -4  -4  -2  194.07    6.55
   4   4   2  206.76    7.20
   4   4   2  202.14    6.61
   4   4   2  193.47    7.11
   5  -4   2   36.92    2.02
   5  -4   2   34.42    1.95
   5  -4   2   36.83    2.45
  -5  -4  -2   39.29    2.68
   5   4   2   38.34    2.37
   5   4   2   36.43    2.58
   5   4   2   32.01    2.44
   5   4   2   36.77    2.49
   6  -4   2  104.40    4.97
   6  -4   2  104.84    4.33
   6  -4   2  100.16    4.24
  -6  -4  -2  101.07    4.49
   6   4   2  107.69    5.18
   6   4   2  110.68    5.14
   6   4   2   93.82    4.86
  -7  -4  -2   15.31    1.84
   7  -4   2   14.51    2.19
   7  -4   2   15.84    1.61
   7  -4   2   14.45    1.59
   7   4   2   10.62    1.84
   7   4   2   14.15    2.17
   7   4   2   16.86    2.06
   7  -5  -2    0.44    0.61
   7  -5  -2    1.26    0.67
  -7  -5   2    0.17    0.60
   7  -5  -2    0.50    0.53
  -7  -5   2   -0.33    0.87
  -7   5   2    1.86    0.91
   7   5  -2    2.45    1.20
   7   5  -2    0.11    0.46
   7   5  -2    0.48    0.68
  -6  -5   2    0.80    0.59
  -6  -5   2    1.37    0.66
   6  -5  -2    1.32    0.77
   6  -5  -2    1.17    0.52
   6  -5  -2    2.86    0.76
   6   5  -2    1.15    0.65
  -6   5   2    0.89    0.56
   6   5  -2    1.56    0.72
   5  -5  -2   26.97    2.17
   5  -5  -2   29.50    1.85
  -5  -5   2   26.03    1.95
  -5  -5   2   27.88    2.15
   5  -5  -2   27.86    1.83
   5   5  -2   28.69    2.10
  -5   5   2   28.97    2.02
   5   5  -2   26.23    2.25
   5   5  -2   23.70    2.16
   4  -5  -2   10.51    1.41
  -4  -5   2   10.01    1.04
   4  -5  -2    9.87    0.89
  -4  -5   2    6.32    1.04
   4  -5  -2    8.42    0.84
   4  -5  -2    8.08    1.12
  -4  -5   2    7.54    1.21
  -4   5   2    9.48    1.22
   4   5  -2    9.07    1.19
   4   5  -2    9.90    1.20
   4   5  -2    5.96    0.94
   4   5  -2    9.01    1.43
   3  -5  -2    5.44    0.56
   3  -5  -2    6.01    0.61
  -3  -5   2    5.10    0.70
  -3  -5   2    4.03    0.70
  -3  -5   2    3.61    0.73
  -3  -5   2    3.93    0.80
   3  -5  -2    5.34    0.85
   3  -5  -2    3.76    0.67
  -3   5   2    5.25    0.74
   3   5  -2    5.27    1.00
   3   5  -2    6.02    1.09
   3   5  -2    6.67    0.93
   3   5  -2    6.01    0.82
   2  -5  -2    3.85    0.59
  -2  -5   2    3.10    0.46
   2  -5  -2    3.64    0.41
  -2  -5   2    3.85    0.56
   2  -5  -2    3.87    0.54
  -2  -5   2    3.70    0.77
  -2  -5   2    5.71    0.97
   2  -5  -2    3.34    0.41
  -2   5   2    3.11    0.47
   2   5  -2    4.36    0.83
  -2   5   2    3.78    0.57
   2   5  -2    3.63    0.70
  -2   5   2    3.56    0.31
   2   5  -2    3.83    0.55
  -2   5   2    3.85    0.31
   2   5  -2    4.80    0.63
  -1  -5   2    2.41    0.36
   1  -5  -2    3.08    0.57
  -1  -5   2    2.39    0.54
  -1  -5   2    3.17    0.31
  -1  -5   2    1.20    0.31
   1  -5  -2    3.01    0.49
   1  -5  -2    2.76    0.44
   1  -5  -2    1.92    0.28
   1   5  -2    2.09    0.42
  -1   5   2    2.05    0.30
  -1   5   2    2.32    0.36
  -1   5   2    2.51    0.46
   1   5  -2    2.35    0.25
   1   5  -2    2.94    0.40
  -1   5   2    2.63    0.30
   1   5  -2    2.97    0.57
   0  -5  -2   14.43    0.87
   0  -5   2   14.43    0.52
   0  -5  -2   14.27    0.98
   0  -5   2   15.86    0.78
   0  -5  -2   14.53    0.52
   0  -5  -2   14.69    0.90
   0  -5   2   12.81    0.83
   0  -5   2   15.55    0.99
   0   5   2   14.57    0.94
   0   5   2   13.91    0.53
   0   5  -2   14.74    0.54
   0   5  -2   12.93    0.71
   0   5   2   12.56    0.84
   0   5   2   14.37    0.85
   0   5  -2   14.05    0.82
   0   5  -2   13.72    0.75
  -1  -5  -2  225.35    6.90
   1  -5   2  217.86    6.27
   1  -5   2  228.23    6.08
   1  -5   2  224.11    6.07
  -1  -5  -2  226.67    6.67
  -1  -5  -2  215.37    6.47
   1  -5   2  224.11    6.22
   1   5   2  215.38    6.81
   1   5   2  226.78    6.53
   1   5   2  224.34    5.94
   1   5   2  222.56    5.99
   2  -5   2    4.12    0.57
   2  -5   2    4.27    0.61
  -2  -5  -2    3.87    0.79
   2  -5   2    4.15    0.32
  -2  -5  -2    4.85    0.71
  -2  -5  -2    3.28    0.61
   2  -5   2    3.67    0.30
   2  -5   2    3.99    0.53
   2  -5   2    5.11    0.57
   2   5   2    2.62    0.47
   2   5   2    2.98    0.65
   2   5   2    4.46    0.47
   2   5   2    4.31    0.75
  -3  -5  -2    0.96    0.40
  -3  -5  -2    1.01    0.37
  -3  -5  -2    0.68    0.38
   3  -5   2    1.00    0.34
   3  -5   2    1.03    0.34
   3  -5   2    1.06    0.23
   3  -5   2    1.09    0.26
   3  -5   2    0.93    0.33
   3   5   2    0.58    0.32
   3   5   2    1.12    0.38
   3   5   2    0.19    0.22
   3   5   2    0.53    0.35
   4  -5   2   20.91    1.59
   4  -5   2   18.54    1.10
  -4  -5  -2   17.45    1.51
   4  -5   2   20.70    1.65
  -4  -5  -2   18.14    1.62
   4  -5   2   23.56    2.85
  -4  -5  -2   18.95    1.38
   4  -5   2   19.03    1.11
  -4  -5  -2   17.10    1.55
   4   5   2   17.47    1.69
   4   5   2   21.02    1.65
   4   5   2   20.30    1.47
   4   5   2   20.51    1.75
   5  -5   2    3.16    0.62
   5  -5   2    2.49    0.56
  -5  -5  -2    2.75    0.77
   5  -5   2    2.29    0.71
   5   5   2    4.03    0.84
   5   5   2    2.19    0.69
   5   5   2    3.08    0.97
   5   5   2    1.70    0.71
   6  -5   2    0.22    0.44
  -6  -5  -2   -0.01    0.54
   6  -5   2    0.70    0.53
   6  -5   2    0.58    0.35
   6   5   2    0.42    0.53
   6   5   2    0.42    0.56
   6   5   2    0.53    0.69
   7  -5   2    0.40    0.59
   7  -5   2    0.99    0.52
   7  -5   2    0.82    0.56
   7   5   2    1.19    1.08
   7   5   2    0.46    0.67
   7   5   2   -0.57    0.56
   7  -6  -2   31.51    2.32
   7  -6  -2   24.45    2.14
   7  -6  -2   28.45    2.70
  -7  -6   2   27.01    2.60
  -7  -6   2   30.41    2.50
   7   6  -2   29.82    3.15
   7   6  -2   38.12    4.57
   7   6  -2   26.57    2.42
  -7   6   2   25.91    2.32
   6  -6  -2    9.41    1.51
  -6  -6   2    5.66    1.22
   6  -6  -2    8.86    1.28
  -6  -6   2    7.74    1.30
   6  -6  -2    7.56    1.21
  -6   6   2    7.01    1.25
   6   6  -2   10.77    1.76
   6   6  -2    6.37    1.45
   5  -6  -2   23.76    2.00
  -5  -6   2   20.56    1.70
   5  -6  -2   22.36    1.58
  -5  -6   2   22.66    1.96
   5  -6  -2   22.52    1.56
   5   6  -2   27.54    1.98
  -5   6   2   25.64    1.92
   5   6  -2   20.80    2.05
   5   6  -2   24.49    2.20
   4  -6  -2  122.03    4.26
  -4  -6   2  123.18    4.73
   4  -6  -2  125.41    4.24
   4  -6  -2  114.85    4.75
  -4  -6   2  121.60    5.12
  -4  -6   2  130.65    5.26
   4  -6  -2  122.47    4.64
  -4  -6   2  124.52    4.62
   4   6  -2  122.95    4.52
   4   6  -2  125.91    5.32
   4   6  -2  116.51    5.14
   4   6  -2  124.52    4.68
  -4   6   2  129.57    4.73
   3  -6  -2  187.10    5.50
   3  -6  -2  173.63    6.01
   3  -6  -2  182.87    5.84
  -3  -6   2  188.38    6.56
  -3  -6   2  182.37    6.52
  -3  -6   2  188.52    5.87
   3  -6  -2  185.73    5.53
  -3  -6   2  180.16    5.93
   3   6  -2  186.66    5.86
   3   6  -2  180.35    6.55
  -3   6   2  187.65    5.89
   3   6  -2  182.17    5.72
  -3   6   2  177.30    6.17
   3   6  -2  173.49    6.42
   2  -6  -2  138.08    4.25
  -2  -6   2  139.62    4.31
  -2  -6   2  133.29    5.00
  -2  -6   2  136.48    4.30
   2  -6  -2  131.30    4.53
   2  -6  -2  139.39    4.15
   2  -6  -2  135.61    4.17
  -2  -6   2  138.93    4.97
   2   6  -2  138.28    4.50
  -2   6   2  136.58    4.31
   2   6  -2  127.14    4.74
  -2   6   2  137.70    4.58
   2   6  -2  126.83    4.84
   2   6  -2  133.92    4.20
  -1  -6   2  193.90    5.57
  -1  -6   2  204.75    6.26
  -1  -6   2  196.95    6.32
   1  -6  -2  195.85    5.70
   1  -6  -2  201.58    5.83
   1  -6  -2  199.14    5.91
  -1  -6   2  192.31    5.42
   1  -6  -2  192.32    5.34
   1   6  -2  192.73    5.52
   1   6  -2  192.87    6.11
  -1   6   2  197.19    5.67
   1   6  -2  197.77    5.37
  -1   6   2  194.86    5.48
   1   6  -2  196.20    5.99
  -1   6   2  193.19    5.90
  -1   6   2  188.79    5.43
   0  -6  -2  356.80    8.74
   0  -6   2  348.50    8.89
   0  -6   2  340.80    9.53
   0  -6  -2  345.59    9.56
   0  -6  -2  342.93    9.75
   0  -6   2  345.32    9.20
   0  -6   2  317.17    9.64
   0   6  -2  351.44    9.27
   0   6  -2  348.12    8.91
   0   6  -2  342.85    9.36
   0   6   2  345.51    9.53
   0   6   2  326.74    9.66
   0   6  -2  335.18    9.18
   0   6   2  337.55    8.76
  -1  -6  -2   65.81    2.64
  -1  -6  -2   62.40    2.45
   1  -6   2   67.17    2.11
   1  -6   2   64.12    2.28
   1  -6   2   64.15    2.28
   1  -6   2   66.17    2.15
  -1  -6  -2   64.98    2.82
   1   6   2   64.59    1.90
   1   6   2   64.49    1.97
   1   6   2   65.00    2.58
   1   6   2   61.47    2.45
   1   6   2   69.71    3.20
  -2  -6  -2    0.97    0.37
   2  -6   2    0.87    0.28
   2  -6   2    1.80    0.40
   2  -6   2    1.93    0.22
  -2  -6  -2    1.87    0.43
   2  -6   2    1.92    0.40
  -2  -6  -2    2.08    0.56
   2  -6   2    2.06    0.48
   2  -6   2    1.58    0.24
   2   6   2    2.37    0.39
   2   6   2    5.52    0.93
   2   6   2    1.79    0.62
   2   6   2    1.14    0.36
  -3  -6  -2  104.64    4.20
   3  -6   2  103.76    3.83
   3  -6   2  105.13    3.07
   3  -6   2  104.85    3.09
   3  -6   2  106.89    3.86
  -3  -6  -2  101.49    3.97
  -3  -6  -2  107.63    4.43
   3  -6   2  107.54    4.04
   3   6   2   90.83    4.74
   3   6   2  102.27    4.24
   3   6   2  108.59    3.71
   3   6   2  107.14    4.06
  -4  -6  -2  145.27    5.13
   4  -6   2  154.95    5.61
  -4  -6  -2  147.95    5.83
   4  -6   2  145.72    5.30
   4  -6   2  146.51    4.52
  -4  -6  -2  145.01    5.47
   4  -6   2  138.80    5.38
  -4  -6  -2  143.49    5.61
   4  -6   2  150.82    4.50
   4   6   2  147.52    5.54
   4   6   2  155.53    6.51
   4   6   2  150.02    5.16
   5  -6   2  207.40    6.47
  -5  -6  -2  217.00    7.74
   5  -6   2  216.00    7.63
   5  -6   2  205.71    6.46
   5   6   2  213.14    7.62
   5   6   2  206.39    7.11
   5   6   2  209.32    7.94
   5   6   2  193.95    7.78
   6  -6   2  113.71    4.28
   6  -6   2  110.78    5.15
   6  -6   2  106.68    4.22
   6   6   2  106.03    5.39
   6   6   2  112.91    5.55
   6   6   2  107.72    5.30
   7  -6   2   28.56    2.01
  -7  -6  -2   26.41    2.56
   7  -6   2   24.84    1.95
   7  -6   2   29.27    2.61
   7   6   2   27.68    2.70
   7   6   2   29.98    2.64
   7  -7  -2   15.84    2.31
  -7  -7   2   15.51    2.04
   7  -7  -2   16.21    1.62
   7  -7  -2   14.45    1.61
  -7   7   2   18.90    2.28
   7   7  -2   11.28    2.78
   7   7  -2   16.49    2.29
   6  -7  -2   76.48    3.53
  -6  -7   2   76.72    3.88
  -6  -7   2   81.01    4.34
   6  -7  -2   76.44    4.05
   6  -7  -2   82.65    4.80
   6   7  -2   70.69    4.40
   6   7  -2   79.14    4.10
  -6   7   2   76.93    3.91
  -5  -7   2  144.09    5.61
  -5  -7   2  160.07    6.37
   5  -7  -2  153.75    5.26
   5  -7  -2  138.69    5.11
   5   7  -2  150.22    6.53
   5   7  -2  154.88    5.86
  -5   7   2  151.64    5.67
   5   7  -2  139.53    6.28
  -4  -7   2  195.02    7.15
   4  -7  -2  187.15    6.40
   4  -7  -2  189.46    5.88
  -4  -7   2  178.41    6.47
   4  -7  -2  191.29    5.93
  -4  -7   2  186.57    6.35
   4   7  -2  184.18    7.09
   4   7  -2  186.10    6.24
   4   7  -2  187.32    6.41
   4   7  -2  196.58    7.25
  -4   7   2  199.88    6.51
   3  -7  -2   67.24    2.42
  -3  -7   2   58.46    3.18
   3  -7  -2   63.67    2.37
  -3  -7   2   68.93    3.36
   3  -7  -2   61.30    2.62
  -3  -7   2   63.03    2.66
  -3  -7   2   59.21    2.68
   3  -7  -2   63.28    2.88
  -3   7   2   59.94    2.64
   3   7  -2   58.73    2.57
  -3   7   2   63.87    2.97
   3   7  -2   64.25    3.29
   3   7  -2   63.34    2.57
   2  -7  -2   14.50    0.91
  -2  -7   2   14.38    0.95
  -2  -7   2   15.30    1.33
   2  -7  -2   13.44    0.89
  -2  -7   2   15.33    1.38
   2  -7  -2   14.93    0.90
  -2  -7   2   15.61    0.99
  -2   7   2   13.68    0.92
   2   7  -2   15.32    1.07
   2   7  -2   14.44    1.29
   2   7  -2   15.64    0.94
   2   7  -2   14.90    1.26
  -2   7   2   14.00    1.10
   1  -7  -2   26.81    1.32
  -1  -7   2   23.14    1.58
  -1  -7   2   26.02    1.11
   1  -7  -2   26.88    1.38
   1  -7  -2   25.25    0.99
   1  -7  -2   26.47    1.42
  -1  -7   2   27.04    1.21
  -1  -7   2   26.00    1.62
   1   7  -2   26.59    1.48
   1   7  -2   24.84    1.14
   1   7  -2   25.94    1.07
  -1   7   2   24.06    1.20
   1   7  -2   28.08    1.57
  -1   7   2   25.54    1.43
  -1   7   2   26.80    1.06
  -1   7   2   27.31    1.13
   0  -7  -2  319.44    9.42
   0  -7   2  327.82    8.76
   0  -7  -2  334.83    9.23
   0  -7   2  323.34    8.50
   0  -7   2  302.95    9.54
   0  -7  -2  323.34    9.12
   0   7  -2  328.35    8.81
   0   7  -2  319.28    8.73
   0   7  -2  326.55    8.53
   0   7   2  323.28    9.16
   0   7   2  314.26    9.31
   0   7  -2  327.36    8.90
  -1  -7  -2  355.04   10.33
  -1  -7  -2  339.26    9.71
  -1  -7  -2  337.99    9.95
   1  -7   2  365.12    9.35
   1  -7   2  345.42    9.20
   1  -7   2  336.32    9.47
   1  -7   2  343.07    9.40
   1   7   2  342.47    9.86
   1   7   2  335.99   10.17
   1   7   2  349.07    9.77
   1   7   2  341.04    8.84
   1   7   2  328.66    8.91
   2  -7   2  325.25    8.62
   2  -7   2  320.12    9.16
  -2  -7  -2  319.46    9.75
  -2  -7  -2  309.48    9.38
   2  -7   2  338.30    9.23
  -2  -7  -2  337.37   10.18
   2  -7   2  341.22    8.53
   2   7   2  324.25    8.87
   2   7   2  303.03    9.90
   2   7   2  323.70    9.72
   2   7   2  314.80    9.43
   3  -7   2  102.69    2.84
   3  -7   2  101.83    3.70
   3  -7   2   93.21    3.59
   3  -7   2  104.36    3.91
   3  -7   2   90.22    3.60
  -3  -7  -2   91.64    3.78
  -3  -7  -2   99.96    4.36
   3   7   2   91.39    4.24
   3   7   2  100.71    4.20
   3   7   2   99.68    3.47
   3   7   2   96.30    3.86
  -4  -7  -2  123.51    5.26
   4  -7   2  133.21    4.03
   4  -7   2  133.67    4.97
   4  -7   2  136.45    5.20
   4  -7   2  132.68    4.03
   4  -7   2  137.74    5.54
  -4  -7  -2  143.62    5.70
   4   7   2  127.24    5.13
   4   7   2  136.87    4.79
   4   7   2  130.87    5.59
   4   7   2  135.19    5.67
   5  -7   2    5.16    0.64
   5  -7   2    4.19    1.06
   5  -7   2    4.27    0.66
  -5  -7  -2    4.22    1.04
   5   7   2    3.69    1.14
   5   7   2    6.13    1.07
   5   7   2    4.20    0.89
   5   7   2    5.88    1.29
   6  -7   2   13.40    1.62
  -6  -7  -2   14.87    1.80
   6  -7   2   14.16    2.09
   6  -7   2   11.05    1.08
   6   7   2    9.69    1.75
   6   7   2   14.37    2.27
   6   7   2   14.31    2.24
   6  -8  -2    0.67    0.55
  -6  -8   2   -0.44    0.45
  -6  -8   2    1.52    0.87
   6  -8  -2    0.57    0.39
   6  -8  -2    0.88    0.44
   6   8  -2    0.09    0.43
   6   8  -2    1.17    0.75
  -6   8   2    1.18    1.04
  -5  -8   2    0.50    0.44
   5  -8  -2    0.99    0.41
  -5  -8   2    0.52    0.52
   5  -8  -2    1.05    0.38
  -5   8   2    0.05    0.42
   5   8  -2    0.54    0.45
   5   8  -2    0.63    0.57
   4  -8  -2   44.76    2.41
  -4  -8   2   40.72    2.83
   4  -8  -2   45.20    2.02
  -4  -8   2   44.35    2.89
  -4  -8   2   46.45    2.95
   4  -8  -2   49.73    2.09
  -4  -8   2   39.32    2.27
   4   8  -2   47.08    3.02
  -4   8   2   48.28    2.44
   4   8  -2   44.36    2.31
   4   8  -2   47.03    3.01
   4   8  -2   45.69    2.42
  -3  -8   2    1.42    0.42
   3  -8  -2    2.00    0.42
  -3  -8   2    1.77    0.46
  -3  -8   2    0.89    0.53
   3  -8  -2    1.56    0.36
  -3  -8   2    2.43    0.76
   3  -8  -2    1.96    0.51
   3  -8  -2    1.50    0.49
   3   8  -2    2.11    0.49
   3   8  -2    1.79    0.56
  -3   8   2    1.58    0.48
   3   8  -2    1.40    0.41
  -3   8   2    2.02    0.48
  -2  -8   2    0.42    0.26
  -2  -8   2    0.25    0.21
  -2  -8   2    0.16    0.19
   2  -8  -2    0.88    0.27
   2  -8  -2    0.52    0.23
  -2  -8   2    0.84    0.44
   2  -8  -2    0.24    0.26
   2   8  -2    0.98    0.39
   2   8  -2    0.30    0.17
   2   8  -2    0.33    0.34
  -2   8   2    0.23    0.18
  -2   8   2    0.19    0.18
   2   8  -2    0.60    0.23
   1  -8  -2    2.30    0.44
   1  -8  -2    1.50    0.23
  -1  -8   2    2.59    0.39
   1  -8  -2    1.04    0.34
  -1  -8   2    4.13    0.78
   1  -8  -2    0.80    0.21
  -1  -8   2    0.65    0.22
  -1  -8   2    2.34    0.62
  -1   8   2    1.48    0.27
  -1   8   2    1.03    0.28
   1   8  -2    1.35    0.28
  -1   8   2    1.10    0.33
   1   8  -2    0.97    0.23
  -1   8   2    1.45    0.22
   1   8  -2    0.88    0.30
   0  -8   2   26.68    1.08
   0  -8  -2   28.68    1.68
   0  -8   2   26.30    1.19
   0  -8  -2   27.23    1.50
   0  -8  -2   28.38    1.49
   0  -8   2   29.04    1.57
   0  -8   2   26.39    1.78
   0   8  -2   27.35    1.19
   0   8   2   26.97    1.48
   0   8  -2   28.54    1.27
   0   8  -2   26.67    1.26
   0   8   2   27.73    1.39
   0   8   2   27.58    1.57
   0   8  -2   27.35    1.10
  -1  -8  -2    1.10    0.36
   1  -8   2    0.94    0.25
   1  -8   2    1.13    0.33
   1  -8   2    0.59    0.19
  -1  -8  -2    1.12    0.38
   1  -8   2    0.56    0.18
  -1  -8  -2    0.82    0.33
  -1   8  -2    1.08    0.25
   1   8   2    0.42    0.22
   1   8   2    0.93    0.38
   1   8   2    0.62    0.27
  -2  -8  -2   16.52    1.37
  -2  -8  -2   16.70    1.51
   2  -8   2   16.79    0.77
   2  -8   2   17.04    1.09
   2  -8   2   19.05    1.08
   2  -8   2   14.76    1.02
  -2  -8  -2   17.42    1.26
   2  -8   2   16.95    0.86
   2   8   2   15.82    1.32
   2   8   2   16.70    1.22
   2   8   2   16.67    0.88
   2   8   2   17.06    1.52
  -3  -8  -2    0.80    0.36
  -3  -8  -2    1.20    0.41
  -3  -8  -2    1.66    0.61
   3  -8   2    0.91    0.35
   3  -8   2    1.18    0.41
   3  -8   2    0.85    0.37
   3  -8   2    1.42    0.46
   3   8   2    1.24    0.49
   3   8   2    1.08    0.43
   3   8   2    1.29    0.69
   3   8   2    1.70    0.44
  -4  -8  -2   11.76    1.47
   4  -8   2   14.20    1.36
  -4  -8  -2   13.61    1.57
   4  -8   2   13.44    1.36
   4  -8   2   13.32    0.73
   4  -8   2   15.13    1.39
   4  -8   2   14.39    0.75
   4   8   2   15.59    1.59
   4   8   2   11.33    1.14
   4   8   2   13.60    1.71
   4   8   2   14.00    1.39
   5  -8   2   -0.02    0.37
   5  -8   2    0.40    0.24
  -5  -8  -2    2.16    0.87
   5  -8   2    0.56    0.27
   5   8   2    0.83    0.64
   5   8   2    1.57    0.68
   5   8   2    0.56    0.65
   5   8   2   -0.92    0.50
   6  -8   2   17.59    1.86
  -6  -8  -2   17.05    2.05
   6  -8   2   20.84    1.38
   6  -8   2   18.25    1.30
   6   8   2   20.02    2.47
   6   8   2   22.05    2.15
   6   8   2   20.99    2.29
  -6  -9   2   27.07    2.59
   6  -9  -2   31.52    2.63
  -6  -9   2   27.90    2.25
   6  -9  -2   26.28    1.77
   6  -9  -2   26.96    1.86
  -6   9   2   27.77    2.38
   6   9  -2   28.19    2.32
   6   9  -2   31.87    2.86
   5  -9  -2   67.20    2.84
  -5  -9   2   67.24    3.96
   5  -9  -2   64.30    2.76
  -5  -9   2   61.60    3.21
   5   9  -2   70.72    4.11
   5   9  -2   66.66    3.36
  -5   9   2   62.89    3.24
   4  -9  -2   69.47    2.67
  -4  -9   2   75.77    4.00
  -4  -9   2   65.35    3.23
  -4  -9   2   66.04    3.08
  -4  -9   2   69.72    3.88
   4  -9  -2   61.72    3.06
   4  -9  -2   67.72    2.66
   4   9  -2   68.92    2.99
   4   9  -2   71.03    3.90
   4   9  -2   70.90    3.18
  -4   9   2   71.40    3.16
  -3  -9   2   24.12    2.04
  -3  -9   2   24.34    1.56
   3  -9  -2   21.83    1.43
   3  -9  -2   22.46    1.67
  -3  -9   2   22.15    1.65
   3  -9  -2   24.54    1.29
   3  -9  -2   25.46    1.31
  -3  -9   2   21.96    1.97
  -3   9   2   25.73    1.52
   3   9  -2   24.87    1.48
   3   9  -2   23.65    1.93
  -3   9   2   25.11    1.74
   3   9  -2   23.21    1.37
   2  -9  -2   13.02    1.12
  -2  -9   2   10.63    0.85
   2  -9  -2   12.75    0.84
   2  -9  -2   10.53    0.81
   2  -9  -2   13.29    0.92
  -2  -9   2   12.36    1.33
  -2  -9   2   10.11    1.21
  -2  -9   2   10.94    0.83
   2   9  -2    9.95    0.76
  -2   9   2   11.59    0.80
   2   9  -2    9.95    0.78
  -2   9   2   10.38    0.99
   2   9  -2   10.06    1.11
   2   9  -2   10.20    1.14
   1  -9  -2  118.57    3.33
  -1  -9   2  116.33    3.67
  -1  -9   2  118.92    3.70
  -1  -9   2  119.36    4.59
   1  -9  -2  123.06    4.02
  -1  -9   2  121.53    4.65
   1  -9  -2  119.12    4.22
   1  -9  -2  116.79    4.14
  -1   9   2  120.57    4.24
   1   9  -2  118.80    3.65
   1   9  -2  117.94    3.63
  -1   9   2  121.01    3.58
   1   9  -2  115.90    4.16
  -1   9   2  117.31    3.72
   0  -9  -2   43.63    2.29
   0  -9   2   44.03    1.72
   0  -9  -2   42.89    2.11
   0  -9  -2   48.26    2.14
   0  -9   2   48.23    2.25
   0  -9   2   49.99    2.33
   0  -9   2   46.44    1.67
   0   9  -2   45.88    1.67
   0   9  -2   45.00    1.80
   0   9   2   43.55    2.08
   0   9   2   42.64    2.13
   0   9  -2   47.08    1.73
   0   9   2   47.51    1.99
   0   9  -2   44.50    1.77
  -1  -9  -2  196.12    6.18
  -1  -9  -2  193.68    6.43
   1  -9   2  200.26    6.02
   1  -9   2  199.36    5.75
  -1  -9  -2  201.55    6.80
   1  -9   2  191.82    5.60
   1   9   2  198.62    6.41
  -1   9  -2  196.95    5.73
   1   9   2  196.24    6.63
   1   9   2  184.16    6.09
   2  -9   2   87.15    3.08
   2  -9   2   82.43    3.07
   2  -9   2   82.80    2.99
  -2  -9  -2   78.24    3.57
  -2  -9  -2   80.52    3.87
  -2  -9  -2   80.36    3.34
   2  -9   2   88.22    2.80
   2  -9   2   86.20    2.67
   2   9   2   86.35    2.63
   2   9   2   83.04    3.86
   2   9   2   80.93    3.36
   2   9   2   85.96    3.59
  -3  -9  -2  185.83    6.86
   3  -9   2  182.76    6.07
  -3  -9  -2  186.52    6.46
   3  -9   2  194.35    6.41
   3  -9   2  178.69    6.10
  -3  -9  -2  199.52    7.30
   3  -9   2  189.93    6.13
   3   9   2  194.98    6.08
   3   9   2  201.17    6.98
   3   9   2  186.31    7.10
   3   9   2  198.05    6.59
   4  -9   2   41.21    2.46
   4  -9   2   37.67    2.22
   4  -9   2   39.58    2.33
  -4  -9  -2   38.35    2.70
  -4  -9  -2   46.38    3.03
   4  -9   2   39.00    2.34
   4   9   2   43.24    2.84
   4   9   2   40.92    2.92
   4   9   2   40.67    2.06
   4   9   2   41.28    2.53
  -5  -9  -2    0.50    0.55
   5  -9   2    0.95    0.30
   5  -9   2    0.77    0.26
   5  -9   2    0.69    0.49
   5   9   2    1.04    0.94
   5   9   2    0.58    0.62
   5   9   2   -0.17    0.37
   5   9   2    0.19    0.51
   6  -9   2   16.97    1.89
   6  -9   2   17.16    1.23
  -6  -9  -2   19.50    2.22
   6  -9   2   18.12    1.20
   6   9   2   17.14    1.97
   6   9   2   13.73    2.11
   6   9   2   18.97    2.21
   6 -10  -2   19.87    1.50
   6 -10  -2   17.24    1.96
   6 -10  -2   14.94    1.30
  -6 -10   2   19.11    2.26
   6  10  -2   18.64    2.32
  -6  10   2   17.88    1.81
   6  10  -2   18.67    1.87
  -5 -10   2   19.99    2.16
  -5 -10   2   18.72    1.62
   5 -10  -2   20.23    1.33
   5  10  -2   16.31    1.98
   5  10  -2   17.01    1.58
  -5  10   2   17.56    1.63
  -4 -10   2   49.78    2.79
  -4 -10   2   52.21    3.63
   4 -10  -2   51.74    2.21
  -4 -10   2   55.46    2.70
  -4 -10   2   54.63    3.46
   4 -10  -2   50.58    2.67
   4 -10  -2   56.42    2.28
  -4  10   2   52.31    2.60
   4  10  -2   54.96    2.56
   4  10  -2   55.93    2.73
   4  10  -2   54.94    3.42
   3 -10  -2  179.80    5.47
  -3 -10   2  166.76    5.81
  -3 -10   2  166.14    6.80
   3 -10  -2  179.49    5.44
   3 -10  -2  171.06    6.16
  -3 -10   2  188.09    7.06
   3 -10  -2  170.12    5.67
   3  10  -2  179.17    6.91
   3  10  -2  180.19    6.74
   3  10  -2  177.83    5.57
  -3  10   2  179.23    6.30
  -3  10   2  184.32    5.68
   3  10  -2  175.74    5.73
  -2 -10   2  192.19    7.30
  -2 -10   2  193.61    6.01
   2 -10  -2  202.39    6.66
  -2 -10   2  201.39    5.96
   2 -10  -2  194.61    6.03
  -2 -10   2  199.02    7.17
   2 -10  -2  192.32    5.74
   2 -10  -2  195.49    5.97
   2  10  -2  200.29    5.92
  -2  10   2  196.95    6.47
  -2  10   2  196.81    5.72
   2  10  -2  190.78    5.76
   2  10  -2  202.10    6.84
   2  10  -2  194.16    6.77
   1 -10  -2  425.26   11.79
   1 -10  -2  409.24   11.54
  -1 -10   2  406.33   12.31
  -1 -10   2  417.89   11.13
   1 -10  -2  406.11   11.72
  -1 -10   2  415.30   11.15
   1 -10  -2  410.88   10.60
  -1 -10   2  406.02   12.41
   1  10  -2  414.81   11.04
   1  10  -2  410.59   11.09
  -1  10   2  388.41   11.01
   1  10  -2  408.94   11.68
   1  10  -2  409.46   11.73
   0 -10   2  218.66    6.16
   0 -10   2  208.09    6.08
   0 -10   2  211.84    6.97
   0 -10  -2  211.01    6.68
   0 -10  -2  216.41    7.15
   0 -10  -2  213.96    6.84
   0 -10   2  219.86    6.98
   0  10  -2  218.10    6.14
   0  10  -2  217.17    6.21
   0  10   2  221.75    6.51
   0  10  -2  216.10    6.13
   0  10   2  211.15    6.74
   0  10  -2  218.50    6.20
   0  10   2  214.06    6.75
   1 -10   2   29.62    1.64
  -1 -10  -2   32.79    2.15
   1 -10   2   31.36    1.61
   1 -10   2   30.41    1.42
   1 -10   2   30.42    1.37
  -1 -10  -2   29.55    1.71
  -1 -10  -2   27.33    1.84
   1  10   2   29.35    1.95
   1  10   2   30.86    1.78
  -1  10  -2   32.01    1.47
   1  10   2   31.83    1.79
   2 -10   2    9.40    0.85
   2 -10   2    9.03    0.80
   2 -10   2   10.39    0.85
   2 -10   2    9.99    0.69
   2 -10   2   10.12    0.74
  -2 -10  -2    7.11    1.14
  -2 -10  -2    8.23    1.33
   2  10   2   10.20    1.09
   2  10   2    7.13    1.17
   2  10   2    9.67    0.95
   2  10   2    9.48    0.52
   2  10   2    8.06    0.49
   3 -10   2   56.56    2.58
   3 -10   2   61.48    2.65
  -3 -10  -2   57.55    3.43
  -3 -10  -2   57.66    3.52
  -3 -10  -2   57.11    3.18
   3 -10   2   58.56    2.66
   3  10   2   59.59    2.92
   3  10   2   57.95    3.19
   3  10   2   56.17    3.37
   3  10   2   59.83    2.26
  -4 -10  -2  123.20    5.60
  -4 -10  -2  114.90    5.23
   4 -10   2  117.26    4.54
   4 -10   2  114.48    4.54
   4 -10   2  113.75    4.67
   4 -10   2  113.67    4.78
   4  10   2  115.22    6.15
   4  10   2  124.80    5.44
   4  10   2  118.11    4.88
   4  10   2  115.33    4.17
  -5 -10  -2  180.20    7.40
   5 -10   2  169.88    6.63
   5 -10   2  163.81    6.28
   5  10   2  172.13    6.77
   5  10   2  160.89    7.29
   5  10   2  166.84    5.95
   5  10   2  180.38    7.40
   6 -10   2   81.47    5.27
   6 -10   2   85.09    3.03
  -6 -10  -2   87.07    4.84
   6 -10   2   74.38    4.03
   6 -10   2   82.40    2.92
   6  10   2   85.79    4.58
   6  10   2   79.09    4.83
   6 -11  -2   31.97    1.91
   6 -11  -2   33.59    2.91
  -6 -11   2   36.13    3.17
   6 -11  -2   36.34    2.04
  -6 -11   2   29.75    2.63
   6  11  -2   34.08    3.21
   6  11  -2   35.90    3.07
  -5 -11   2   22.12    1.82
  -5 -11   2   22.04    2.33
   5 -11  -2   23.23    1.43
   5 -11  -2   21.39    1.37
   5  11  -2   21.89    2.38
  -5  11   2   23.23    1.81
   5  11  -2   23.95    1.89
  -4 -11   2   16.02    1.94
  -4 -11   2    9.65    2.00
   4 -11  -2   15.19    1.06
   4 -11  -2   14.03    1.75
  -4 -11   2   13.81    1.52
  -4 -11   2   17.02    1.41
   4 -11  -2   16.67    1.10
   4  11  -2   15.65    1.36
   4  11  -2   17.73    1.90
   4  11  -2   15.21    1.53
  -4  11   2   17.03    1.37
  -3 -11   2    3.02    0.83
   3 -11  -2    3.00    0.54
  -3 -11   2    3.99    0.77
  -3 -11   2    2.39    0.83
   3 -11  -2    4.32    0.64
  -3 -11   2    3.27    0.62
   3 -11  -2    4.22    0.71
   3  11  -2    2.93    0.80
   3  11  -2    4.35    0.65
  -3  11   2    4.40    0.91
   3  11  -2    3.12    0.85
   2 -11  -2    0.42    0.25
  -2 -11   2    0.47    0.26
   2 -11  -2    0.29    0.20
   2 -11  -2    0.62    0.34
  -2 -11   2    0.30    0.31
  -2 -11   2    0.49    0.25
  -2 -11   2    0.56    0.39
   2 -11  -2    0.67    0.27
   2  11  -2    0.42    0.22
   2  11  -2    0.52    0.24
   2  11  -2   -0.19    0.35
  -2  11   2    0.11    0.21
  -1 -11   2    7.40    1.22
   1 -11  -2    7.32    0.84
  -1 -11   2    7.06    0.66
   1 -11  -2    6.44    0.31
   1 -11  -2    6.86    0.32
  -1 -11   2    6.64    0.59
   1 -11  -2    7.50    0.81
   1 -11  -2    7.71    1.03
  -1 -11   2    6.87    1.20
  -1  11   2    5.66    0.87
   1  11  -2    6.28    0.59
  -1  11   2    7.66    1.01
   1  11  -2    6.61    0.90
   1  11  -2    7.43    0.58
   1  11  -2    6.44    0.78
  -1  11   2    6.88    0.51
   0 -11   2  116.55    4.42
   0 -11   2  109.67    3.50
   0 -11   2  110.33    3.53
   0 -11   2  107.62    4.34
   0 -11  -2  111.10    4.46
   0 -11  -2  103.71    3.99
   0 -11  -2  112.62    4.24
   0  11  -2  112.34    3.51
   0  11  -2  112.21    3.55
   0  11   2  109.12    4.09
   0  11  -2  114.45    3.58
   0  11   2  112.41    3.83
   0  11   2  110.44    4.08
  -1 -11  -2  108.72    4.53
   1 -11   2  100.50    3.33
   1 -11   2   99.90    3.72
  -1 -11  -2   99.13    4.13
   1 -11   2   94.89    3.69
   1 -11   2  100.29    3.31
  -1 -11  -2   97.77    3.81
  -1  11  -2  102.26    3.41
   1  11   2   99.65    3.85
   1  11   2   91.96    4.08
   2 -11   2   25.07    1.43
   2 -11   2   26.68    1.39
  -2 -11  -2   25.93    2.12
  -2 -11  -2   25.86    2.21
   2 -11   2   27.66    1.47
   2 -11   2   26.84    1.51
  -2 -11  -2   27.05    1.77
   2 -11   2   27.97    1.40
   2  11   2   24.84    2.06
   2  11   2   25.74    1.71
   2  11   2   26.51    0.90
   2  11   2   26.05    0.89
   2  11   2   26.90    1.88
   3 -11   2    6.89    0.91
  -3 -11  -2    6.65    1.38
   3 -11   2    8.44    0.55
  -3 -11  -2    5.45    1.04
   3 -11   2    8.59    1.08
   3 -11   2    6.89    0.96
   3  11   2    6.08    1.16
   3  11   2    7.37    0.63
   3  11   2    7.79    1.18
   3  11   2    6.51    1.13
  -4 -11  -2    0.69    0.77
   4 -11   2    0.40    0.58
  -4 -11  -2    0.53    0.60
   4 -11   2    1.40    0.52
   4 -11   2    2.03    0.63
   4  11   2    1.41    0.96
   4  11   2    1.39    0.48
   4  11   2    1.64    0.76
   4  11   2    0.99    0.56
   5 -11   2    1.00    0.63
  -5 -11  -2    0.54    0.80
   5 -11   2    0.50    0.50
   5  11   2    0.12    0.45
   5  11   2    0.70    0.72
   5  11   2    1.87    0.92
   6 -11   2    5.68    1.24
   6 -11   2    5.05    1.16
  -6 -11  -2    6.11    1.45
   6  11   2    5.31    1.26
   6  11   2    6.77    1.72
   6 -12  -2    8.66    1.58
  -6 -12   2   10.54    1.98
  -6 -12   2    7.50    1.42
   6 -12  -2   10.33    1.09
   6 -12  -2    9.47    1.02
   6  12  -2    7.39    1.64
   6  12  -2    9.24    1.47
   5 -12  -2    6.59    0.75
  -5 -12   2    8.67    1.69
   5 -12  -2    6.94    1.18
  -5 -12   2    4.91    1.02
   5  12  -2    7.89    1.23
   5  12  -2    6.01    1.41
  -4 -12   2    1.31    0.74
   4 -12  -2    1.74    0.46
  -4 -12   2    3.06    0.70
   4 -12  -2    1.71    0.55
  -4 -12   2    2.52    0.79
   4  12  -2    1.97    0.62
   4  12  -2    1.25    0.64
  -3 -12   2   82.82    3.49
  -3 -12   2   81.08    4.37
  -3 -12   2   85.14    4.55
   3 -12  -2   81.45    3.20
   3 -12  -2   80.23    3.11
  -3 -12   2   84.16    3.31
   3 -12  -2   83.58    3.14
   3  12  -2   82.60    3.05
   3  12  -2   84.51    4.16
  -3  12   2   88.37    3.90
   3  12  -2   82.45    3.30
   2 -12  -2   33.44    1.44
  -2 -12   2   38.73    2.69
  -2 -12   2   34.20    1.65
  -2 -12   2   31.40    1.72
   2 -12  -2   36.67    1.90
   2 -12  -2   32.38    2.03
   2 -12  -2   34.54    1.80
  -2 -12   2   30.10    2.34
   2  12  -2   34.90    2.20
   2  12  -2   32.39    1.66
   2  12  -2   31.70    1.49
  -2  12   2   35.83    2.11
  -1 -12   2  104.79    4.58
  -1 -12   2  112.29    4.77
  -1 -12   2  107.69    3.49
   1 -12  -2  105.62    4.12
  -1 -12   2  103.79    3.58
   1 -12  -2  109.53    4.22
   1 -12  -2  109.35    4.04
   1  12  -2  100.79    4.03
   1  12  -2  110.26    3.59
  -1  12   2  110.72    4.19
   1  12  -2  108.85    3.42
   1  12  -2  108.26    4.00
  -1  12   2  105.03    3.18
   0 -12  -2   37.01    2.03
   0 -12  -2   33.91    2.05
   0 -12  -2   33.29    2.19
   0 -12   2   35.08    2.21
   0 -12   2   35.85    2.22
   0 -12   2   33.70    1.55
   0 -12   2   33.86    1.49
   0  12  -2   35.73    1.60
   0  12   2   37.94    2.00
   0  12  -2   36.35    1.55
   0  12   2   33.85    1.98
   0  12   2   35.82    1.73
   0  12  -2   34.84    1.51
   1 -12   2    2.97    0.63
   1 -12   2    4.78    0.78
  -1 -12  -2    3.02    0.78
  -1 -12  -2    3.44    0.84
  -1 -12  -2    2.94    0.69
   1 -12   2    4.45    0.61
   1 -12   2    3.82    0.53
   1  12   2    4.60    0.86
   1  12   2    3.58    0.87
  -1  12  -2    3.66    0.59
   2 -12   2    7.85    0.84
   2 -12   2    8.03    0.77
   2 -12   2    8.42    0.79
   2 -12   2    7.96    0.82
   2 -12   2    7.83    1.07
  -2 -12  -2    8.00    1.42
  -2 -12  -2    5.70    1.03
   2  12   2    7.26    1.05
   2  12   2    8.82    1.08
   2  12   2    7.47    1.74
   3 -12   2   45.61    2.35
   3 -12   2   49.24    1.84
   3 -12   2   48.41    2.33
   3 -12   2   45.71    2.41
   3 -12   2   47.57    1.81
  -3 -12  -2   49.64    3.33
  -3 -12  -2   49.28    3.09
   3  12   2   49.13    2.69
   3  12   2   49.01    1.80
   3  12   2   49.71    2.95
  -4 -12  -2   13.07    2.03
   4 -12   2   12.68    1.40
   4 -12   2   11.84    1.20
  -4 -12  -2   13.73    2.12
   4  12   2   13.61    1.64
   4  12   2   11.51    1.03
   4  12   2   13.39    1.44
   5 -12   2   28.76    2.13
  -5 -12  -2   31.69    2.94
   5 -12   2   32.93    2.46
   5  12   2   28.25    2.40
   5  12   2   30.41    2.00
   5  12   2   31.12    2.83
  -5 -13   2  122.75    5.06
  -5 -13   2  135.41    6.63
   5 -13  -2  131.09    4.45
   5 -13  -2  122.71    4.34
   5  13  -2  131.96    7.17
   5  13  -2  134.66    5.38
  -4 -13   2   89.34    5.05
   4 -13  -2   97.92    3.47
   4 -13  -2   95.42    3.46
  -4 -13   2   93.15    3.89
   4 -13  -2   87.20    3.84
  -4 -13   2   94.28    5.21
   4  13  -2   97.08    4.00
   4  13  -2   96.81    4.90
   4  13  -2   91.94    3.99
  -3 -13   2   20.11    2.16
   3 -13  -2   26.00    1.50
   3 -13  -2   22.59    1.43
  -3 -13   2   26.33    2.44
   3 -13  -2   23.32    1.44
  -3 -13   2   25.10    1.55
   3  13  -2   24.17    1.38
  -3  13   2   24.80    1.91
   3  13  -2   26.99    2.15
   3  13  -2   23.12    1.53
   2 -13  -2    8.30    0.91
  -2 -13   2    7.73    0.73
  -2 -13   2    9.04    1.60
   2 -13  -2    8.10    0.63
  -2 -13   2    8.95    1.55
   2 -13  -2    7.82    0.85
  -2 -13   2    8.22    0.89
   2 -13  -2    8.62    0.58
   2  13  -2    7.24    0.77
   2  13  -2    7.24    0.66
  -2  13   2    5.19    0.91
  -1 -13   2   53.46    3.06
  -1 -13   2   53.44    2.24
   1 -13  -2   50.95    2.60
  -1 -13   2   53.67    2.08
  -1 -13   2   60.83    3.33
   1 -13  -2   57.52    2.68
   1 -13  -2   54.60    2.76
  -1  13   2   49.83    2.62
   1  13  -2   53.58    2.49
   1  13  -2   51.71    2.00
   1  13  -2   50.75    2.17
   0 -13   2   86.81    3.89
   0 -13   2   85.04    2.89
   0 -13  -2   81.26    3.54
   0 -13   2   91.45    4.06
   0 -13  -2   88.81    4.02
   0 -13  -2   81.01    3.67
   0 -13   2   82.32    3.01
   0  13   2   87.40    3.64
   0  13  -2   87.02    3.09
   0  13  -2   88.69    2.88
   0  13   2   83.52    3.15
   1 -13   2  401.93   11.80
   1 -13   2  385.38   10.97
   1 -13   2  403.25   10.91
  -1 -13  -2  395.67   11.77
   1 -13   2  384.56   11.73
   1 -13   2  379.67   11.00
  -1 -13  -2  380.42   12.14
  -1 -13  -2  418.22   12.83
   1  13   2  405.29   11.81
  -1  13  -2  406.10   11.18
   1  13   2  402.04   11.67
   2 -13   2  140.07    4.68
   2 -13   2  140.67    4.58
  -2 -13  -2  132.61    5.81
   2 -13   2  130.96    4.62
   2 -13   2  137.01    4.69
   2 -13   2  135.29    4.68
  -2 -13  -2  144.17    6.15
   2  13   2  139.01    5.21
   2  13   2  140.68    5.38
   3 -13   2  203.40    5.97
  -3 -13  -2  215.91    8.38
   3 -13   2  207.50    6.03
   3 -13   2  193.58    6.62
  -3 -13  -2  191.65    7.77
   3 -13   2  198.43    6.56
   3  13   2  212.49    7.22
   3  13   2  203.40    7.56
   3  13   2  210.51    5.68
   3  13   2  204.87    5.65
   4 -13   2   11.11    1.16
  -4 -13  -2   11.44    1.80
   4 -13   2   11.58    1.57
   4  13   2   12.41    1.66
   4  13   2   11.32    0.98
   4  13   2   11.64    1.88
   5 -13   2    7.23    1.35
  -5 -13  -2    7.31    1.69
   5  13   2    5.95    1.44
   5  13   2    8.71    1.22
   5  13   2   10.68    1.66
  -5 -14   2    0.26    0.55
   5 -14  -2    1.48    0.47
  -5 -14   2    1.06    0.94
   5 -14  -2    1.21    0.41
   5  14  -2    1.51    0.66
   5  14  -2    2.33    1.04
  -4 -14   2    8.79    1.18
   4 -14  -2   11.41    1.25
   4 -14  -2   10.31    0.96
   4 -14  -2   10.95    1.33
  -4 -14   2    8.09    1.60
  -4 -14   2    7.19    1.68
   4  14  -2    9.11    1.04
   4  14  -2    9.43    1.82
   4  14  -2    9.80    1.12
  -3 -14   2   74.41    4.40
  -3 -14   2   74.97    3.05
   3 -14  -2   81.73    3.16
  -3 -14   2   72.13    3.34
   3 -14  -2   76.13    2.82
   3 -14  -2   75.48    3.08
  -3 -14   2   77.27    4.45
   3 -14  -2   72.01    2.90
   3  14  -2   70.27    2.79
   3  14  -2   75.63    3.19
  -3  14   2   76.97    3.77
   3  14  -2   75.16    3.96
   2 -14  -2   94.02    2.98
  -2 -14   2   98.01    3.76
  -2 -14   2   94.42    3.42
   2 -14  -2  102.39    3.97
  -2 -14   2  102.38    5.08
  -2 -14   2   94.15    4.80
   2 -14  -2   99.38    3.86
   2 -14  -2  101.45    2.97
   2  14  -2   97.83    4.24
  -2  14   2   98.94    4.24
   2  14  -2   96.86    3.24
   2  14  -2  100.45    3.71
  -1 -14   2  144.43    5.98
  -1 -14   2  136.67    4.75
   1 -14  -2  137.51    5.27
  -1 -14   2  152.59    6.23
  -1 -14   2  145.58    4.51
   1 -14  -2  152.73    5.58
   1  14  -2  146.86    5.07
   1  14  -2  147.69    4.48
  -1  14   2  149.00    5.43
   1  14  -2  148.84    4.78
   0 -14   2   23.30    1.95
   0 -14  -2   27.52    2.10
   0 -14  -2   25.39    1.89
   0 -14   2   26.52    1.99
   0 -14   2   26.10    1.25
   0 -14   2   22.97    1.36
   0  14  -2   23.24    1.15
   0  14  -2   24.85    1.39
   0  14   2   23.48    1.42
   0  14   2   27.97    1.81
  -1 -14  -2    1.38    0.58
   1 -14   2    1.07    0.40
   1 -14   2    1.03    0.48
   1 -14   2    1.89    0.37
   1 -14   2    1.50    0.43
  -1 -14  -2    1.80    0.80
   1 -14   2    0.78    0.46
  -1  14  -2    1.45    0.40
   1  14   2    1.63    0.49
   1  14   2    1.39    0.49
   2 -14   2   17.28    1.31
   2 -14   2   19.69    1.41
   2 -14   2   16.95    1.29
  -2 -14  -2   16.00    1.73
   2 -14   2   15.84    1.27
  -2 -14  -2   18.40    2.05
   2 -14   2   19.49    1.23
   2  14   2   17.87    1.64
   2  14   2   20.16    1.61
   3 -14   2   23.67    1.74
   3 -14   2   26.44    1.65
   3 -14   2   21.77    1.77
   3 -14   2   28.45    1.44
  -3 -14  -2   28.93    2.65
  -3 -14  -2   29.09    2.53
   3 -14   2   28.95    1.44
   3  14   2   27.00    2.24
   3  14   2   24.47    1.95
   4 -14   2   25.48    2.03
   4 -14   2   27.43    1.87
  -4 -14  -2   24.90    2.58
   4  14   2   27.75    1.38
   4  14   2   25.70    2.47
   4  14   2   22.11    1.96
   4  14   2   25.21    1.35
   5 -14   2   43.15    2.92
   5 -14   2   41.18    2.59
  -5 -14  -2   39.98    3.55
   5  14   2   45.07    2.89
   5  14   2   45.04    3.06
   5  14   2   45.65    3.59
  -4 -15   2    9.24    1.80
   4 -15  -2    7.44    1.15
  -4 -15   2    9.23    2.18
   4 -15  -2   10.26    0.96
  -4 -15   2   10.84    1.31
   4 -15  -2    8.31    0.91
   4 -15  -2    9.58    1.11
   4  15  -2    8.96    1.23
   4  15  -2   11.13    1.20
   4  15  -2   10.13    1.88
   3 -15  -2    6.12    0.62
   3 -15  -2    6.53    0.81
   3 -15  -2    6.80    0.97
  -3 -15   2    5.69    0.88
  -3 -15   2    3.62    1.10
  -3 -15   2    6.31    1.08
  -3 -15   2    6.79    1.67
   3 -15  -2    6.63    0.93
   3  15  -2    6.63    0.80
   3  15  -2    4.67    0.82
   3  15  -2    6.62    1.33
  -3  15   2    5.80    1.12
  -2 -15   2    0.29    0.52
  -2 -15   2    0.36    0.29
  -2 -15   2    0.25    0.46
  -2 -15   2    0.53    0.53
   2 -15  -2   -0.02    0.27
   2 -15  -2    0.01    0.14
   2 -15  -2    0.14    0.16
   2 -15  -2    0.06    0.29
   2  15  -2   -0.08    0.24
   2  15  -2    0.55    0.50
  -2  15   2    0.04    0.36
   2  15  -2   -0.18    0.22
  -1 -15   2    8.19    1.58
  -1 -15   2    8.08    1.46
  -1 -15   2    8.18    0.89
  -1 -15   2    7.86    0.68
   1 -15  -2    6.34    1.11
   1 -15  -2    7.89    1.21
   1  15  -2    9.53    0.86
   1  15  -2    8.41    1.37
   1  15  -2    7.88    0.65
  -1  15   2    7.47    1.09
   0 -15  -2   11.13    1.40
   0 -15   2   10.14    1.52
   0 -15   2    7.45    1.31
   0 -15   2   11.14    0.76
   0 -15  -2    9.39    1.36
   0 -15   2    9.11    0.92
   0  15   2   10.65    0.93
   0  15  -2    9.21    0.85
   0  15   2   11.10    1.16
   1 -15   2   24.50    1.37
   1 -15   2   24.84    1.49
  -1 -15  -2   24.72    2.06
   1 -15   2   26.53    1.96
  -1 -15  -2   27.88    2.37
   1 -15   2   23.86    1.28
   1 -15   2   22.08    1.78
   1  15   2   23.65    1.69
   1  15   2   23.98    1.78
  -1  15  -2   24.72    1.50
   2 -15   2   10.04    1.10
   2 -15   2    9.90    1.07
   2 -15   2   10.29    0.88
  -2 -15  -2    9.82    1.68
   2 -15   2    9.64    1.02
   2 -15   2    7.61    0.94
  -2 -15  -2    6.09    1.17
   2  15   2   10.06    1.15
   3 -15   2   13.42    1.01
   3 -15   2   15.16    1.08
   3 -15   2   13.63    1.15
   3 -15   2   14.22    1.62
   3 -15   2   13.45    1.51
  -3 -15  -2   12.11    1.88
  -3 -15  -2   12.38    2.00
   3  15   2   12.19    1.73
   3  15   2   13.37    1.44
  -4 -15  -2   -0.18    0.69
   4 -15   2    0.09    0.46
   4 -15   2    0.58    0.49
   4  15   2    0.08    0.33
   4  15   2    0.44    0.46
   4  15   2    0.40    0.29
   4  15   2    0.54    0.75
   4 -16  -2   27.08    1.63
  -4 -16   2   25.72    1.78
   4 -16  -2   25.93    1.63
   4 -16  -2   25.08    1.66
  -4 -16   2   25.23    2.78
   4  16  -2   29.58    2.71
   4  16  -2   26.08    1.95
  -3 -16   2  180.93    7.94
   3 -16  -2  157.42    6.79
   3 -16  -2  165.07    5.04
   3 -16  -2  163.60    5.14
  -3 -16   2  156.82    7.42
   3 -16  -2  176.41    5.86
  -3  16   2  173.97    6.66
   3  16  -2  171.13    6.71
   3  16  -2  171.91    5.84
   3  16  -2  165.12    5.17
  -2 -16   2  142.66    4.54
  -2 -16   2  130.77    6.36
  -2 -16   2  158.42    6.85
   2 -16  -2  153.48    5.45
   2 -16  -2  137.39    5.27
  -2 -16   2  131.98    5.01
   2  16  -2  143.64    4.89
   2  16  -2  133.02    5.37
  -2  16   2  145.65    5.69
   2  16  -2  136.93    4.28
  -1 -16   2  165.18    5.08
  -1 -16   2  180.62    7.28
   1 -16  -2  174.91    6.52
  -1 -16   2  169.30    7.03
   1 -16  -2  164.59    6.29
  -1 -16   2  157.71    5.56
  -1  16   2  176.44    6.35
   1  16  -2  175.68    5.76
   1  16  -2  177.81    6.10
   0 -16   2   30.42    2.43
   0 -16   2   32.02    1.49
   0 -16  -2   29.72    2.27
   0 -16   2   29.65    1.72
   0 -16  -2   31.29    2.44
   0 -16   2   31.37    2.39
   0 -16   2   31.69    1.42
   0  16  -2   34.70    1.79
   0  16   2   30.85    2.08
   0  16   2   30.66    1.66
   1 -16   2   25.80    2.00
   1 -16   2   20.03    1.43
   1 -16   2   21.24    1.18
   1 -16   2   22.37    1.83
  -1 -16  -2   19.54    1.97
  -1 -16  -2   23.72    2.27
   1 -16   2   20.89    1.31
   1  16   2   20.02    1.58
  -1  16  -2   22.13    1.47
   1  16   2   26.16    1.86
   2 -16   2    3.09    0.74
   2 -16   2    1.06    0.60
   2 -16   2    2.01    0.46
  -2 -16  -2    1.55    1.01
  -2 -16  -2    2.70    0.96
   2 -16   2    2.87    0.71
   2 -16   2    1.87    0.67
   2  16   2    2.98    0.87
   2  16   2    3.43    0.83
  -3 -16  -2   52.63    3.82
   3 -16   2   42.44    2.05
   3 -16   2   38.90    2.00
  -3 -16  -2   34.25    3.21
   3 -16   2   39.09    2.13
   3 -16   2   39.51    2.40
   3  16   2   47.74    3.05
   3  16   2   42.46    2.70
   4 -16   2   73.95    3.46
   4 -16   2   77.07    3.99
  -4 -16  -2   84.47    5.28
   4  16   2   85.33    4.26
   4  16   2   77.32    4.53
   3 -17  -2   11.64    0.76
  -3 -17   2   10.71    2.25
   3 -17  -2   12.04    1.28
  -3 -17   2   12.26    2.08
   3 -17  -2   15.62    1.33
   3 -17  -2   12.32    0.94
  -3 -17   2   13.32    1.09
   3  17  -2   10.28    1.00
   3  17  -2   12.96    1.26
   3  17  -2   10.64    1.98
  -3  17   2   10.83    1.93
   2 -17  -2    2.58    0.73
   2 -17  -2    2.28    0.75
  -2 -17   2    1.84    0.82
  -2 -17   2    1.43    0.96
  -2 -17   2    2.26    0.49
  -2 -17   2    3.11    1.15
  -2  17   2    3.66    0.91
   2  17  -2    4.02    0.83
   2  17  -2    1.95    0.43
   2  17  -2    1.90    0.55
   1 -17  -2   25.70    2.06
  -1 -17   2   25.93    1.24
   1 -17  -2   24.46    3.07
  -1 -17   2   23.57    1.82
  -1 -17   2   25.56    2.42
  -1 -17   2   28.57    2.56
  -1  17   2   30.03    2.09
   1  17  -2   27.20    1.65
   1  17  -2   24.54    1.66
   0 -17   2   25.10    2.28
   0 -17   2   19.49    1.12
   0 -17   2   21.66    1.08
   0 -17   2   21.19    2.06
   0 -17   2   19.84    1.49
   0 -17  -2   21.55    2.00
   0 -17  -2   21.42    2.10
   0  17   2   22.71    1.83
   0  17  -2   21.58    1.44
   1 -17   2  136.42    4.34
   1 -17   2  132.22    5.61
  -1 -17  -2  152.98    6.64
   1 -17   2  134.92    4.51
  -1 -17  -2  139.49    6.15
   1 -17   2  146.79    6.15
   1  17   2  137.43    5.50
   1  17   2  137.39    5.19
  -1  17  -2  143.10    4.97
   2 -17   2   81.58    3.05
   2 -17   2   75.11    3.26
   2 -17   2   83.99    3.74
   2 -17   2   81.24    3.43
  -2 -17  -2   90.73    5.10
  -2 -17  -2   75.43    4.45
   2  17   2   78.57    3.89
   2  17   2   85.21    3.99
   3 -17   2   95.55    3.69
  -3 -17  -2  103.45    5.77
   3 -17   2   90.52    4.04
   3 -17   2  102.98    3.75
   3 -17   2   91.89    3.70
  -3 -17  -2   95.21    6.75
   3  17   2   97.06    4.83
   3  17   2   99.06    4.58
   3 -18  -2    0.71    0.23
   3 -18  -2    1.11    0.52
  -3 -18   2   -0.14    0.85
   3 -18  -2    0.24    0.26
  -3 -18   2    0.23    0.44
   3 -18  -2   -0.34    0.49
   3  18  -2   -0.40    0.47
   3  18  -2    2.20    1.15
  -3  18   2   -0.31    0.59
   3  18  -2    0.40    0.49
  -2 -18   2    2.06    1.15
   2 -18  -2    4.11    0.89
   2 -18  -2    2.39    0.75
  -2 -18   2    3.16    0.47
  -2 -18   2    2.04    1.06
   2  18  -2    1.97    0.86
   2  18  -2    3.17    0.65
  -2  18   2    1.95    0.73
  -1 -18   2    3.33    0.79
   1 -18  -2    5.45    1.15
  -1 -18   2    4.34    0.46
  -1 -18   2    3.95    0.47
   1 -18  -2    4.26    1.05
  -1 -18   2    4.23    1.23
  -1 -18   2    3.76    1.15
  -1  18   2    4.58    0.94
   1  18  -2    4.97    0.94
   1  18  -2    4.94    0.80
   0 -18   2    0.83    0.35
   0 -18   2    0.38    0.26
   0 -18  -2    0.12    0.49
   0 -18   2    0.63    0.71
   0 -18   2    0.53    0.59
   0 -18   2    0.45    0.60
   0 -18  -2    0.35    0.59
   0  18   2    1.36    0.58
   0  18  -2    0.45    0.39
   1 -18   2    0.00    0.61
  -1 -18  -2    0.21    0.67
   1 -18   2   -0.66    0.51
   1 -18   2    0.04    0.51
   1 -18   2    0.38    0.30
  -1 -18  -2    0.79    0.76
   1 -18   2    0.56    0.45
   1  18   2    0.02    0.36
  -1  18  -2    0.52    0.45
   1  18   2    0.68    0.65
   2 -18   2    4.52    1.01
   2 -18   2    5.04    0.69
   2 -18   2    4.18    0.90
  -2 -18  -2    4.80    1.39
   2 -18   2    5.56    1.03
  -2 -18  -2    3.53    1.19
   2  18   2    4.87    1.23
   2 -19  -2    1.12    0.60
  -1 -19   2   14.58    2.25
  -1 -19   2   18.64    2.26
   1 -19  -2   19.57    1.97
   1 -19  -2   14.69    1.80
  -1  19   2   12.37    1.86
   1  19  -2   16.82    1.41
   0 -19  -2   66.70    4.02
   0 -19   2   63.73    3.96
   0 -19   2   60.27    3.91
   0 -19  -2   55.66    3.66
   0 -19   2   56.46    3.17
   0  19  -2   65.62    2.91
   0  19   2   68.57    4.39
   1 -19   2  104.04    3.56
   1 -19   2  109.89    3.43
  -1 -19  -2  126.41    6.11
   1 -19   2  124.78    5.35
  -1 -19  -2   98.37    5.38
   1 -19   2  106.98    5.12
  -1  19  -2  113.12    4.38
   1  19   2  115.43    5.07
   1  19   2  105.13    4.63
   7   0  -3    0.77    0.67
  -7   0   3   -0.36    0.76
  -7   0   3   -0.33    0.57
   7   0  -3   -0.14    0.70
   7   0  -3    0.80    0.56
   6   0  -3    0.17    0.56
  -6   0   3    0.23    0.39
  -6   0   3    0.11    0.51
   6   0  -3    0.16    0.41
   6   0  -3    0.74    0.52
   5   0  -3   -0.10    0.32
   5   0  -3    0.28    0.42
  -5   0   3    0.37    0.41
  -5   0   3    0.22    0.40
   5   0  -3    0.11    0.30
   4   0  -3    0.05    0.24
  -4   0   3    0.37    0.34
  -4   0   3    0.40    0.33
   4   0  -3    0.53    0.35
   4   0  -3   -0.24    0.27
  -4   0   3    0.35    0.24
   4   0  -3   -0.06    0.35
   4   0  -3    1.37    0.48
   3   0  -3    0.37    0.24
   3   0  -3    0.13    0.16
  -3   0   3    0.03    0.12
  -3   0   3   -0.17    0.16
   3   0  -3    0.29    0.21
  -3   0   3    0.38    0.24
   3   0  -3    0.26    0.26
   2   0  -3    0.16    0.20
  -2   0   3    0.99    0.36
   2   0  -3    1.17    0.39
  -1   0   3    0.10    0.13
   1   0  -3   -0.02    0.10
  -1   0   3    0.01    0.07
   1   0  -3    0.24    0.15
   1   0  -3    0.10    0.11
  -1   0   3    0.07    0.15
  -1   0   3    0.09    0.16
   0   0   3    0.27    0.13
   0   0   3    0.09    0.10
   0   0  -3    0.18    0.09
   0   0   3    0.04    0.10
   0   0  -3   -0.01    0.10
   0   0  -3    0.27    0.14
   0   0  -3    0.08    0.14
   0   0   3    0.15    0.10
   1   0   3    0.27    0.12
   1   0   3    0.19    0.11
  -1   0  -3    0.62    0.22
   1   0   3    0.22    0.13
  -1   0  -3    0.37    0.15
  -1   0  -3    0.31    0.13
  -1   0  -3    0.37    0.16
   1   0   3    0.28    0.16
   2   0   3    0.06    0.14
  -2   0  -3   -0.09    0.12
  -2   0  -3    0.37    0.17
   2   0   3    0.26    0.19
   2   0   3    0.95    0.29
   2   0   3    0.05    0.12
  -2   0  -3    0.68    0.24
   3   0   3    0.29    0.23
   3   0   3    0.02    0.17
   3   0   3    0.10    0.20
  -3   0  -3    0.28    0.19
  -3   0  -3    0.26    0.21
   3   0   3    0.11    0.19
  -3   0  -3    0.12    0.22
   4   0   3    0.29    0.27
   4   0   3    0.45    0.32
   4   0   3   -0.09    0.19
   4   0   3   -0.06    0.30
  -4   0  -3    0.40    0.48
  -4   0  -3    0.17    0.21
  -4   0  -3    0.04    0.28
   5   0   3    0.27    0.31
   5   0   3    0.04    0.28
   5   0   3    0.40    0.32
  -5   0  -3    0.08    0.31
   6   0   3   -0.04    0.43
   6   0   3    0.26    0.44
  -6   0  -3    0.10    0.48
   7   0   3    0.12    0.69
   7   0   3    0.91    0.65
   7   0   3   -0.23    0.46
   7  -1  -3   68.48    4.04
   7  -1  -3   57.47    3.64
   7  -1  -3   60.91    3.77
  -7  -1   3   57.63    3.20
  -7  -1   3   61.82    3.67
  -7   1   3   59.88    3.62
   7   1  -3   62.70    3.87
   7   1  -3   61.77    3.84
   7   1  -3   57.43    3.79
   6  -1  -3   71.42    3.89
   6  -1  -3   71.13    3.90
   6  -1  -3   68.86    3.73
  -6  -1   3   67.87    3.32
  -6  -1   3   63.09    3.52
   6   1  -3   64.92    3.69
  -6   1   3   73.78    3.77
   6   1  -3   64.38    3.76
   6   1  -3   69.88    3.92
  -6   1   3   67.38    2.93
   5  -1  -3  122.50    5.05
   5  -1  -3  106.94    4.74
  -5  -1   3  107.01    4.46
  -5  -1   3  107.43    4.67
   5  -1  -3  122.80    5.08
  -5   1   3  116.09    4.32
   5   1  -3  114.79    5.09
  -5   1   3  121.43    4.84
   5   1  -3  116.46    4.98
   5   1  -3  121.31    4.98
  -4  -1   3   40.14    2.25
   4  -1  -3   43.22    2.45
   4  -1  -3   44.42    2.36
   4  -1  -3   43.05    2.40
   4  -1  -3   41.11    2.36
   4  -1  -3   43.14    2.44
  -4   1   3   41.14    2.08
   4   1  -3   45.69    2.36
   4   1  -3   43.02    2.55
  -4   1   3   43.57    2.32
   4   1  -3   42.92    2.42
   4   1  -3   40.57    2.43
  -4   1   3   41.06    2.10
   4   1  -3   40.49    2.33
   3  -1  -3    2.94    0.59
  -3  -1   3    3.03    0.64
   3  -1  -3    3.10    0.61
  -3  -1   3    3.04    0.63
  -3  -1   3    3.89    0.69
   3  -1  -3    2.98    0.62
   3  -1  -3    2.58    0.56
   3   1  -3    2.39    0.56
  -3   1   3    2.54    0.51
   3   1  -3    3.03    0.67
  -3   1   3    2.96    0.60
   3   1  -3    1.84    0.44
  -3   1   3    2.42    0.50
   3   1  -3    1.73    0.48
   3   1  -3    3.34    0.68
  -2  -1   3   37.40    1.67
   2  -1  -3   35.36    1.74
   2  -1  -3   36.71    1.79
  -2  -1   3   28.59    2.29
   2  -1  -3   37.96    1.70
  -2   1   3   35.82    1.69
  -2   1   3   36.62    1.65
   2   1  -3   37.75    1.64
  -2   1   3   38.55    1.75
   2   1  -3   37.79    1.92
   2   1  -3   35.75    1.64
  -2   1   3   37.18    1.70
   2   1  -3   37.13    1.85
  -1  -1   3  228.04    6.46
  -1  -1   3  229.58    6.70
   1  -1  -3  232.86    6.68
  -1  -1   3  227.65    6.79
  -1  -1   3  230.57    6.33
   1  -1  -3  221.74    6.72
   1  -1  -3  227.81    6.44
   1  -1  -3  232.80    6.43
   1   1  -3  232.67    6.30
  -1   1   3  235.76    6.44
  -1   1   3  231.02    6.70
  -1   1   3  235.07    6.66
   1   1  -3  227.26    6.69
   1   1  -3  225.13    6.44
   1   1  -3  233.63    6.84
  -1   1   3  227.05    6.45
   0  -1  -3  179.56    4.94
   0  -1  -3  178.57    5.19
   0  -1  -3  173.09    5.28
   0  -1   3  167.44    4.96
   0  -1   3  166.97    5.21
   0  -1   3  180.81    4.75
   0  -1  -3  181.69    4.93
   0  -1   3  179.06    5.19
   0   1  -3  169.56    4.72
   0   1   3  174.81    5.26
   0   1   3  170.86    4.93
   0   1  -3  173.78    5.22
   0   1  -3  176.73    4.98
   0   1   3  171.14    5.16
   0   1  -3  178.05    5.13
   0   1   3  172.10    4.92
  -1  -1  -3  549.60   13.96
   1  -1   3  536.91   13.85
  -1  -1  -3  524.86   14.14
  -1  -1  -3  524.68   14.29
   1  -1   3  502.79   14.10
  -1  -1  -3  528.06   13.99
   1  -1   3  527.73   14.02
   1   1   3  525.32   13.99
  -1   1  -3  531.13   14.00
  -1   1  -3  525.34   13.97
  -1   1  -3  502.34   13.83
   1   1   3  549.53   14.27
   1   1   3  542.24   13.94
   2  -1   3  324.22    9.11
  -2  -1  -3  323.59    9.15
   2  -1   3  331.49    9.12
  -2  -1  -3  333.15    9.14
   2  -1   3  320.02    9.08
  -2  -1  -3  319.29    9.24
   2  -1   3  320.21    9.08
   2   1   3  321.39    9.03
   2   1   3  314.04    9.12
  -2   1  -3  314.41    8.92
   2   1   3  326.69    9.35
  -2   1  -3  329.25    8.89
  -2   1  -3  326.94    9.12
   2   1   3  317.83    9.25
  -3  -1  -3  187.68    5.94
   3  -1   3  194.61    5.97
  -3  -1  -3  184.74    5.83
   3  -1   3  181.45    5.88
  -3  -1  -3  182.90    6.03
   3  -1   3  184.48    6.08
   3  -1   3  189.76    5.93
   3   1   3  184.15    5.87
  -3   1  -3  183.06    6.06
   3   1   3  193.64    6.15
  -3   1  -3  191.78    5.59
   3   1   3  183.89    6.10
  -3   1  -3  189.78    5.59
   3   1   3  190.76    6.16
   4  -1   3    1.98    0.53
  -4  -1  -3    2.72    0.76
  -4  -1  -3    2.01    0.54
   4  -1   3    1.73    0.51
   4  -1   3    2.43    0.69
   4  -1   3    1.41    0.57
  -4  -1  -3    2.10    0.57
  -4   1  -3    1.55    0.52
   4   1   3    1.48    0.52
   4   1   3    1.17    0.48
   4   1   3    2.68    0.67
   4   1   3    2.50    0.71
  -4   1  -3    1.87    0.43
   5  -1   3   48.62    2.93
   5  -1   3   50.59    2.71
   5  -1   3   49.67    2.71
  -5  -1  -3   55.10    2.54
  -5   1  -3   48.88    1.95
   5   1   3   51.96    2.95
   5   1   3   56.44    3.00
   5   1   3   49.00    2.99
  -6  -1  -3   41.65    2.20
   6  -1   3   38.91    2.86
   6  -1   3   38.46    2.59
   6  -1   3   43.94    2.70
   6   1   3   43.56    2.87
   6   1   3   41.55    2.93
   6   1   3   43.82    2.86
   7  -1   3   83.63    4.25
   7  -1   3   72.97    4.13
   7  -1   3   76.15    4.48
   7   1   3   79.15    4.33
   7   1   3   80.58    4.62
   7   1   3   73.42    4.29
  -7  -2   3    1.82    0.84
   7  -2  -3    2.17    0.89
  -7  -2   3    3.58    0.99
   7  -2  -3    3.32    1.02
   7   2  -3    2.25    0.80
  -7   2   3    4.34    1.12
   7   2  -3    2.89    1.20
   7   2  -3    2.14    0.78
   6  -2  -3    0.05    0.41
   6  -2  -3    0.52    0.47
  -6  -2   3    2.48    0.86
  -6  -2   3   -0.57    0.41
   6   2  -3    0.83    0.56
   6   2  -3    0.82    0.68
  -6   2   3    0.52    0.43
   6   2  -3   -0.37    0.36
  -6   2   3    0.56    0.42
  -5  -2   3   91.22    4.02
   5  -2  -3   81.39    3.90
  -5  -2   3   92.28    4.05
   5  -2  -3   91.21    4.24
   5  -2  -3   90.54    4.12
  -5   2   3   84.88    3.31
   5   2  -3   85.90    4.26
  -5   2   3   92.09    4.05
   5   2  -3   91.82    4.43
   5   2  -3   87.84    4.08
   4  -2  -3  136.33    5.15
  -4  -2   3  129.88    5.44
   4  -2  -3  127.31    4.89
  -4  -2   3  138.69    4.98
   4  -2  -3  135.58    4.92
  -4  -2   3  135.56    5.09
   4  -2  -3  136.20    5.03
   4   2  -3  138.56    5.51
   4   2  -3  138.88    5.09
   4   2  -3  139.88    4.95
   4   2  -3  132.41    5.22
   4   2  -3  130.98    5.04
  -4   2   3  128.12    4.88
  -4   2   3  129.60    4.46
  -4   2   3  137.61    4.59
   3  -2  -3  533.07   14.70
  -3  -2   3  518.80   14.84
   3  -2  -3  518.12   14.65
   3  -2  -3  535.24   14.73
   3  -2  -3  542.53   14.56
  -3  -2   3  501.91   14.85
  -3  -2   3  534.86   14.65
  -3   2   3  528.86   14.36
   3   2  -3  525.26   14.65
  -3   2   3  513.68   14.54
   3   2  -3  508.89   15.14
   3   2  -3  521.32   14.67
  -3   2   3  527.99   14.34
   3   2  -3  535.51   14.54
   3   2  -3  535.98   14.99
  -2  -2   3  345.14    9.71
   2  -2  -3  357.69    9.81
   2  -2  -3  351.40    9.80
   2  -2  -3  347.30    9.82
  -2  -2   3  344.11   10.11
  -2  -2   3  331.58    9.97
   2  -2  -3  346.17    9.84
  -2   2   3  353.13    9.73
   2   2  -3  338.33    9.60
   2   2  -3  352.69   10.25
   2   2  -3  343.62    9.66
  -2   2   3  350.70    9.69
  -2   2   3  357.22    9.84
   2   2  -3  349.24   10.07
   2   2  -3  340.49    9.69
  -1  -2   3  307.00    8.46
   1  -2  -3  305.22    8.60
  -1  -2   3  298.41    8.70
   1  -2  -3  307.67    8.34
   1  -2  -3  305.35    8.67
   1  -2  -3  322.68    8.52
  -1   2   3  311.91    8.57
   1   2  -3  302.32    8.16
  -1   2   3  308.18    8.50
   1   2  -3  310.55    8.43
   1   2  -3  301.84    8.85
  -1   2   3  312.07    8.66
  -1   2   3  302.31    8.35
   1   2  -3  304.72    8.69
   0  -2  -3   47.96    1.67
   0  -2  -3   51.30    1.97
   0  -2   3   48.96    1.79
   0  -2   3   49.54    1.47
   0  -2   3   47.15    1.89
   0  -2  -3   50.16    2.04
   0  -2   3   51.89    2.02
   0  -2  -3   49.45    1.79
   0   2   3   47.03    1.79
   0   2   3   48.04    1.93
   0   2  -3   49.23    1.47
   0   2  -3   49.48    1.87
   0   2  -3   49.29    1.98
   0   2   3   49.18    2.01
   0   2   3   49.64    1.69
   0   2  -3   49.50    1.78
  -1  -2  -3   84.54    3.05
   1  -2   3   83.18    2.77
  -1  -2  -3   85.11    2.79
  -1  -2  -3   82.44    2.90
  -1  -2  -3   82.85    2.65
   1  -2   3   86.01    2.56
   1  -2   3   81.52    2.80
   1  -2   3   84.20    2.78
  -1   2  -3   81.70    2.58
  -1   2  -3   80.93    2.74
   1   2   3   85.02    2.67
  -1   2  -3   80.50    2.66
   1   2   3   84.14    2.81
   1   2   3   84.93    3.06
   1   2   3   82.89    2.96
  -1   2  -3   81.87    2.74
   2  -2   3   93.89    3.34
   2  -2   3  100.33    3.35
  -2  -2  -3  105.25    3.48
   2  -2   3   92.38    3.24
  -2  -2  -3   96.96    3.44
   2  -2   3   94.32    3.23
   2   2   3   99.29    3.65
   2   2   3   98.22    3.57
  -2   2  -3  103.03    3.39
  -2   2  -3   98.24    3.04
   2   2   3   96.84    3.44
  -2   2  -3   99.62    3.10
   2   2   3  100.76    3.28
   2   2   3   94.90    3.24
  -3  -2  -3  357.45   10.40
   3  -2   3  362.16   10.51
   3  -2   3  357.63   10.31
   3  -2   3  364.33   10.17
   3  -2   3  355.58   10.16
  -3  -2  -3  351.74   10.44
   3   2   3  355.35   10.66
   3   2   3  353.90   10.24
  -3   2  -3  362.24    9.68
  -3   2  -3  354.62   10.44
   3   2   3  365.17   10.65
   3   2   3  364.21   10.58
  -3   2  -3  363.42    9.66
  -4  -2  -3   87.26    3.79
   4  -2   3   90.58    3.88
   4  -2   3   87.04    3.50
  -4  -2  -3   87.31    3.58
   4  -2   3   88.79    3.85
  -4  -2  -3   91.19    3.67
   4  -2   3   91.77    3.52
   4   2   3   98.10    4.01
   4   2   3   88.41    3.86
  -4   2  -3   86.99    2.69
   4   2   3   85.81    3.58
   4   2   3   84.90    3.84
  -4   2  -3   92.89    2.79
   5  -2   3  220.73    7.48
   5  -2   3  242.00    8.25
   5  -2   3  228.72    7.59
  -5  -2  -3  230.71    7.47
   5   2   3  238.11    8.24
   5   2   3  236.16    8.09
   5   2   3  212.26    7.88
   6  -2   3   39.33    2.52
   6  -2   3   35.05    2.41
  -6  -2  -3   37.95    2.24
   6  -2   3   43.73    2.97
   6   2   3   40.36    2.80
   6   2   3   36.44    2.69
   6   2   3   42.99    2.96
   7  -2   3   29.85    2.66
   7  -2   3   30.35    2.42
   7  -2   3   26.04    2.25
  -7  -2  -3   28.02    2.65
   7   2   3   23.74    2.45
   7   2   3   26.98    2.50
   7   2   3   28.23    2.59
   7  -3  -3    5.14    1.25
  -7  -3   3    5.85    1.30
   7  -3  -3    6.90    1.37
   7  -3  -3    6.92    1.47
   7   3  -3    9.74    1.65
   7   3  -3    6.40    1.38
   7   3  -3    9.13    2.88
  -7   3   3    6.15    1.28
  -6  -3   3    6.99    1.25
   6  -3  -3   11.12    1.70
  -6  -3   3    9.42    1.51
   6  -3  -3   10.09    1.59
   6  -3  -3    9.98    1.50
   6   3  -3    9.35    1.63
  -6   3   3    8.77    1.43
   6   3  -3    8.88    1.41
   6   3  -3    8.11    1.44
   5  -3  -3    0.31    0.33
  -5  -3   3    0.23    0.37
   5  -3  -3    0.04    0.27
  -5  -3   3    0.21    0.37
   5  -3  -3    0.01    0.32
   5   3  -3   -0.12    0.43
  -5   3   3    0.54    0.33
  -5   3   3    0.52    0.31
   5   3  -3    0.50    0.47
   5   3  -3    0.34    0.40
   4  -3  -3   18.12    1.53
   4  -3  -3   17.92    1.42
   4  -3  -3   18.72    1.48
  -4  -3   3   17.43    1.53
   4  -3  -3   18.12    1.46
  -4  -3   3   20.88    1.51
  -4  -3   3   15.85    1.50
   4   3  -3   16.26    1.39
   4   3  -3   18.63    2.00
  -4   3   3   18.71    1.17
  -4   3   3   17.40    1.09
   4   3  -3   21.75    1.58
  -4   3   3   21.18    1.54
   4   3  -3   17.45    1.66
   3  -3  -3   31.88    1.82
   3  -3  -3   32.94    1.76
  -3  -3   3   33.81    1.97
   3  -3  -3   29.95    1.66
   3  -3  -3   30.65    1.71
  -3  -3   3   27.66    1.87
   3   3  -3   32.01    2.08
  -3   3   3   33.22    1.54
   3   3  -3   31.86    1.97
   3   3  -3   30.09    1.70
  -3   3   3   31.49    1.51
   3   3  -3   30.53    1.66
  -3   3   3   29.29    1.69
  -2  -3   3   39.94    2.03
   2  -3  -3   38.80    1.71
   2  -3  -3   41.02    1.83
   2  -3  -3   42.18    1.88
  -2  -3   3   40.82    1.80
   2  -3  -3   38.89    1.83
  -2  -3   3   38.54    2.08
  -2   3   3   40.48    1.74
  -2   3   3   41.81    1.90
   2   3  -3   42.20    2.19
  -2   3   3   41.46    1.73
   2   3  -3   41.94    1.77
   2   3  -3   38.83    1.74
  -2   3   3   40.74    1.78
   2   3  -3   41.59    1.76
  -1  -3   3   11.76    0.95
  -1  -3   3   13.08    0.80
  -1  -3   3   11.73    0.90
   1  -3  -3   13.30    0.87
   1  -3  -3   12.56    0.89
   1  -3  -3   13.17    0.72
   1   3  -3   12.88    0.60
   1   3  -3   12.69    1.01
  -1   3   3   12.87    0.86
  -1   3   3   11.67    0.79
  -1   3   3   11.11    0.79
  -1   3   3   12.05    0.71
   1   3  -3   12.41    0.91
   1   3  -3   12.02    0.63
   1   3  -3   11.88    0.75
   0  -3  -3    3.71    0.44
   0  -3  -3    2.35    0.30
   0  -3   3    1.73    0.34
   0  -3   3    2.15    0.34
   0  -3  -3    2.79    0.51
   0  -3  -3    2.12    0.33
   0   3   3    2.97    0.53
   0   3   3    1.70    0.34
   0   3  -3    1.55    0.30
   0   3  -3    1.72    0.34
   0   3  -3    2.56    0.43
   0   3   3    2.10    0.28
   1  -3   3  421.27   11.13
  -1  -3  -3  410.18   11.60
  -1  -3  -3  422.21   11.45
   1  -3   3  422.21   10.86
   1  -3   3  402.99   11.18
  -1   3  -3  399.26   11.08
  -1   3  -3  421.03   10.96
  -1   3  -3  416.79   11.15
   1   3   3  424.34   10.98
   1   3   3  419.49   11.29
  -1   3  -3  387.79   10.89
   1   3   3  406.69   11.46
   1   3   3  418.86   11.63
   2  -3   3   36.71    1.71
   2  -3   3   36.73    1.57
  -2  -3  -3   35.33    1.74
   2  -3   3   38.83    1.70
  -2  -3  -3   37.72    1.84
  -2  -3  -3   39.17    1.99
   2  -3   3   36.94    1.56
  -2   3  -3   37.26    1.68
   2   3   3   34.63    1.76
  -2   3  -3   37.62    1.31
   2   3   3   37.47    1.91
   2   3   3   39.21    2.01
  -2   3  -3   36.20    1.33
   2   3   3   37.21    1.61
   2   3   3   37.30    1.60
   3  -3   3    2.33    0.50
   3  -3   3    3.41    0.56
  -3  -3  -3    1.73    0.45
  -3  -3  -3    1.71    0.45
   3  -3   3    2.34    0.52
   3  -3   3    1.87    0.47
  -3  -3  -3    1.90    0.46
   3  -3   3    3.23    0.65
   3   3   3    1.02    0.32
   3   3   3    1.98    0.48
   3   3   3    2.23    0.53
   3   3   3    2.14    0.47
   4  -3   3    7.22    0.78
  -4  -3  -3    5.68    0.94
  -4  -3  -3    4.73    0.82
   4  -3   3    8.16    1.24
   4  -3   3    6.59    0.75
   4  -3   3    6.64    0.96
   4   3   3    6.08    0.93
   4   3   3    5.75    0.98
   4   3   3    7.18    1.10
   4   3   3    8.71    1.26
  -5  -3  -3    0.12    0.33
   5  -3   3    0.14    0.27
   5  -3   3   -0.17    0.35
   5  -3   3    0.44    0.26
   5   3   3    0.50    0.47
   5   3   3   -0.16    0.34
   5   3   3    0.77    0.57
   6  -3   3    4.55    0.93
  -6  -3  -3    4.47    0.94
   6  -3   3    4.15    0.91
   6  -3   3    5.85    1.26
   6   3   3    3.95    1.17
   6   3   3    5.91    1.32
   6   3   3    5.14    1.34
  -7  -3  -3   12.99    1.78
   7  -3   3   12.54    1.83
   7  -3   3   12.71    1.51
   7  -3   3   11.53    1.93
   7   3   3    9.68    1.78
   7   3   3   12.12    1.99
   7   3   3   13.32    2.10
  -7  -4   3    7.49    1.46
   7  -4  -3    7.64    1.48
  -7  -4   3   12.19    1.76
   7  -4  -3    7.30    1.53
   7  -4  -3    9.92    1.61
   7   4  -3   12.07    1.73
   7   4  -3    9.73    1.78
   7   4  -3    8.98    1.86
  -7   4   3   13.18    1.90
   6  -4  -3   16.78    1.69
   6  -4  -3   18.28    1.75
   6  -4  -3   16.61    1.84
  -6  -4   3   17.79    1.75
   6   4  -3   15.02    1.86
   6   4  -3   15.61    2.19
   6   4  -3   19.77    1.87
  -6   4   3   16.31    1.73
  -5  -4   3   36.00    2.34
   5  -4  -3   33.04    2.16
   5  -4  -3   35.79    2.25
   5  -4  -3   35.52    2.50
  -5  -4   3   38.03    2.48
  -5   4   3   36.25    2.29
   5   4  -3   34.01    2.30
   5   4  -3   37.33    2.72
   4  -4  -3   36.14    2.25
   4  -4  -3   39.67    2.14
   4  -4  -3   37.68    2.11
   4  -4  -3   37.34    2.17
  -4  -4   3   40.03    2.45
  -4  -4   3   33.69    2.30
  -4  -4   3   36.61    2.13
   4   4  -3   38.83    2.16
  -4   4   3   38.68    1.63
   4   4  -3   39.76    2.59
   4   4  -3   40.60    2.59
   4   4  -3   37.50    2.17
  -4   4   3   36.63    1.57
  -4   4   3   39.79    2.25
  -3  -4   3   61.82    2.68
   3  -4  -3   64.00    2.66
   3  -4  -3   62.54    2.62
  -3  -4   3   62.97    3.00
   3  -4  -3   63.95    2.82
  -3  -4   3   63.78    3.07
   3  -4  -3   58.99    2.58
  -3   4   3   60.85    2.27
  -3   4   3   59.42    2.80
   3   4  -3   63.07    3.15
  -3   4   3   62.53    2.31
   3   4  -3   61.18    2.62
   3   4  -3   61.45    3.00
   3   4  -3   61.61    2.60
  -3   4   3   61.06    2.64
   2  -4  -3  240.61    7.01
   2  -4  -3  252.12    7.21
  -2  -4   3  240.31    7.13
  -2  -4   3  238.92    7.60
   2  -4  -3  248.84    7.22
  -2  -4   3  235.08    7.74
   2  -4  -3  245.20    7.32
   2   4  -3  244.82    7.58
   2   4  -3  247.38    7.85
  -2   4   3  240.39    7.00
   2   4  -3  246.41    6.99
  -2   4   3  250.43    6.97
   2   4  -3  241.57    7.07
  -2   4   3  245.21    7.08
  -1  -4   3  312.56    8.95
  -1  -4   3  305.41    9.14
   1  -4  -3  324.12    8.76
  -1  -4   3  318.21    8.59
   1  -4  -3  304.95    8.35
   1  -4  -3  318.68    8.83
   1   4  -3  316.82    8.56
  -1   4   3  304.10    8.39
   1   4  -3  299.42    9.11
  -1   4   3  297.88    8.72
   1   4  -3  310.25    8.15
  -1   4   3  317.23    8.76
   1   4  -3  296.76    8.82
   1   4  -3  306.95    8.14
   0  -4   3   10.98    0.78
   0  -4  -3   11.27    0.80
   0  -4  -3    9.91    0.84
   0  -4   3    9.24    0.78
   0  -4  -3    9.26    0.53
   0  -4   3    9.82    0.67
   0  -4  -3    9.42    0.77
   0   4   3    9.77    0.54
   0   4  -3    9.52    0.66
   0   4  -3   10.74    0.78
   0   4   3    7.81    0.76
   0   4   3   10.03    0.74
   0   4   3   10.35    0.77
  -1  -4  -3    1.30    0.38
   1  -4   3    1.63    0.32
   1  -4   3    0.83    0.24
  -1  -4  -3    1.43    0.31
  -1  -4  -3    0.96    0.45
   1  -4   3    1.29    0.29
   1  -4   3    1.15    0.23
   1   4   3    1.54    0.40
   1   4   3    1.08    0.21
   1   4   3    0.72    0.20
  -1   4  -3    1.75    0.33
   1   4   3    0.74    0.25
  -1   4  -3    1.54    0.34
  -1   4  -3    1.22    0.24
   2  -4   3   17.54    0.95
   2  -4   3   17.78    1.07
   2  -4   3   19.03    1.14
  -2  -4  -3   16.51    1.15
   2  -4   3   17.52    0.94
  -2  -4  -3   18.06    1.25
  -2  -4  -3   18.26    1.37
   2   4   3   18.63    1.00
   2   4   3   18.71    1.02
   2   4   3   17.84    1.19
   2   4   3   18.09    1.28
   3  -4   3   89.03    3.58
   3  -4   3   94.62    3.57
  -3  -4  -3   92.51    3.69
  -3  -4  -3   91.02    3.72
  -3  -4  -3   93.92    3.93
   3  -4   3   96.50    3.24
   3  -4   3  102.62    3.68
   3  -4   3   95.50    3.20
   3   4   3   95.53    3.76
   3   4   3   92.03    3.94
   3   4   3   96.90    3.47
   3   4   3   91.81    3.87
   4  -4   3  212.25    7.22
   4  -4   3  219.19    6.81
   4  -4   3  224.54    6.85
  -4  -4  -3  231.55    7.65
   4  -4   3  223.94    7.49
  -4  -4  -3  220.83    7.45
  -4  -4  -3  230.71    7.54
   4   4   3  221.26    7.54
   4   4   3  224.44    7.20
   4   4   3  217.41    7.79
   4   4   3  231.30    7.80
   5  -4   3  109.49    4.19
  -5  -4  -3  109.26    4.60
   5  -4   3  110.72    4.84
   5  -4   3  106.14    4.14
   5   4   3   99.42    4.81
   5   4   3  109.54    4.87
   5   4   3  114.64    5.04
   6  -4   3   25.35    1.90
   6  -4   3   24.51    1.84
   6  -4   3   24.61    2.15
  -6  -4  -3   22.61    1.97
   6   4   3   22.78    2.28
   6   4   3   26.07    2.31
   6   4   3   24.25    2.28
   7  -4   3    0.64    0.54
  -7  -4  -3   -0.11    1.51
   7  -4   3    0.79    0.67
   7  -4   3    0.56    0.62
   7   4   3    0.46    0.71
   7   4   3    1.06    0.86
   7   4   3    0.50    1.00
   7  -5  -3   88.46    4.42
   7  -5  -3   73.18    4.01
   7  -5  -3   78.36    4.63
  -7  -5   3   80.54    4.40
  -7  -5   3   84.77    4.40
   7   5  -3   78.92    4.40
  -7   5   3   90.94    4.52
   7   5  -3   77.92    4.94
   7   5  -3   89.43    5.07
   6  -5  -3  129.29    5.53
  -6  -5   3  140.62    5.88
  -6  -5   3  136.61    5.89
   6  -5  -3  151.16    6.40
   6  -5  -3  147.82    5.84
  -6   5   3  147.24    5.87
   6   5  -3  147.38    6.01
   6   5  -3  136.57    6.37
   6   5  -3  148.00    6.55
   5  -5  -3  127.41    4.88
  -5  -5   3  129.49    5.35
  -5  -5   3  123.00    5.02
   5  -5  -3  116.99    4.75
   5   5  -3  124.85    5.07
  -5   5   3  123.71    4.99
   5   5  -3  130.50    5.75
   5   5  -3  110.85    5.36
  -4  -5   3  100.81    3.94
   4  -5  -3   97.99    3.76
  -4  -5   3   93.64    4.26
   4  -5  -3   92.11    3.82
   4  -5  -3   94.65    4.09
  -4  -5   3   96.52    4.36
   4  -5  -3   91.75    3.70
   4   5  -3   92.93    4.41
  -4   5   3   97.89    3.94
   4   5  -3   89.15    4.30
   4   5  -3   91.96    3.87
   4   5  -3  107.86    5.34
   3  -5  -3    1.67    0.48
  -3  -5   3    0.39    0.29
   3  -5  -3    1.22    0.38
  -3  -5   3    0.54    0.36
   3  -5  -3    0.48    0.32
   3  -5  -3    1.23    0.38
  -3  -5   3    0.62    0.30
   3   5  -3    1.22    0.50
   3   5  -3    1.00    0.39
   3   5  -3    0.35    0.28
   3   5  -3    0.54    0.34
  -3   5   3    0.77    0.26
  -3   5   3    0.79    0.22
  -3   5   3    1.17    0.38
  -3   5   3    0.78    0.36
  -2  -5   3   54.49    2.21
   2  -5  -3   55.04    2.38
   2  -5  -3   54.99    2.11
  -2  -5   3   51.31    2.67
   2  -5  -3   55.52    2.28
  -2  -5   3   53.22    2.60
  -2   5   3   54.03    2.16
   2   5  -3   52.80    2.49
   2   5  -3   51.49    2.13
  -2   5   3   53.99    2.01
   2   5  -3   58.07    2.08
  -2   5   3   52.28    2.04
  -2   5   3   51.31    2.34
   2   5  -3   53.77    2.71
   1  -5  -3  625.74   16.35
  -1  -5   3  597.45   16.56
   1  -5  -3  639.95   16.33
   1  -5  -3  593.51   15.80
  -1  -5   3  604.73   16.08
   1  -5  -3  597.46   16.37
  -1  -5   3  575.03   16.74
   1   5  -3  593.64   16.40
  -1   5   3  627.16   16.14
   1   5  -3  621.92   15.58
  -1   5   3  624.95   16.39
  -1   5   3  598.31   16.26
   1   5  -3  606.43   16.05
  -1   5   3  601.89   15.87
   1   5  -3  591.70   16.71
   0  -5  -3  554.44   15.40
   0  -5  -3  584.39   15.18
   0  -5   3  554.43   14.92
   0  -5   3  563.41   15.15
   0  -5  -3  574.51   15.27
   0  -5  -3  566.66   14.55
   0  -5   3  567.39   15.39
   0   5  -3  557.36   14.89
   0   5   3  550.65   15.35
   0   5   3  559.22   14.56
   0   5  -3  547.43   15.20
   0   5  -3  559.47   14.94
   0   5   3  583.43   15.20
   1  -5   3  374.94    9.86
   1  -5   3  376.72    9.92
   1  -5   3  374.58   10.32
  -1  -5  -3  374.96   10.70
  -1  -5  -3  361.39   10.46
   1  -5   3  376.73   10.22
  -1  -5  -3  378.71   10.95
   1  -5   3  379.73   10.31
   1   5   3  384.66   10.68
   1   5   3  352.55   10.46
  -1   5  -3  380.44    9.86
  -1   5  -3  378.64    9.98
   1   5   3  376.20    9.93
   1   5   3  379.21   10.92
  -1   5  -3  387.80   10.37
   2  -5   3  143.38    4.18
  -2  -5  -3  132.94    4.78
   2  -5   3  136.14    4.41
  -2  -5  -3  143.70    5.14
   2  -5   3  139.78    4.19
   2  -5   3  137.84    4.52
   2   5   3  138.14    5.05
   2   5   3  140.19    4.28
   2   5   3  138.74    4.21
   2   5   3  136.75    4.88
   2   5   3  141.01    4.71
   3  -5   3   87.09    3.41
   3  -5   3   89.04    3.39
   3  -5   3   84.91    2.87
  -3  -5  -3   85.34    3.77
  -3  -5  -3   79.39    3.53
   3  -5   3   85.91    2.88
   3  -5   3   87.23    3.36
  -3  -5  -3   84.60    3.47
   3   5   3   84.19    3.51
   3   5   3   85.81    3.19
   3   5   3   81.11    3.74
   3   5   3   81.04    3.63
   4  -5   3   10.30    1.31
   4  -5   3    8.95    0.79
   4  -5   3    7.94    1.12
   4  -5   3    9.09    0.80
  -4  -5  -3    8.56    1.34
  -4  -5  -3   10.01    1.16
   4   5   3    6.87    1.09
   4   5   3    9.50    1.17
   4   5   3   10.39    1.50
   4   5   3   11.38    1.53
   5  -5   3   18.29    1.68
  -5  -5  -3   15.96    1.64
   5  -5   3   17.05    1.29
   5  -5   3   18.92    1.34
   5   5   3   15.74    1.80
   5   5   3   17.36    1.71
   5   5   3   17.96    1.82
   6  -5   3   55.03    3.40
   6  -5   3   49.29    2.70
  -6  -5  -3   49.39    3.11
   6   5   3   57.75    3.64
   7  -5   3   89.62    4.08
   7  -5   3   86.69    4.77
   7  -5   3   80.53    3.99
   7   5   3   81.74    4.82
   7   5   3   88.50    5.03
   7  -6  -3    0.95    0.71
   7  -6  -3    0.73    0.68
   7  -6  -3    0.47    0.55
  -7  -6   3    1.10    0.70
  -7  -6   3    1.57    1.28
   7   6  -3    0.64    0.71
  -7   6   3    2.00    0.90
   7   6  -3   -0.21    0.55
   6  -6  -3    8.18    1.67
  -6  -6   3    9.29    1.55
   6  -6  -3    8.05    1.94
   6  -6  -3    7.32    1.29
  -6  -6   3    7.48    1.48
   6   6  -3    9.04    1.75
   6   6  -3    7.76    1.37
   6   6  -3    6.90    1.45
  -6   6   3    7.82    1.36
  -5  -6   3   43.65    2.88
   5  -6  -3   39.15    2.28
  -5  -6   3   42.00    2.54
   5  -6  -3   44.98    2.46
   5   6  -3   42.75    3.02
   5   6  -3   43.90    2.59
  -5   6   3   45.17    2.65
   5   6  -3   39.24    2.91
   4  -6  -3   43.39    2.37
  -4  -6   3   45.95    2.43
  -4  -6   3   44.67    2.78
   4  -6  -3   48.31    2.33
  -4  -6   3   40.81    2.70
   4  -6  -3   45.93    2.28
  -4   6   3   47.64    2.47
   4   6  -3   47.94    2.95
   4   6  -3   42.73    2.34
   4   6  -3   47.33    2.91
   4   6  -3   43.16    2.75
   3  -6  -3  178.61    5.64
   3  -6  -3  185.04    5.67
  -3  -6   3  177.50    5.79
  -3  -6   3  177.18    6.44
  -3  -6   3  182.76    6.57
   3  -6  -3  180.49    5.74
   3  -6  -3  172.65    6.03
   3   6  -3  178.95    5.71
   3   6  -3  182.56    6.60
  -3   6   3  178.67    4.94
   3   6  -3  176.16    5.67
  -3   6   3  176.07    4.94
  -3   6   3  179.03    6.11
  -3   6   3  172.89    5.81
   3   6  -3  172.70    6.34
  -2  -6   3   57.45    2.30
  -2  -6   3   55.76    2.74
   2  -6  -3   58.73    2.53
  -2  -6   3   57.41    2.87
   2  -6  -3   55.98    2.15
   2  -6  -3   56.52    2.33
   2  -6  -3   56.66    2.29
  -2   6   3   59.28    2.55
   2   6  -3   59.22    2.88
   2   6  -3   54.36    2.20
  -2   6   3   56.52    2.03
   2   6  -3   56.77    2.66
   2   6  -3   54.97    2.07
  -2   6   3   52.53    2.07
  -2   6   3   54.31    2.22
  -1  -6   3   24.26    1.24
   1  -6  -3   26.36    1.45
  -1  -6   3   23.33    1.60
   1  -6  -3   24.31    1.34
   1  -6  -3   26.79    1.07
   1  -6  -3   25.36    1.42
  -1   6   3   27.25    1.47
   1   6  -3   25.22    1.58
  -1   6   3   25.70    1.11
  -1   6   3   23.86    1.34
  -1   6   3   27.37    1.30
   1   6  -3   24.10    1.43
   1   6  -3   26.62    0.93
   0  -6   3   63.77    2.44
   0  -6  -3   60.19    2.47
   0  -6   3   60.49    2.20
   0  -6  -3   62.95    2.63
   0  -6  -3   61.05    1.85
   0  -6   3   58.34    2.54
   0   6  -3   58.22    2.34
   0   6  -3   62.02    2.23
   0   6   3   60.37    2.38
   0   6   3   60.61    1.86
   0   6  -3   59.40    2.19
   0   6   3   60.48    2.56
   1  -6   3    1.48    0.23
  -1  -6  -3    0.92    0.31
   1  -6   3    1.41    0.36
   1  -6   3    1.60    0.27
   1  -6   3    0.76    0.25
   1  -6   3    1.13    0.28
  -1  -6  -3    0.67    0.25
  -1  -6  -3    0.90    0.31
   1   6   3    1.25    0.21
   1   6   3    1.25    0.40
  -1   6  -3    1.30    0.18
   1   6   3    1.24    0.45
  -1   6  -3    1.27    0.21
   1   6   3    0.85    0.19
   1   6   3    0.73    0.28
  -1   6  -3    1.02    0.29
   2  -6   3    7.05    0.62
  -2  -6  -3    4.66    0.68
   2  -6   3    4.64    0.66
   2  -6   3    6.14    0.52
  -2  -6  -3    4.14    0.72
   2  -6   3    5.76    0.60
   2  -6   3    5.22    0.46
   2   6   3    5.80    0.92
   2   6   3    5.27    0.53
   2   6   3    6.22    0.86
   2   6   3    3.68    0.73
   2   6   3    5.50    0.49
   3  -6   3  176.94    5.85
   3  -6   3  182.80    5.91
   3  -6   3  185.12    5.96
   3  -6   3  178.97    5.21
   3  -6   3  178.25    5.21
   3  -6   3  177.12    5.76
  -3  -6  -3  174.03    6.24
  -3  -6  -3  180.92    6.55
   3   6   3  176.76    6.11
   3   6   3  178.39    5.63
   3   6   3  174.14    6.49
   3   6   3  180.82    6.35
   4  -6   3   45.96    2.48
   4  -6   3   43.49    1.92
   4  -6   3   46.74    1.96
  -4  -6  -3   43.28    2.62
  -4  -6  -3   46.36    2.78
   4  -6   3   46.70    2.50
   4  -6   3   41.34    2.43
   4  -6   3   48.95    2.62
   4   6   3   48.13    2.38
   4   6   3   46.18    2.82
   4   6   3   42.55    2.56
   4   6   3   45.36    2.85
   5  -6   3   83.11    3.28
  -5  -6  -3   82.74    4.15
   5  -6   3   92.31    4.19
   5  -6   3   83.92    3.27
   5   6   3   81.32    4.35
   5   6   3   73.58    4.49
   5   6   3   87.89    4.47
   5   6   3   83.53    4.20
   6  -6   3    2.16    0.56
   6  -6   3    2.22    0.81
  -6  -6  -3    2.27    0.87
   6  -6   3    2.58    0.67
   6   6   3    2.97    0.93
   6   6   3    1.44    0.72
   6   6   3    3.10    1.19
  -6  -7   3   16.53    1.97
   6  -7  -3   18.22    1.66
   6  -7  -3   15.63    1.55
   6  -7  -3   18.87    2.05
   6   7  -3   19.10    1.86
   6   7  -3   15.05    2.25
   6   7  -3   14.48    2.13
  -5  -7   3   24.38    1.89
   5  -7  -3   23.81    1.68
   5  -7  -3   20.39    1.58
  -5  -7   3   23.26    2.18
  -5   7   3   22.92    1.80
   5   7  -3   20.03    2.20
   5   7  -3   21.45    1.77
   5   7  -3   25.45    2.34
   4  -7  -3    0.31    0.37
  -4  -7   3    0.66    0.54
   4  -7  -3    0.40    0.26
   4  -7  -3    1.06    0.37
  -4  -7   3   -0.17    0.39
  -4  -7   3    0.67    0.40
   4   7  -3    0.78    0.36
   4   7  -3    0.61    0.51
   4   7  -3   -0.06    0.38
   4   7  -3    0.24    0.50
  -4   7   3    0.47    0.31
  -3  -7   3   49.35    2.82
  -3  -7   3   46.94    2.77
   3  -7  -3   43.24    2.37
   3  -7  -3   46.40    2.19
   3  -7  -3   48.39    2.12
   3  -7  -3   47.10    2.12
  -3  -7   3   40.27    2.13
   3   7  -3   42.69    2.60
  -3   7   3   46.98    2.25
   3   7  -3   45.37    2.76
   3   7  -3   48.05    2.20
   3   7  -3   47.77    2.14
  -3   7   3   49.88    2.54
   2  -7  -3   32.69    1.49
  -2  -7   3   34.24    1.59
  -2  -7   3   32.46    1.62
  -2  -7   3   33.42    2.08
   2  -7  -3   31.54    1.60
   2  -7  -3   32.10    1.81
  -2  -7   3   34.86    2.21
   2  -7  -3   35.72    1.99
   2   7  -3   34.22    2.11
  -2   7   3   32.14    1.33
  -2   7   3   32.40    1.88
   2   7  -3   34.57    1.44
  -2   7   3   34.00    1.45
   2   7  -3   33.99    1.60
   2   7  -3   31.13    1.92
  -2   7   3   31.93    1.57
  -1  -7   3    1.85    0.49
   1  -7  -3    4.32    0.53
   1  -7  -3    2.95    0.31
   1  -7  -3    2.67    0.51
   1  -7  -3    5.05    0.61
  -1  -7   3    3.63    0.56
  -1  -7   3    3.09    0.32
  -1  -7   3    3.65    0.73
   1   7  -3    3.26    0.64
   1   7  -3    4.10    0.29
  -1   7   3    2.52    0.46
  -1   7   3    2.86    0.53
   1   7  -3    3.77    0.52
  -1   7   3    3.18    0.61
  -1   7   3    3.60    0.46
   0  -7   3  343.77    9.70
   0  -7   3  330.06    9.88
   0  -7  -3  351.12    8.80
   0  -7  -3  341.66    9.79
   0  -7  -3  340.21   10.00
   0  -7   3  338.41    9.34
   0   7   3  335.95    8.81
   0   7  -3  324.21    9.29
   0   7   3  340.00    9.69
   0   7   3  327.39    9.85
   0   7   3  337.52    9.60
   0   7  -3  343.86    9.50
  -1  -7  -3   16.49    1.38
   1  -7   3   17.32    1.02
   1  -7   3   16.71    1.06
   1  -7   3   15.90    0.82
  -1  -7  -3   15.21    1.09
   1  -7   3   16.08    0.96
   1  -7   3   14.43    0.70
  -1  -7  -3   15.62    1.19
  -1   7  -3   16.43    1.00
   1   7   3   16.33    0.69
   1   7   3   16.32    1.14
   1   7   3   13.31    1.23
   1   7   3   15.49    0.72
   1   7   3   16.63    1.20
  -2  -7  -3  165.42    5.65
   2  -7   3  169.12    5.15
   2  -7   3  174.94    5.09
  -2  -7  -3  172.95    6.27
   2  -7   3  180.28    5.16
   2  -7   3  169.83    5.44
   2  -7   3  173.28    5.37
  -2  -7  -3  173.35    5.94
   2   7   3  166.42    6.11
   2   7   3  168.17    5.90
   2   7   3  184.64    6.03
   2   7   3  172.95    5.11
   2   7   3  173.39    4.99
  -3  -7  -3    4.72    0.99
  -3  -7  -3    6.80    1.04
   3  -7   3    4.30    0.72
   3  -7   3    3.76    0.70
   3  -7   3    4.69    0.82
   3  -7   3    4.11    0.44
   3  -7   3    3.78    0.41
   3  -7   3    3.30    0.64
  -3  -7  -3    4.38    0.84
   3   7   3    6.76    0.84
   3   7   3    2.65    0.69
   3   7   3    3.31    0.67
   3   7   3    6.13    1.19
  -4  -7  -3    7.43    1.40
   4  -7   3    3.98    0.81
   4  -7   3    4.42    0.85
   4  -7   3    5.79    0.59
  -4  -7  -3    6.25    1.20
   4  -7   3    6.39    1.04
   4  -7   3    5.53    0.56
   4   7   3    5.49    1.10
   4   7   3    4.74    0.92
   4   7   3    5.59    0.86
   4   7   3    6.50    1.10
   5  -7   3   16.40    1.57
  -5  -7  -3   14.93    1.72
   5  -7   3   15.42    1.57
   5  -7   3   13.45    1.09
   5  -7   3   16.46    1.13
   5   7   3   14.64    1.56
   5   7   3   16.10    1.65
   5   7   3   16.01    2.19
   5   7   3   10.80    1.65
   6  -7   3   17.27    1.84
   6  -7   3   16.35    1.37
   6  -7   3   12.06    1.70
  -6  -7  -3   16.60    1.89
   6  -7   3   15.86    1.28
   6   7   3   17.69    2.11
   6   7   3   16.69    2.28
   6   7   3   14.04    2.33
  -6  -8   3    2.13    0.93
   6  -8  -3    1.30    0.52
   6  -8  -3    1.44    0.78
  -6  -8   3    1.18    0.65
   6  -8  -3    2.29    0.69
   6   8  -3    1.15    0.72
  -6   8   3    2.42    0.89
   6   8  -3    1.83    0.84
   6   8  -3    2.68    1.31
  -5  -8   3   43.85    2.60
  -5  -8   3   38.87    2.91
   5  -8  -3   42.34    2.30
   5  -8  -3   42.84    2.35
  -5   8   3   44.71    2.60
   5   8  -3   41.22    3.22
   5   8  -3   45.40    3.20
   5   8  -3   44.52    2.60
  -4  -8   3  176.68    7.26
   4  -8  -3  186.79    6.01
  -4  -8   3  191.85    7.32
   4  -8  -3  181.72    6.31
   4  -8  -3  190.33    6.06
  -4  -8   3  188.81    6.40
   4   8  -3  181.27    7.18
   4   8  -3  191.24    6.31
   4   8  -3  191.04    7.34
   4   8  -3  177.27    6.17
  -4   8   3  186.99    6.36
  -3  -8   3  286.01    9.44
   3  -8  -3  279.43    8.18
   3  -8  -3  283.30    8.23
  -3  -8   3  269.69    8.35
   3  -8  -3  271.51    8.23
   3  -8  -3  283.51    8.81
  -3  -8   3  286.13    8.43
  -3  -8   3  264.13    9.33
  -3   8   3  282.57    8.85
   3   8  -3  273.60    8.23
  -3   8   3  267.96    8.28
   3   8  -3  265.27    9.09
   3   8  -3  279.64    8.18
   3   8  -3  287.48    9.45
   2  -8  -3  342.33    9.55
   2  -8  -3  351.01    9.96
   2  -8  -3  356.41   10.30
  -2  -8   3  336.84   10.87
  -2  -8   3  344.89    9.86
  -2  -8   3  346.37    9.72
  -2  -8   3  349.66   10.84
   2  -8  -3  357.30    9.92
  -2   8   3  333.51   10.26
  -2   8   3  346.45    9.73
   2   8  -3  331.32   10.39
   2   8  -3  345.47    9.73
   2   8  -3  348.76    9.51
   2   8  -3  355.37   10.81
  -2   8   3  354.57    9.29
  -2   8   3  348.09    9.41
   1  -8  -3  141.18    4.77
  -1  -8   3  146.12    4.19
  -1  -8   3  141.27    5.32
   1  -8  -3  147.36    4.92
   1  -8  -3  147.19    4.12
  -1  -8   3  142.67    5.19
  -1  -8   3  149.25    4.57
   1  -8  -3  150.60    4.98
  -1   8   3  144.42    4.74
  -1   8   3  146.91    4.25
   1   8  -3  142.42    4.06
   1   8  -3  148.25    4.93
   1   8  -3  149.17    4.50
  -1   8   3  146.65    4.96
  -1   8   3  146.69    4.51
   0  -8   3   39.39    1.24
   0  -8  -3   38.54    2.12
   0  -8  -3   37.22    1.91
   0  -8   3   40.08    1.97
   0  -8   3   38.39    1.66
   0  -8   3   39.97    2.10
   0  -8  -3   40.82    1.99
   0   8   3   40.10    1.21
   0   8   3   42.13    1.98
   0   8  -3   39.43    1.26
   0   8  -3   37.06    1.63
   0   8  -3   38.97    1.66
   0   8   3   38.87    2.06
   0   8  -3   38.22    1.73
  -1  -8  -3    8.11    0.89
   1  -8   3    6.64    0.69
   1  -8   3    6.85    0.45
   1  -8   3    5.91    0.60
  -1  -8  -3    8.61    1.02
  -1  -8  -3    6.91    0.93
   1  -8   3    5.89    0.60
   1   8   3    7.22    0.76
   1   8   3    6.35    0.40
   1   8   3    4.87    0.80
   1   8   3    6.45    0.77
   1   8   3    6.57    0.36
   2  -8   3  156.09    4.63
   2  -8   3  151.66    4.67
  -2  -8  -3  149.69    5.51
  -2  -8  -3  155.44    5.88
   2  -8   3  155.09    5.33
   2  -8   3  155.54    4.55
   2  -8   3  150.88    4.86
  -2  -8  -3  146.99    5.21
   2   8   3  143.75    5.69
   2   8   3  155.37    4.58
   2   8   3  150.38    5.44
   2   8   3  155.28    5.32
   2   8   3  152.19    4.41
   3  -8   3  206.86    6.46
   3  -8   3  192.88    6.39
   3  -8   3  199.91    5.62
  -3  -8  -3  195.60    6.66
  -3  -8  -3  204.46    7.39
  -3  -8  -3  189.91    6.94
   3  -8   3  194.81    6.21
   3  -8   3  201.69    5.61
   3  -8   3  206.73    6.52
   3   8   3  187.29    6.68
   3   8   3  195.90    6.06
   3   8   3  184.97    7.17
   3   8   3  203.45    7.06
   4  -8   3  274.60    8.86
   4  -8   3  294.38    9.26
  -4  -8  -3  277.84    9.53
  -4  -8  -3  299.90   10.02
   4  -8   3  288.62    9.03
   4  -8   3  279.65    7.93
   4  -8   3  283.64    7.94
   4   8   3  292.78    9.83
   4   8   3  278.53    9.32
   4   8   3  293.91    8.70
   4   8   3  265.05    9.78
   5  -8   3   86.70    3.16
   5  -8   3   86.92    4.07
   5  -8   3   85.11    3.17
   5  -8   3   83.05    4.09
  -5  -8  -3   93.70    4.60
   5   8   3   83.67    4.69
   5   8   3   84.98    3.80
   5   8   3   89.23    4.68
   5   8   3   91.26    4.42
   6  -8   3   50.56    3.07
   6  -8   3   42.63    2.22
   6  -8   3   45.02    2.98
  -6  -8  -3   47.39    3.34
   6  -8   3   44.26    2.21
   6   8   3   40.87    3.28
   6   8   3   42.48    3.57
   6   8   3   45.25    3.24
   6  -9  -3   52.98    2.87
  -6  -9   3   49.41    3.59
  -6  -9   3   54.92    3.25
   6  -9  -3   48.37    2.71
   6  -9  -3   57.36    3.67
   6   9  -3   62.12    4.06
   6   9  -3   56.08    3.28
  -6   9   3   52.50    3.15
   5  -9  -3   44.01    2.31
   5  -9  -3   36.03    2.10
  -5  -9   3   39.91    2.54
  -5  -9   3   41.26    3.08
   5   9  -3   42.55    2.52
   5   9  -3   35.67    3.06
   5   9  -3   42.25    3.09
  -5   9   3   40.15    2.45
  -4  -9   3   47.98    4.61
   4  -9  -3   45.46    2.22
   4  -9  -3   46.74    2.78
   4  -9  -3   46.04    2.20
  -4  -9   3   47.08    2.52
  -4  -9   3   46.00    3.08
   4   9  -3   44.61    2.40
   4   9  -3   44.78    3.06
   4   9  -3   48.98    2.44
   4   9  -3   49.40    3.17
  -4   9   3   44.17    2.43
  -3  -9   3    0.78    0.48
   3  -9  -3    0.54    0.23
  -3  -9   3    0.36    0.42
   3  -9  -3    0.74    0.40
   3  -9  -3    0.58    0.26
  -3  -9   3    0.87    0.42
   3  -9  -3    1.27    0.45
  -3  -9   3    0.64    0.31
   3   9  -3    1.50    0.70
   3   9  -3    1.33    0.57
  -3   9   3    0.80    0.43
   3   9  -3    0.30    0.23
  -3   9   3    0.97    0.44
   3   9  -3    0.93    0.42
   2  -9  -3    0.63    0.26
  -2  -9   3    0.33    0.37
   2  -9  -3    0.75    0.45
   2  -9  -3    0.31    0.22
   2  -9  -3    1.16    0.39
  -2  -9   3    0.18    0.33
  -2  -9   3    0.45    0.22
  -2  -9   3    0.85    0.37
  -2   9   3    0.78    0.21
   2   9  -3    0.88    0.27
  -2   9   3    0.38    0.25
  -2   9   3    0.35    0.26
   2   9  -3    0.88    0.32
   2   9  -3    0.23    0.34
  -2   9   3    0.61    0.20
   2   9  -3    0.25    0.27
   1  -9  -3  165.20    5.42
  -1  -9   3  157.86    5.84
  -1  -9   3  159.82    4.92
   1  -9  -3  161.03    5.26
   1  -9  -3  161.28    4.41
  -1  -9   3  157.81    5.70
  -1  -9   3  159.10    4.58
   1  -9  -3  161.78    5.38
   1   9  -3  160.65    4.49
  -1   9   3  158.57    5.42
   1   9  -3  155.71    4.84
   1   9  -3  156.55    5.29
  -1   9   3  161.01    4.51
  -1   9   3  161.00    4.87
  -1   9   3  152.36    5.06
   0  -9   3  151.87    4.18
   0  -9  -3  145.75    5.05
   0  -9  -3  146.74    5.13
   0  -9   3  184.88    7.27
   0  -9   3  154.05    5.21
   0  -9  -3  143.83    5.32
   0  -9   3  152.82    4.68
   0   9  -3  146.85    4.61
   0   9  -3  159.77    4.22
   0   9   3  138.25    5.20
   0   9  -3  150.33    4.61
   0   9  -3  152.58    4.71
   0   9   3  148.42    4.92
   1  -9   3  414.86   11.77
   1  -9   3  421.64   11.59
  -1  -9  -3  415.69   11.89
  -1  -9  -3  424.43   12.60
   1  -9   3  420.51   11.47
   1  -9   3  412.18   10.97
  -1  -9  -3  414.88   12.19
   1   9   3  391.97   12.34
   1   9   3  413.85   11.98
   1   9   3  421.46   11.98
  -2  -9  -3   87.38    3.91
   2  -9   3   93.79    3.41
   2  -9   3   93.25    3.20
  -2  -9  -3   92.66    3.71
   2  -9   3   92.83    3.36
  -2  -9  -3   93.20    4.26
   2  -9   3   97.94    3.11
   2  -9   3   92.32    3.15
   2   9   3   88.90    3.69
   2   9   3   92.26    3.92
   2   9   3   91.54    2.92
   2   9   3   92.75    2.81
   2   9   3   85.00    4.09
  -3  -9  -3   50.79    3.06
   3  -9   3   48.34    2.37
   3  -9   3   46.11    2.16
   3  -9   3   45.94    1.72
  -3  -9  -3   40.69    2.59
   3  -9   3   43.61    2.26
   3  -9   3   41.03    2.20
   3  -9   3   46.67    1.70
   3   9   3   41.76    2.62
   3   9   3   43.27    1.94
   3   9   3   44.92    1.89
   3   9   3   46.63    2.53
   3   9   3   38.94    2.76
   4  -9   3    1.04    0.50
  -4  -9  -3    0.49    0.59
   4  -9   3    0.54    0.22
   4  -9   3    0.85    0.26
  -4  -9  -3    1.18    0.61
   4  -9   3    0.68    0.40
   4  -9   3    0.54    0.38
   4   9   3    1.41    0.54
   4   9   3   -0.27    0.45
   4   9   3    0.20    0.67
   4   9   3    0.80    0.45
   5  -9   3    3.38    0.83
   5  -9   3    3.43    0.55
  -5  -9  -3    1.63    0.89
   5  -9   3    3.37    0.92
   5  -9   3    4.20    0.59
   5   9   3    3.78    0.83
   5   9   3    4.01    1.57
   5   9   3    1.93    0.68
   5   9   3    4.11    1.07
   6  -9   3   23.51    1.49
   6  -9   3   20.08    2.04
  -6  -9  -3   25.74    2.54
   6  -9   3   24.80    1.46
   6  -9   3   23.53    2.11
   6   9   3   22.62    2.31
   6   9   3   17.88    2.41
   6   9   3   23.87    2.54
  -6 -10   3    0.23    0.66
   6 -10  -3    0.47    0.49
   6 -10  -3    0.07    0.39
  -6 -10   3    1.67    0.87
  -6  10   3    0.03    0.54
   6  10  -3    0.60    0.50
   6  10  -3    0.51    0.81
  -5 -10   3    0.10    0.63
   5 -10  -3    0.57    0.40
   5 -10  -3    0.35    0.31
  -5 -10   3    0.34    0.47
   5  10  -3   -0.08    0.39
  -5  10   3    0.64    0.50
   5  10  -3    1.67    0.83
  -4 -10   3   29.16    2.03
  -4 -10   3   32.96    2.66
   4 -10  -3   30.87    1.77
  -4 -10   3   31.79    3.46
  -4 -10   3   33.51    2.08
   4 -10  -3   29.70    1.72
  -4  10   3   33.28    1.98
   4  10  -3   32.44    2.62
   4  10  -3   32.73    1.94
   4  10  -3   32.40    1.94
   4  10  -3   32.90    2.62
  -4  10   3   30.79    2.21
  -3 -10   3   10.53    1.71
  -3 -10   3   10.25    1.02
   3 -10  -3   10.44    0.96
   3 -10  -3   10.09    0.91
  -3 -10   3    8.32    1.64
  -3 -10   3   11.16    1.03
   3 -10  -3    9.51    0.91
   3  10  -3   10.03    0.87
   3  10  -3    6.69    1.16
   3  10  -3    9.17    0.93
   3  10  -3   11.59    1.40
  -3  10   3   10.95    1.19
  -3  10   3   10.07    0.91
   2 -10  -3   50.35    2.60
   2 -10  -3   51.91    2.38
  -2 -10   3   57.09    2.33
   2 -10  -3   57.14    2.51
  -2 -10   3   55.97    2.34
  -2 -10   3   54.92    3.10
  -2 -10   3   52.55    3.09
   2 -10  -3   52.14    2.01
  -2  10   3   54.35    2.69
   2  10  -3   57.38    2.97
   2  10  -3   52.32    2.04
   2  10  -3   52.51    2.18
  -2  10   3   53.28    2.07
   2  10  -3   49.12    2.73
   1 -10  -3    0.33    0.35
   1 -10  -3    0.63    0.15
  -1 -10   3    0.16    0.28
  -1 -10   3    0.57    0.34
  -1 -10   3    0.21    0.18
   1 -10  -3    1.10    0.60
   1 -10  -3    0.70    0.29
  -1 -10   3    0.24    0.19
   1  10  -3    0.57    0.39
   1  10  -3    0.66    0.22
  -1  10   3    1.33    0.40
  -1  10   3    0.68    0.33
   1  10  -3    0.86    0.22
  -1  10   3    0.39    0.22
  -1  10   3    0.69    0.15
   1  10  -3    0.56    0.34
   0 -10   3    0.34    0.15
   0 -10   3    0.41    0.33
   0 -10  -3    0.36    0.33
   0 -10   3    0.33    0.26
   0 -10   3    0.74    0.23
   0 -10  -3    0.44    0.31
   0 -10  -3    0.19    0.24
   0  10  -3    0.35    0.18
   0  10  -3    0.83    0.27
   0  10  -3    0.61    0.26
   0  10   3    0.56    0.44
   0  10   3    0.30    0.21
   0  10   3    0.20    0.22
   0  10  -3    0.56    0.25
   1 -10   3    1.47    0.44
  -1 -10  -3    1.60    0.67
   1 -10   3    1.57    0.30
   1 -10   3    1.55    0.38
  -1 -10  -3    2.57    0.63
   1 -10   3    1.71    0.42
   1  10   3    1.38    0.43
   1  10   3    2.36    0.65
   1  10   3    1.44    0.46
  -2 -10  -3    9.97    1.25
  -2 -10  -3    6.83    0.96
   2 -10   3   10.93    0.89
   2 -10   3    9.76    0.85
   2 -10   3    9.02    0.74
   2 -10   3    8.78    0.73
   2 -10   3    9.09    0.89
   2 -10   3    9.09    0.76
  -2 -10  -3    9.76    1.18
   2  10   3    9.90    1.05
   2  10   3    9.87    1.53
   2  10   3    9.37    0.57
   2  10   3    8.91    0.51
   2  10   3    9.15    1.07
   3 -10   3    0.22    0.27
  -3 -10  -3    0.16    0.38
   3 -10   3    0.97    0.27
   3 -10   3    0.25    0.38
   3 -10   3    0.68    0.37
   3 -10   3    0.55    0.36
  -3 -10  -3    0.72    0.46
   3 -10   3    0.55    0.20
   3  10   3    0.38    0.35
   3  10   3    0.58    0.26
   3  10   3    0.84    0.37
   4 -10   3   60.84    2.09
  -4 -10  -3   64.82    3.85
   4 -10   3   63.41    2.12
   4 -10   3   63.35    3.04
   4 -10   3   62.27    3.12
   4 -10   3   55.20    2.89
   4  10   3   62.37    3.76
   4  10   3   55.13    3.68
   4  10   3   58.76    2.66
   4  10   3   61.33    3.28
  -5 -10  -3   -0.37    0.61
   5 -10   3    0.29    0.23
   5 -10   3    1.37    0.57
   5 -10   3    0.51    0.48
   5 -10   3    0.58    0.27
   5  10   3    1.06    0.66
   5  10   3    1.39    0.67
   5  10   3    0.52    0.56
   5  10   3    1.47    1.11
  -6 -10  -3   11.97    2.04
   6 -10   3   11.72    1.02
   6 -10   3   12.78    1.80
   6 -10   3   11.34    0.91
   6  10   3   10.93    1.82
   6  10   3   11.65    1.99
   6 -11  -3   79.55    3.54
  -6 -11   3   82.00    4.12
  -6 -11   3   87.07    5.11
   6 -11  -3   85.19    3.75
   6  11  -3   79.12    4.25
   6  11  -3   81.64    5.07
  -6  11   3   85.42    4.13
  -5 -11   3   76.18    3.78
   5 -11  -3   76.70    3.28
  -5 -11   3   87.09    4.92
   5 -11  -3   74.55    4.08
   5  11  -3   82.84    4.73
  -5  11   3   82.62    3.72
   5  11  -3   80.19    3.72
   4 -11  -3   29.53    1.71
  -4 -11   3   24.94    2.41
  -4 -11   3   24.75    2.51
  -4 -11   3   27.66    1.87
  -4 -11   3   27.65    2.00
   4 -11  -3   24.86    1.56
   4  11  -3   27.60    2.40
  -4  11   3   27.84    2.16
   4  11  -3   29.64    1.84
   4  11  -3   24.76    1.73
  -4  11   3   29.75    1.83
   3 -11  -3    6.05    0.86
  -3 -11   3    5.76    1.25
   3 -11  -3    6.17    0.75
  -3 -11   3    4.78    1.19
  -3 -11   3    4.09    0.74
   3 -11  -3    4.91    0.73
  -3 -11   3    6.37    0.94
  -3  11   3    8.48    1.29
   3  11  -3    5.70    0.86
   3  11  -3    4.74    1.01
   3  11  -3    6.22    0.71
  -3  11   3    4.94    0.79
   2 -11  -3   64.86    2.86
  -2 -11   3   61.92    2.53
  -2 -11   3   65.83    2.70
  -2 -11   3   71.58    3.69
   2 -11  -3   66.82    2.82
  -2 -11   3   59.38    3.48
   2 -11  -3   59.04    3.28
   2 -11  -3   67.67    2.33
   2  11  -3   63.71    2.51
  -2  11   3   67.02    3.14
  -2  11   3   67.89    2.35
   2  11  -3   69.77    3.49
   2  11  -3   61.33    3.15
   2  11  -3   68.49    2.43
  -1 -11   3  111.34    3.57
   1 -11  -3  113.46    4.30
  -1 -11   3  119.17    4.83
  -1 -11   3  117.75    3.87
  -1 -11   3  114.95    4.89
   1 -11  -3  111.07    3.07
   1 -11  -3  113.03    4.35
   1 -11  -3  123.35    4.50
   1  11  -3  107.45    3.69
  -1  11   3  116.84    3.89
   1  11  -3  110.93    4.16
   1  11  -3  114.38    3.50
  -1  11   3  110.05    3.92
   1  11  -3  119.72    4.33
  -1  11   3  118.63    4.46
   0 -11   3  379.06   10.40
   0 -11  -3  396.74   11.60
   0 -11  -3  367.62   11.13
   0 -11   3  347.77   11.29
   0 -11   3  357.00    9.95
   0 -11   3  391.31   11.32
   0 -11  -3  370.98   11.01
   0  11  -3  362.30   11.33
   0  11  -3  373.38   10.27
   0  11   3  380.09   10.73
   0  11  -3  374.45   10.35
   0  11  -3  390.64   10.04
   0  11   3  361.63   11.11
   0  11   3  381.34   11.09
   1 -11   3  143.22    5.06
   1 -11   3  152.33    5.05
  -1 -11  -3  142.61    5.16
   1 -11   3  138.13    4.25
   1 -11   3  142.65    4.63
  -1 -11  -3  133.36    5.34
  -1 -11  -3  157.04    5.89
   1  11   3  147.48    5.22
   1  11   3  139.92    5.53
   1  11   3  149.53    5.21
   2 -11   3  170.59    5.34
   2 -11   3  171.59    5.28
   2 -11   3  161.39    5.45
  -2 -11  -3  164.01    6.65
   2 -11   3  164.31    5.41
   2 -11   3  163.46    5.13
  -2 -11  -3  163.40    6.25
   2  11   3  165.54    4.46
   2  11   3  164.03    6.52
   2  11   3  166.96    4.49
   2  11   3  176.42    6.02
   2  11   3  174.29    6.17
  -3 -11  -3   28.00    2.84
   3 -11   3   27.58    1.28
   3 -11   3   26.90    1.71
   3 -11   3   29.69    1.61
   3 -11   3   21.91    1.53
   3 -11   3   26.83    1.76
   3 -11   3   26.29    1.75
   3  11   3   26.17    2.09
   3  11   3   27.48    1.25
   3  11   3   22.50    2.25
   3  11   3   27.74    1.33
   3  11   3   26.01    1.92
   4 -11   3    4.77    0.44
   4 -11   3    4.29    0.43
   4 -11   3    4.71    0.91
   4 -11   3    4.86    0.90
   4 -11   3    4.71    0.96
  -4 -11  -3    4.45    1.16
   4  11   3    3.09    0.87
   4  11   3    5.64    0.91
   4  11   3    5.00    0.71
   4  11   3    5.00    1.24
   5 -11   3    8.88    1.50
  -5 -11  -3   11.95    1.99
   5  11   3    9.92    1.35
   5  11   3    9.33    1.57
   5  11   3    9.95    1.88
  -5 -12   3   22.48    1.91
   5 -12  -3   23.38    1.58
   5 -12  -3   24.37    1.63
  -5 -12   3   23.41    2.53
   5  12  -3   25.11    1.88
  -5  12   3   21.78    1.82
   5  12  -3   25.22    2.59
  -4 -12   3   78.13    3.73
   4 -12  -3   81.52    3.29
   4 -12  -3   77.49    3.83
  -4 -12   3   85.66    4.73
   4 -12  -3   80.10    3.32
  -4 -12   3   82.84    3.63
  -4 -12   3   78.34    4.72
   4  12  -3   78.10    3.37
  -4  12   3   84.15    3.45
  -4  12   3   84.20    4.18
   4  12  -3   81.45    4.49
   4  12  -3   87.72    3.56
  -3 -12   3  134.59    6.19
  -3 -12   3  151.72    6.48
  -3 -12   3  147.15    5.09
   3 -12  -3  140.15    4.94
  -3 -12   3  140.63    5.09
   3 -12  -3  144.62    4.76
   3 -12  -3  148.77    5.07
   3  12  -3  138.75    4.79
   3  12  -3  140.26    5.95
   3  12  -3  144.26    4.81
  -3  12   3  151.92    4.79
  -3  12   3  149.64    5.72
  -2 -12   3  198.73    7.31
   2 -12  -3  181.64    6.08
   2 -12  -3  179.82    5.27
   2 -12  -3  190.22    6.20
  -2 -12   3  194.81    6.36
  -2 -12   3  173.51    7.05
  -2 -12   3  178.74    5.71
   2  12  -3  179.32    5.63
   2  12  -3  188.96    6.67
  -2  12   3  176.76    6.43
   2  12  -3  180.15    5.53
  -1 -12   3  145.02    5.99
   1 -12  -3  153.19    5.91
  -1 -12   3  149.85    4.62
   1 -12  -3  152.99    5.57
  -1 -12   3  151.74    4.83
   1 -12  -3  156.29    5.41
  -1 -12   3  156.17    6.04
   1  12  -3  148.41    4.74
  -1  12   3  151.33    4.67
  -1  12   3  157.90    5.58
   1  12  -3  156.19    4.58
   1  12  -3  153.09    5.28
   0 -12  -3   17.77    1.45
   0 -12   3   16.24    1.51
   0 -12   3   18.30    0.91
   0 -12  -3   16.46    1.54
   0 -12  -3   14.36    1.33
   0 -12   3   17.72    1.50
   0 -12   3   18.86    1.12
   0  12  -3   15.32    0.98
   0  12  -3   16.38    0.98
   0  12  -3   17.28    0.92
   0  12   3   15.24    1.33
   0  12  -3   14.35    1.00
   0  12   3   15.62    1.18
   1 -12   3    0.72    0.41
  -1 -12  -3    0.73    0.38
  -1 -12  -3    0.82    0.35
   1 -12   3    0.52    0.24
   1 -12   3    0.68    0.37
   1  12   3    1.11    0.42
   2 -12   3   47.81    2.17
   2 -12   3   45.16    1.98
   2 -12   3   48.14    2.22
  -2 -12  -3   42.83    2.74
  -2 -12  -3   50.41    3.23
   2 -12   3   46.19    2.27
   2 -12   3   45.74    2.15
   2  12   3   47.71    2.69
   2  12   3   49.96    2.64
   3 -12   3   94.22    3.88
   3 -12   3   90.39    4.34
   3 -12   3   97.97    4.01
   3 -12   3  101.44    3.32
   3 -12   3  105.61    3.40
   3 -12   3   98.13    3.75
  -3 -12  -3  105.47    5.21
   3  12   3  102.32    4.41
   3  12   3  101.18    3.12
   3  12   3  100.13    4.61
   3  12   3  102.27    3.16
   4 -12   3  157.72    5.76
  -4 -12  -3  167.40    7.19
   4 -12   3  149.76    5.83
   4 -12   3  145.70    6.11
   4  12   3  157.68    6.25
   4  12   3  153.62    5.05
   4  12   3  163.98    5.06
   4  12   3  160.02    6.72
  -5 -12  -3  111.76    5.83
   5 -12   3  103.51    4.65
   5 -12   3  107.08    4.86
   5  12   3  116.48    5.79
   5  12   3  110.58    5.21
   5  12   3   96.56    4.11
   5  12   3  108.84    4.18
  -5 -13   3    0.10    0.52
  -5 -13   3    1.35    0.80
   5 -13  -3    0.19    0.39
   5 -13  -3    0.52    0.40
   5  13  -3    0.50    0.51
  -4 -13   3    0.16    0.95
  -4 -13   3    0.17    0.56
  -4 -13   3    0.35    0.43
   4 -13  -3    0.48    0.60
   4 -13  -3   -0.05    0.32
  -4 -13   3    0.52    0.85
   4 -13  -3    0.14    0.27
   4  13  -3    0.34    0.37
   4  13  -3   -0.26    0.53
   4  13  -3    0.26    0.53
  -4  13   3    0.32    0.46
  -3 -13   3    0.13    0.31
   3 -13  -3    0.38    0.36
  -3 -13   3    0.62    0.52
  -3 -13   3    0.26    0.76
   3 -13  -3    0.49    0.37
  -3 -13   3    0.89    0.67
   3 -13  -3    0.39    0.30
  -3  13   3    0.17    0.40
   3  13  -3    0.73    0.61
   3  13  -3    0.61    0.50
   3  13  -3    0.46    0.43
   2 -13  -3    1.51    0.52
  -2 -13   3    1.81    0.50
  -2 -13   3    1.05    0.39
   2 -13  -3    1.32    0.50
  -2 -13   3    1.79    0.77
  -2 -13   3    1.44    0.67
   2 -13  -3    1.58    0.30
  -2  13   3    1.49    0.52
   2  13  -3    0.92    0.36
   2  13  -3    1.45    0.38
  -1 -13   3   15.15    1.64
  -1 -13   3   19.38    1.17
   1 -13  -3   16.64    1.47
   1 -13  -3   15.87    1.37
  -1 -13   3   17.26    1.77
   1  13  -3   18.35    1.38
  -1  13   3   16.98    1.00
   1  13  -3   17.34    1.00
  -1  13   3   17.52    1.48
   1  13  -3   18.59    1.08
   0 -13   3    6.78    0.60
   0 -13   3    6.63    1.09
   0 -13  -3    6.93    1.20
   0 -13   3    7.30    1.28
   0 -13   3    5.80    0.74
   0 -13  -3    7.11    1.16
   0  13  -3    6.73    0.61
   0  13  -3    8.10    0.75
   0  13   3    6.19    0.98
   0  13  -3    7.22    0.61
   0  13   3    7.21    0.80
   1 -13   3    5.19    0.72
  -1 -13  -3    4.08    0.93
   1 -13   3    6.04    0.99
   1 -13   3    5.95    1.04
   1 -13   3    6.14    0.61
  -1 -13  -3    5.44    1.07
   1  13   3    5.15    0.97
   1  13   3    7.40    1.23
   2 -13   3    9.51    1.10
  -2 -13  -3    6.51    1.16
  -2 -13  -3    8.60    1.53
   2 -13   3   11.49    0.98
   2 -13   3    9.64    0.83
   2 -13   3    9.45    0.95
   2 -13   3    9.48    0.97
   2  13   3    9.67    1.36
   2  13   3    8.35    1.28
  -3 -13  -3    8.28    1.49
   3 -13   3    9.29    0.76
   3 -13   3    9.57    0.82
   3 -13   3    7.26    1.15
   3 -13   3    9.82    1.05
   3 -13   3    9.28    1.06
   3 -13   3    9.13    0.98
  -3 -13  -3   11.28    2.01
   3  13   3    8.82    1.32
   3  13   3    8.94    1.42
   3  13   3    8.33    0.54
   3  13   3    8.29    0.51
  -4 -13  -3    0.39    0.65
   4 -13   3    1.23    0.57
   4 -13   3    0.34    0.43
   4  13   3    0.35    0.62
   4  13   3    0.37    0.43
   4  13   3    0.76    0.32
   4  13   3    0.33    0.43
   5 -13   3    0.67    0.59
  -5 -13  -3    0.21    0.86
   5 -13   3    0.53    0.58
   5  13   3    1.84    0.81
   5  13   3    1.60    0.87
   5  13   3    0.37    0.48
   5  13   3    0.27    0.88
   5 -14  -3    5.33    0.84
  -5 -14   3    5.28    1.62
   5 -14  -3    3.74    0.75
  -5 -14   3    3.75    0.93
   5  14  -3    5.23    1.03
   5  14  -3    2.21    1.01
   4 -14  -3   89.54    4.31
  -4 -14   3   98.65    5.60
   4 -14  -3  111.43    4.09
  -4 -14   3   96.63    4.13
  -4 -14   3  110.91    5.74
   4 -14  -3   97.20    4.59
   4  14  -3  107.73    5.31
   4  14  -3  109.31    4.15
  -4  14   3  105.24    6.18
   4  14  -3   94.87    4.34
   3 -14  -3  119.77    4.38
  -3 -14   3  109.27    4.16
   3 -14  -3  107.83    3.75
  -3 -14   3  118.32    5.83
  -3 -14   3  102.94    4.20
  -3 -14   3   98.39    5.36
   3 -14  -3  109.52    4.25
   3  14  -3  111.81    5.11
  -3  14   3  115.74    4.95
   3  14  -3  111.75    4.01
   3  14  -3  109.06    3.91
   2 -14  -3   88.62    3.69
  -2 -14   3   86.22    3.30
  -2 -14   3   89.49    3.33
  -2 -14   3   89.37    4.61
   2 -14  -3   87.19    2.59
   2 -14  -3   86.34    3.75
  -2 -14   3   89.56    4.66
   2 -14  -3   82.34    2.57
   2  14  -3   83.62    3.11
   2  14  -3   86.10    3.96
   2  14  -3   90.05    3.18
  -2  14   3   90.37    4.07
   1 -14  -3   49.53    2.80
  -1 -14   3   48.07    3.11
  -1 -14   3   46.01    2.01
  -1 -14   3   50.66    2.14
   1 -14  -3   50.98    2.74
  -1 -14   3   53.84    3.28
   1  14  -3   48.78    2.05
  -1  14   3   48.17    2.69
   1  14  -3   50.72    2.01
   1  14  -3   46.96    2.38
  -1  14   3   48.49    1.87
   0 -14   3   16.81    1.64
   0 -14   3   17.86    1.71
   0 -14  -3   18.80    1.76
   0 -14   3   18.55    1.16
   0 -14   3   16.86    1.11
   0 -14  -3   16.60    1.55
   0  14   3   17.32    1.50
   0  14  -3   17.17    0.97
   0  14   3   17.35    1.28
   0  14  -3   17.24    1.02
  -1 -14  -3    1.08    0.59
  -1 -14  -3    1.16    0.63
   1 -14   3    1.77    0.59
   1 -14   3    0.93    0.35
   1 -14   3    1.63    0.58
   1 -14   3    1.06    0.34
   1  14   3    0.52    0.37
   1  14   3    0.80    0.46
   2 -14   3  101.28    3.57
   2 -14   3  102.97    3.75
   2 -14   3   92.50    3.78
  -2 -14  -3   96.59    4.75
  -2 -14  -3  102.06    5.19
   2 -14   3  102.02    3.96
   2 -14   3  101.03    3.91
   2  14   3  103.57    4.39
   2  14   3   97.34    4.38
  -3 -14  -3   66.71    4.19
   3 -14   3   57.08    2.75
  -3 -14  -3   51.87    3.56
   3 -14   3   53.84    2.99
   3 -14   3   58.64    2.37
   3 -14   3   61.95    2.51
   3 -14   3   61.69    2.94
   3  14   3   55.15    3.18
   3  14   3   60.07    3.54
   4 -14   3   59.43    3.19
   4 -14   3   58.54    3.06
  -4 -14  -3   62.81    4.31
   4  14   3   63.59    3.91
   4  14   3   61.82    3.57
   4  14   3   62.05    2.27
   4  14   3   62.09    2.35
   5  14   3   27.23    2.95
  -4 -15   3   21.39    3.93
  -4 -15   3   22.09    1.72
   4 -15  -3   23.36    1.61
  -4 -15   3   30.08    2.96
   4 -15  -3   21.77    1.60
   4  15  -3   23.67    1.71
  -4  15   3   21.78    2.08
   4  15  -3   22.10    2.40
  -3 -15   3    2.02    1.01
  -3 -15   3    2.55    1.10
  -3 -15   3    2.18    0.57
   3 -15  -3    3.19    0.68
   3 -15  -3    1.86    0.62
   3 -15  -3    2.31    0.49
  -3 -15   3    4.31    1.19
   3 -15  -3    2.58    0.54
  -3  15   3    2.28    0.81
   3  15  -3    3.13    0.66
   3  15  -3    1.42    0.60
   3  15  -3    2.30    0.87
   2 -15  -3   32.09    2.10
  -2 -15   3   36.28    2.89
  -2 -15   3   31.23    1.80
  -2 -15   3   29.93    2.63
   2 -15  -3   29.87    2.03
  -2 -15   3   31.12    1.70
   2  15  -3   32.64    1.65
   2  15  -3   30.68    2.19
   2  15  -3   31.42    1.63
  -2  15   3   31.81    2.25
  -1 -15   3   28.65    1.53
   1 -15  -3   26.77    1.99
  -1 -15   3   32.61    2.57
  -1 -15   3   27.89    1.50
  -1 -15   3   29.94    2.46
   1 -15  -3   32.44    2.25
  -1  15   3   28.50    1.22
   1  15  -3   27.01    1.74
  -1  15   3   31.63    2.15
   1  15  -3   28.24    1.49
   1  15  -3   29.67    1.47
   0 -15  -3  150.71    6.05
   0 -15  -3  162.54    6.46
   0 -15   3  163.10    6.38
   0 -15   3  150.45    6.24
   0 -15   3  157.77    5.22
   0 -15   3  156.91    4.87
   0  15   3  159.52    5.29
   0  15  -3  163.10    4.93
   0  15   3  154.15    5.91
   1 -15   3  236.78    7.00
  -1 -15  -3  248.78    9.06
   1 -15   3  226.41    8.01
   1 -15   3  233.22    7.24
   1 -15   3  247.75    7.22
  -1 -15  -3  224.50    8.46
   1 -15   3  247.89    8.25
   1  15   3  248.47    8.21
   1  15   3  237.29    7.84
   2 -15   3  211.11    6.88
   2 -15   3  197.25    6.26
  -2 -15  -3  222.47    8.57
  -2 -15  -3  192.59    7.80
   2 -15   3  204.78    6.80
   2 -15   3  203.69    6.45
   2 -15   3  192.60    7.04
   2  15   3  203.88    7.33
   2  15   3  206.43    7.32
   3 -15   3   40.46    2.23
  -3 -15  -3   42.56    3.44
   3 -15   3   43.06    1.99
   3 -15   3   43.45    2.10
   3 -15   3   42.89    2.30
   3 -15   3   39.38    2.35
  -3 -15  -3   26.90    4.17
   3  15   3   47.15    3.06
   3  15   3   45.34    2.83
  -4 -15  -3   -0.63    0.77
   4 -15   3    0.34    0.45
   4 -15   3    0.32    0.47
   4  15   3    0.08    0.68
   4  15   3    0.26    0.32
   4  15   3   -0.01    0.23
   4  15   3    0.38    0.54
  -4 -16   3    9.70    1.36
   4 -16  -3   10.64    1.19
   4 -16  -3    9.54    1.01
   4 -16  -3    9.26    1.10
  -4 -16   3    9.84    1.94
   4 -16  -3    9.95    1.29
  -4  16   3    9.59    1.70
   4  16  -3   10.00    1.24
   4  16  -3   10.27    1.86
   3 -16  -3    7.86    0.68
   3 -16  -3    7.10    1.12
  -3 -16   3    6.68    0.94
  -3 -16   3    8.83    1.77
   3 -16  -3    9.57    1.19
  -3 -16   3    7.27    1.15
  -3 -16   3    7.48    1.95
   3  16  -3    9.31    0.97
   3  16  -3    7.52    0.95
  -3  16   3    9.20    1.79
  -2 -16   3   10.37    1.77
  -2 -16   3    8.77    1.06
  -2 -16   3   10.70    1.87
   2 -16  -3    9.21    1.31
   2 -16  -3   10.82    1.79
  -2 -16   3    9.38    0.93
  -2  16   3    9.65    1.48
   2  16  -3    9.15    0.97
   2  16  -3    6.93    1.19
   2  16  -3    9.44    0.90
   1 -16  -3    2.23    0.74
   1 -16  -3    2.03    0.63
  -1 -16   3    1.53    0.41
  -1 -16   3    0.25    0.60
  -1 -16   3    2.14    0.87
  -1 -16   3    1.51    0.43
   1  16  -3    2.81    0.57
   1  16  -3    3.56    0.55
  -1  16   3    1.35    0.65
   1  16  -3    2.09    0.63
   0 -16   3    0.01    0.34
   0 -16   3   -0.06    0.53
   0 -16  -3    0.30    0.53
   0 -16  -3    0.29    0.49
   0 -16   3    0.61    0.44
   0  16   3    0.40    0.40
   0  16   3    0.36    0.42
   0  16  -3    0.14    0.27
  -1 -16  -3    2.34    0.88
   1 -16   3    1.77    0.49
  -1 -16  -3    1.30    0.72
   1 -16   3    1.00    0.58
   1 -16   3    1.43    0.54
   1 -16   3    1.04    0.57
   1 -16   3    1.10    0.37
   1  16   3    1.08    0.49
   1  16   3    0.96    0.42
   2 -16   3   11.30    1.19
   2 -16   3   10.61    1.31
   2 -16   3   10.90    1.06
  -2 -16  -3   10.98    1.85
  -2 -16  -3   12.12    2.01
   2 -16   3   12.02    1.09
   2 -16   3   12.27    1.99
   2  16   3    9.42    1.48
   3 -16   3    1.86    0.51
   3 -16   3    1.76    0.51
   3 -16   3    1.08    0.45
   3 -16   3    1.00    0.56
  -3 -16  -3    1.13    0.88
   3 -16   3    0.71    0.66
  -3 -16  -3    1.18    0.82
   3  16   3    0.72    0.68
   3  16   3    1.20    0.63
   4 -16   3    1.98    0.70
   4 -16   3    3.07    0.73
  -4 -16  -3    5.58    1.68
   4  16   3    3.24    1.14
   4  16   3    2.71    0.92
  -3 -17   3    0.25    0.48
  -3 -17   3   -0.40    1.34
  -3 -17   3    1.06    1.04
   3 -17  -3    0.16    0.44
   3 -17  -3    0.20    0.23
   3 -17  -3   -0.37    0.35
   3 -17  -3   -0.11    0.25
   3  17  -3    0.01    0.65
   3  17  -3   -0.41    0.81
   3  17  -3    0.37    0.48
  -3  17   3    0.08    0.53
  -2 -17   3   11.96    1.36
   2 -17  -3   14.32    1.49
  -2 -17   3   15.59    2.32
  -2 -17   3   13.10    1.12
   2 -17  -3   12.68    1.48
   2  17  -3   12.96    1.08
  -2  17   3   15.23    2.52
   2  17  -3   13.98    1.15
   2  17  -3   13.51    1.85
  -1 -17   3   32.57    1.79
  -1 -17   3   33.90    1.68
   1 -17  -3   34.50    2.51
   1 -17  -3   33.60    2.44
  -1 -17   3   31.91    2.80
   1  17  -3   33.77    1.69
   1  17  -3   32.98    1.94
  -1  17   3   32.02    2.34
   0 -17   3   33.23    2.65
   0 -17   3   32.70    2.63
   0 -17  -3   35.23    3.49
   0 -17   3   32.58    1.67
   0 -17  -3   31.68    2.49
   0  17  -3   33.08    1.70
   0  17   3   32.29    1.85
   0  17   3   30.66    2.26
   1 -17   3   43.98    2.07
   1 -17   3   45.66    2.23
   1 -17   3   46.94    2.99
  -1 -17  -3   44.02    3.15
   1 -17   3   45.69    2.89
  -1 -17  -3   55.43    3.64
   1 -17   3   43.48    2.11
   1  17   3   45.05    3.21
   1  17   3   50.17    2.91
   2 -17   3   20.12    1.40
   2 -17   3   19.96    1.46
  -2 -17  -3   23.23    2.49
   2 -17   3   19.61    1.69
  -2 -17  -3   25.42    2.55
   2 -17   3   22.02    1.79
   2 -17   3   22.22    1.80
   2  17   3   23.08    2.04
   2  17   3   18.05    2.08
   3 -17   3   17.33    1.27
  -3 -17  -3   15.27    2.38
   3 -17   3   16.51    1.34
   3 -17   3   14.76    1.37
   3 -17   3   14.46    1.51
   3  17   3   17.02    1.75
   3  17   3   16.98    2.04
  -2 -18   3  116.55    6.25
   2 -18  -3  118.44    5.17
  -2 -18   3  134.19    6.20
  -2 -18   3  125.64    6.43
   2 -18  -3  129.71    5.31
  -2  18   3  124.85    5.50
   2  18  -3  118.13    4.02
   2  18  -3  118.35    5.04
   2  18  -3  127.14    4.41
  -1 -18   3   78.10    4.49
  -1 -18   3   60.06    2.79
   1 -18  -3   76.47    3.98
  -1 -18   3   67.74    2.63
  -1 -18   3   65.57    4.20
   1 -18  -3   67.98    3.80
   1  18  -3   70.61    2.81
   1  18  -3   62.48    3.02
  -1  18   3   71.29    3.76
   0 -18   3   18.61    2.07
   0 -18   3   17.46    1.30
   0 -18   3   17.59    1.16
   0 -18  -3   14.06    2.03
   0 -18  -3   19.45    2.02
   0 -18   3   18.00    2.05
   0 -18   3   13.88    1.17
   0  18   3   18.57    1.68
   0  18  -3   17.20    1.23
   1 -18   3    1.15    0.61
  -1 -18  -3    0.93    0.87
  -1 -18  -3    0.56    0.68
   1 -18   3    0.01    0.58
   1 -18   3    0.98    0.42
   1 -18   3    0.95    0.61
   1 -18   3    0.65    0.60
   1  18   3    2.49    0.79
   1  18   3    0.27    0.69
  -2 -18  -3   38.43    3.43
   2 -18   3   50.62    2.81
   2 -18   3   37.77    2.40
   2 -18   3   44.69    2.17
   2 -18   3   43.92    2.64
  -2 -18  -3   44.71    3.61
   2 -18   3   44.92    3.15
   2  18   3   44.92    2.92
   2  18   3   38.82    2.83
  -1 -19   3    7.90    0.83
   1 -19  -3    4.94    1.11
  -1 -19   3    8.09    1.80
   1 -19  -3    7.44    1.41
  -1 -19   3    8.94    1.87
  -1  19   3   10.25    1.64
   0 -19  -3   53.07    3.57
   0 -19   3   50.78    2.19
   0 -19   3   54.86    3.64
   0 -19   3   49.83    3.55
   0 -19   3   48.15    2.08
   0 -19  -3   53.72    3.49
   0  19  -3   50.74    2.34
   0  19   3   53.78    3.21
   1 -19   3    9.77    1.65
  -1 -19  -3   11.24    2.01
   1 -19   3    6.70    0.86
  -1 -19  -3   12.71    2.49
   1 -19   3    8.88    1.63
   1  19   3    8.91    1.37
  -7   0   4    8.01    1.51
   7   0  -4   10.28    1.94
  -7   0   4    6.10    1.26
   7   0  -4    7.96    1.66
   7   0  -4    5.77    1.16
   6   0  -4   18.41    1.86
   6   0  -4   17.91    1.95
   6   0  -4   18.06    1.96
  -5   0   4  149.22    5.69
  -5   0   4  144.29    5.42
   5   0  -4  154.96    6.15
   5   0  -4  146.44    5.87
   5   0  -4  137.13    5.82
  -4   0   4  348.71   10.82
  -4   0   4  343.49   10.74
   4   0  -4  376.22   11.40
   4   0  -4  365.93   10.85
   4   0  -4  379.22   11.20
   4   0  -4  351.13   11.14
  -3   0   4  394.02   11.20
   3   0  -4  387.44   11.14
  -3   0   4  379.96   11.32
   3   0  -4  402.62   11.26
   3   0  -4  399.90   11.68
  -3   0   4  370.28   11.30
   3   0  -4  387.26   11.55
  -2   0   4  144.51    4.79
  -2   0   4  143.82    4.86
   2   0  -4  138.15    4.48
  -2   0   4  140.48    4.56
   2   0  -4  142.32    4.54
   2   0  -4  139.82    4.82
   2   0  -4  140.97    4.94
  -2   0   4  139.82    4.55
  -1   0   4  264.79    7.70
  -1   0   4  265.88    8.06
   1   0  -4  274.01    8.16
  -1   0   4  277.57    7.60
   1   0  -4  272.14    8.02
  -1   0   4  275.71    8.02
   1   0  -4  279.74    7.58
   0   0   4   39.79    1.61
   0   0   4   37.45    1.82
   0   0  -4   40.23    1.87
   0   0   4   38.74    1.48
   0   0  -4   38.62    1.76
   0   0  -4   38.08    1.57
   0   0  -4   38.41    1.46
   1   0   4  167.67    5.46
   1   0   4  172.83    5.24
  -1   0  -4  172.84    5.15
   1   0   4  170.26    5.51
  -1   0  -4  177.53    5.38
   1   0   4  173.77    5.14
  -1   0  -4  191.96    5.76
  -1   0  -4  185.73    5.61
   2   0   4  732.85   19.68
  -2   0  -4  741.34   19.67
   2   0   4  749.10   19.70
  -2   0  -4  754.36   19.72
   2   0   4  717.96   19.90
   2   0   4  739.52   19.92
   3   0   4  122.33    4.24
   3   0   4  114.85    4.26
   3   0   4  116.26    4.14
  -3   0  -4  116.45    4.26
  -3   0  -4  114.03    3.99
  -3   0  -4  115.29    4.09
   3   0   4  118.02    4.33
   3   0   4  118.32    4.32
  -4   0  -4  253.63    7.79
   4   0   4  244.03    8.18
   4   0   4  260.48    8.30
   4   0   4  259.97    8.21
   4   0   4  261.40    8.41
  -4   0  -4  258.60    7.76
   4   0   4  251.03    8.06
  -4   0  -4  258.36    8.36
  -5   0  -4   44.78    2.14
   5   0   4   46.88    2.78
   5   0   4   43.71    2.69
   5   0   4   47.64    2.90
   6   0   4   63.73    3.52
   6   0   4   57.38    3.56
  -6   0  -4   57.22    2.39
   6   0   4   57.74    3.37
   7   0   4    4.45    1.33
   7   0   4    2.73    1.02
   7   0   4    4.30    1.15
   7  -1  -4   34.51    2.83
  -7  -1   4   31.06    2.65
   7  -1  -4   31.71    2.82
  -7  -1   4   29.76    2.46
   7  -1  -4   34.71    2.87
   7   1  -4   32.18    2.92
   7   1  -4   36.42    2.99
   7   1  -4   32.04    2.71
  -7   1   4   38.33    2.84
   6  -1  -4   20.58    2.01
  -6  -1   4   19.28    1.79
   6  -1  -4   16.23    1.82
   6  -1  -4   19.68    1.98
   6   1  -4   15.74    1.87
   6   1  -4   17.97    1.87
  -6   1   4   16.23    1.52
   6   1  -4   20.24    2.05
   5  -1  -4   43.30    2.77
   5  -1  -4   43.04    2.71
  -5  -1   4   45.23    2.61
  -5  -1   4   39.82    2.47
   5  -1  -4   40.21    2.64
   5   1  -4   34.49    2.56
   5   1  -4   46.06    2.93
  -5   1   4   39.79    2.48
  -5   1   4   42.75    2.32
   5   1  -4   40.78    2.62
   4  -1  -4    9.78    1.15
   4  -1  -4    9.17    1.11
   4  -1  -4   11.01    1.18
  -4  -1   4   10.78    1.11
   4  -1  -4   11.76    1.23
  -4  -1   4    9.76    1.06
  -4  -1   4   10.33    1.18
   4   1  -4   11.17    1.40
  -4   1   4   10.30    1.05
   4   1  -4    9.72    1.32
   4   1  -4    9.31    1.39
   4   1  -4   11.02    1.29
  -4   1   4   10.88    1.11
  -4   1   4   10.63    1.08
   4   1  -4    9.72    1.20
   3  -1  -4    3.04    0.59
   3  -1  -4    5.81    0.84
  -3  -1   4    5.29    0.81
  -3  -1   4    3.23    0.63
   3  -1  -4    4.12    0.73
  -3  -1   4    4.90    0.79
   3  -1  -4    6.17    0.89
  -3   1   4    4.17    0.67
   3   1  -4    4.62    0.73
   3   1  -4    3.44    0.69
  -3   1   4    5.84    0.91
   3   1  -4    3.23    0.66
   3   1  -4    3.46    0.65
   2  -1  -4  158.28    4.89
   2  -1  -4  152.10    5.20
  -2  -1   4  149.79    4.84
  -2  -1   4  149.54    5.22
  -2  -1   4  155.03    5.16
   2  -1  -4  147.12    4.76
   2  -1  -4  155.81    5.10
  -2   1   4  145.84    4.80
  -2   1   4  149.78    5.04
  -2   1   4  154.05    4.99
   2   1  -4  160.06    4.88
   2   1  -4  155.16    5.34
  -2   1   4  153.71    4.89
   2   1  -4  148.38    5.15
   1  -1  -4   49.83    1.96
   1  -1  -4   51.64    2.23
   1  -1  -4   52.49    1.99
  -1  -1   4   48.78    2.29
   1  -1  -4   52.92    2.34
  -1  -1   4   49.15    2.01
  -1  -1   4   55.16    1.90
   1   1  -4   49.75    2.33
  -1   1   4   53.57    2.24
   1   1  -4   52.76    2.04
  -1   1   4   52.69    2.00
   1   1  -4   52.03    1.83
   1   1  -4   52.43    2.25
  -1   1   4   54.61    2.03
   0  -1   4  451.40   12.08
   0  -1   4  438.34   12.40
   0  -1  -4  445.62   12.49
   0  -1   4  441.25   11.75
   0  -1  -4  454.07   11.96
   0  -1  -4  459.99   12.35
   0  -1  -4  454.98   11.99
   0  -1   4  446.55   12.35
   0   1   4  453.13   12.38
   0   1   4  454.21   11.98
   0   1  -4  442.24   12.04
   0   1  -4  433.12   12.40
   0   1  -4  445.40   12.25
   0   1   4  440.81   12.43
   0   1   4  445.50   12.01
   0   1  -4  451.96   11.75
  -1  -1  -4  159.76    4.89
   1  -1   4  163.48    4.77
   1  -1   4  165.10    5.16
  -1  -1  -4  167.21    5.32
  -1  -1  -4  168.69    5.18
   1  -1   4  161.69    5.20
  -1  -1  -4  163.32    4.90
   1  -1   4  168.60    5.01
   1   1   4  162.47    5.29
  -1   1  -4  162.10    4.78
   1   1   4  165.42    4.94
  -1   1  -4  161.13    5.15
   1   1   4  173.86    5.29
  -1   1  -4  167.18    5.04
   1   1   4  157.87    4.90
  -1   1  -4  166.70    4.98
  -2  -1  -4   71.49    2.85
  -2  -1  -4   64.17    2.64
   2  -1   4   70.01    2.66
   2  -1   4   66.72    2.72
   2  -1   4   73.02    2.63
   2  -1   4   67.11    2.70
  -2  -1  -4   65.91    2.63
   2   1   4   68.26    2.82
   2   1   4   67.38    2.59
   2   1   4   65.93    2.65
   2   1   4   67.95    2.88
  -2   1  -4   68.30    2.63
  -2   1  -4   70.17    2.54
  -2   1  -4   67.88    2.57
   3  -1   4    0.13    0.18
  -3  -1  -4    0.39    0.26
   3  -1   4    0.07    0.24
   3  -1   4   -0.05    0.19
  -3  -1  -4    0.55    0.28
  -3  -1  -4    0.23    0.32
   3  -1   4    0.81    0.34
   3  -1   4    0.11    0.23
  -3   1  -4    0.18    0.27
   3   1   4    0.11    0.20
   3   1   4    0.85    0.48
  -3   1  -4    0.26    0.20
   3   1   4    0.38    0.32
   3   1   4    0.76    0.27
  -3   1  -4    0.05    0.19
   3   1   4    0.40    0.22
   4  -1   4    6.85    1.09
  -4  -1  -4    7.17    1.02
  -4  -1  -4    5.72    0.98
   4  -1   4    4.82    0.87
   4  -1   4    6.15    1.00
  -4  -1  -4    7.51    1.12
   4  -1   4    6.34    0.95
   4  -1   4    5.97    1.10
   4   1   4    6.77    1.16
   4   1   4    8.21    1.06
   4   1   4    5.71    0.96
  -4   1  -4    6.94    1.07
  -4   1  -4    6.63    0.81
   4   1   4    6.15    0.94
   4   1   4    5.62    0.92
  -4   1  -4    7.58    0.77
   5  -1   4   19.16    1.65
   5  -1   4   21.24    1.85
   5  -1   4   21.99    1.80
   5  -1   4   19.23    1.67
   5   1   4   19.39    1.75
   5   1   4   22.47    1.93
   5   1   4   19.60    1.73
  -5   1  -4   19.52    1.15
   6  -1   4   91.72    4.58
  -6  -1  -4   84.28    3.48
   6  -1   4   89.64    4.32
   6  -1   4   88.96    4.65
   6   1   4   82.37    4.32
   6   1   4   93.96    4.70
   6   1   4   85.52    4.39
   7  -1   4   31.91    2.69
   7  -1   4   34.99    2.91
   7  -1   4   31.78    2.76
   7  -1   4   31.11    2.54
   7   1   4   30.27    2.71
   7   1   4   33.05    2.86
   7   1   4   35.00    3.01
   7  -2  -4    0.72    0.77
   7  -2  -4    0.11    0.76
  -7  -2   4    0.17    0.64
   7  -2  -4    0.69    0.65
  -7  -2   4   -0.06    0.87
   7   2  -4    0.63    0.64
  -7   2   4   -0.22    0.68
   7   2  -4    0.42    0.71
   7   2  -4   -0.10    0.97
   6  -2  -4   13.48    1.64
   6  -2  -4   13.54    1.98
   6  -2  -4   10.25    1.55
  -6  -2   4   12.15    1.51
  -6  -2   4   14.85    2.93
   6   2  -4   10.49    1.70
   6   2  -4   14.46    2.12
   6   2  -4   10.15    1.51
  -6   2   4    9.80    1.19
  -5  -2   4   62.40    3.18
   5  -2  -4   60.99    3.37
   5  -2  -4   54.45    3.13
   5  -2  -4   62.46    3.35
   5   2  -4   56.41    3.36
   5   2  -4   55.05    3.11
  -5   2   4   60.60    2.80
  -5   2   4   59.47    3.13
   5   2  -4   59.54    3.52
  -4  -2   4   21.00    1.57
   4  -2  -4   19.66    1.62
   4  -2  -4   19.75    1.56
   4  -2  -4   21.92    1.70
   4  -2  -4   20.20    1.67
  -4  -2   4   19.11    1.68
  -4  -2   4   20.70    1.65
  -4   2   4   20.92    1.57
   4   2  -4   18.89    1.53
  -4   2   4   21.25    1.44
  -4   2   4   21.40    1.44
   4   2  -4   19.58    1.56
   4   2  -4   20.02    1.77
   4   2  -4   21.68    1.60
   4   2  -4   20.80    1.85
  -3  -2   4   19.22    1.46
   3  -2  -4   19.60    1.44
  -3  -2   4   20.90    1.37
   3  -2  -4   19.66    1.40
  -3  -2   4   18.49    1.50
   3  -2  -4   19.16    1.41
   3  -2  -4   20.37    1.35
   3   2  -4   19.64    1.33
   3   2  -4   20.20    1.56
  -3   2   4   18.56    1.29
   3   2  -4   19.30    1.34
   3   2  -4   18.84    1.34
  -3   2   4   18.73    1.32
  -3   2   4   17.43    1.28
  -2  -2   4    8.31    0.76
   2  -2  -4    8.92    0.82
   2  -2  -4   10.15    0.94
  -2  -2   4   10.50    0.97
  -2  -2   4   10.01    1.00
   2  -2  -4   10.90    0.94
   2  -2  -4   11.19    0.84
  -2   2   4   10.33    0.89
  -2   2   4    9.08    0.79
   2   2  -4    9.20    0.79
   2   2  -4    9.98    0.75
  -2   2   4    9.10    0.86
  -2   2   4   10.43    0.87
   2   2  -4    9.76    0.97
   2   2  -4   10.61    1.06
   1  -2  -4   48.79    1.88
  -1  -2   4   50.72    2.20
   1  -2  -4   49.62    1.98
  -1  -2   4   48.55    1.96
  -1  -2   4   48.42    1.72
  -1  -2   4   47.68    2.26
   1  -2  -4   48.30    2.12
   1  -2  -4   47.85    2.20
  -1   2   4   49.17    1.89
   1   2  -4   48.40    1.94
  -1   2   4   46.85    1.95
   1   2  -4   47.52    2.14
  -1   2   4   49.52    2.22
   1   2  -4   49.16    1.68
  -1   2   4   47.42    2.09
   1   2  -4   49.65    2.31
   0  -2  -4    4.32    0.43
   0  -2  -4    3.60    0.57
   0  -2  -4    4.10    0.46
   0  -2   4    4.17    0.33
   0  -2   4    4.84    0.57
   0  -2   4    5.77    0.64
   0  -2   4    4.76    0.49
   0  -2  -4    4.32    0.67
   0   2  -4    5.10    0.56
   0   2  -4    4.96    0.65
   0   2  -4    4.92    0.62
   0   2   4    4.03    0.64
   0   2   4    4.58    0.57
   0   2   4    5.71    0.53
   0   2  -4    4.91    0.35
   0   2   4    4.68    0.45
   1  -2   4   18.58    1.09
  -1  -2  -4   20.73    1.33
   1  -2   4   19.47    1.16
  -1  -2  -4   20.09    1.11
   1  -2   4   20.20    0.92
  -1  -2  -4   19.19    1.02
   1  -2   4   17.39    1.13
   1   2   4   20.42    1.13
   1   2   4   19.46    1.29
   1   2   4   18.77    1.23
  -1   2  -4   20.63    1.12
  -1   2  -4   18.43    1.04
  -1   2  -4   21.09    0.97
   1   2   4   19.65    1.03
   2  -2   4   44.91    2.02
   2  -2   4   45.18    2.00
  -2  -2  -4   41.83    2.15
  -2  -2  -4   44.84    2.03
  -2  -2  -4   42.99    2.06
   2  -2   4   44.34    2.01
   2  -2   4   48.15    1.93
   2   2   4   43.06    2.15
   2   2   4   43.92    2.24
  -2   2  -4   46.40    1.83
  -2   2  -4   44.57    1.88
   2   2   4   44.27    1.91
  -2   2  -4   44.71    2.17
   2   2   4   45.76    2.07
   3  -2   4  109.52    4.00
  -3  -2  -4  107.34    4.03
   3  -2   4  115.28    4.10
   3  -2   4  108.60    3.93
   3  -2   4  113.05    4.07
   3  -2   4  108.34    3.94
  -3  -2  -4  109.22    4.09
  -3   2  -4  110.24    4.03
  -3   2  -4  107.15    3.53
   3   2   4  103.26    4.25
  -3   2  -4  110.42    3.58
   3   2   4  111.16    4.27
   3   2   4  113.08    3.95
   3   2   4  102.01    4.54
   4  -2   4   79.07    3.47
  -4  -2  -4   75.93    3.54
   4  -2   4   81.12    3.52
   4  -2   4   77.09    3.35
  -4  -2  -4   82.59    3.49
   4  -2   4   78.03    3.57
   4  -2   4   77.00    3.32
  -4   2  -4   78.25    2.66
   4   2   4   76.79    3.38
  -4   2  -4   77.13    2.69
   4   2   4   77.03    3.63
  -4   2  -4   79.33    3.59
   4   2   4   82.42    3.45
   4   2   4   84.50    3.74
   4   2   4   82.44    3.68
  -5  -2  -4   17.95    1.48
   5  -2   4   15.30    1.54
   5  -2   4   17.08    1.51
   5  -2   4   18.63    1.57
   5  -2   4   18.66    1.74
   5   2   4   14.52    1.56
   5   2   4   20.52    1.83
   5   2   4   15.61    1.65
   6  -2   4    0.83    0.57
   6  -2   4    0.16    0.49
   6  -2   4    0.22    0.50
  -6  -2  -4    0.27    0.64
   6   2   4    0.31    0.43
   6   2   4    0.57    0.51
   6   2   4    0.66    0.59
   7  -2   4    2.65    0.81
   7  -2   4    3.42    0.98
   7  -2   4    1.84    0.85
   7  -2   4    2.70    1.07
   7   2   4    0.77    1.04
   7   2   4    2.29    0.81
   7   2   4    4.93    1.19
  -7  -3   4   94.14    4.70
   7  -3  -4  104.21    5.34
  -7  -3   4   98.17    4.90
   7  -3  -4   91.32    4.96
   7  -3  -4   97.28    5.08
   7   3  -4   99.51    5.02
   7   3  -4   96.34    5.35
   7   3  -4  108.53    5.53
  -7   3   4   95.67    4.85
  -6  -3   4   55.41    3.31
  -6  -3   4   59.76    3.59
   6  -3  -4   64.30    3.77
   6  -3  -4   64.64    3.66
   6  -3  -4   59.93    3.53
   6   3  -4   60.99    3.86
   6   3  -4   63.90    3.55
  -6   3   4   60.55    2.51
   6   3  -4   56.23    3.75
  -5  -3   4   82.76    4.35
   5  -3  -4   80.37    3.95
   5  -3  -4   79.73    3.85
  -5  -3   4   81.55    3.82
   5  -3  -4   76.00    3.82
  -5   3   4   76.08    3.14
  -5   3   4   83.43    3.90
   5   3  -4   84.13    4.37
   5   3  -4   71.47    4.37
   5   3  -4   81.69    3.85
  -4  -3   4    2.30    0.62
   4  -3  -4    1.52    0.51
   4  -3  -4    3.22    0.80
   4  -3  -4    3.05    0.74
  -4  -3   4    2.66    0.74
   4  -3  -4    3.66    0.88
  -4  -3   4    2.29    0.77
   4   3  -4    3.58    0.99
  -4   3   4    2.77    0.59
   4   3  -4    1.13    0.58
  -4   3   4    1.95    0.58
   4   3  -4    3.04    0.68
   4   3  -4    3.11    0.67
  -4   3   4    2.75    0.52
   4   3  -4    2.83    0.71
   3  -3  -4    3.51    0.70
   3  -3  -4    3.36    0.76
  -3  -3   4    3.86    0.81
   3  -3  -4    3.31    0.69
  -3  -3   4    2.86    0.56
   3  -3  -4    2.38    0.52
  -3  -3   4    2.41    0.71
  -3   3   4    3.27    0.62
   3   3  -4    4.22    0.77
  -3   3   4    3.17    0.83
  -3   3   4    2.75    0.56
   3   3  -4    3.09    0.71
   3   3  -4    2.29    0.64
  -3   3   4    2.61    0.58
   3   3  -4    3.75    0.68
   3   3  -4    2.42    0.54
   2  -3  -4  218.48    6.76
  -2  -3   4  213.64    7.43
   2  -3  -4  215.79    6.84
  -2  -3   4  210.59    6.93
   2  -3  -4  225.30    6.69
   2  -3  -4  216.98    6.43
  -2  -3   4  230.74    6.64
   2   3  -4  217.71    7.22
   2   3  -4  215.89    6.52
  -2   3   4  215.28    6.49
   2   3  -4  219.11    6.31
   2   3  -4  219.87    6.96
  -2   3   4  219.83    6.69
   2   3  -4  219.71    6.42
  -2   3   4  205.31    6.60
   1  -3  -4  394.90   10.86
   1  -3  -4  389.81   11.38
   1  -3  -4  411.79   11.32
  -1  -3   4  409.23   11.46
  -1  -3   4  386.13   11.55
   1  -3  -4  413.63   11.13
  -1  -3   4  382.37   11.02
   1   3  -4  424.31   11.93
  -1   3   4  405.47   11.34
  -1   3   4  395.95   11.12
  -1   3   4  403.02   11.22
  -1   3   4  404.01   10.90
   1   3  -4  403.98   11.03
   1   3  -4  404.63   11.61
   1   3  -4  406.87   10.55
   0  -3  -4  998.93   25.88
   0  -3  -4 1000.00   25.68
   0  -3   4  947.99   25.74
   0  -3   4  983.15   24.74
   0   3  -4  985.83   24.73
   0   3   4  986.55   25.16
   0   3   4  999.52   25.68
   0   3   4  954.74   25.79
   0   3  -4  902.24   25.65
  -1  -3  -4  206.69    5.96
   1  -3   4  209.13    6.19
   1  -3   4  204.70    5.73
  -1  -3  -4  208.28    6.21
  -1  -3  -4  217.05    6.68
   1  -3   4  209.37    6.31
   1  -3   4  206.10    6.23
  -1  -3  -4  211.46    6.45
   1   3   4  212.43    6.51
   1   3   4  208.89    6.26
   1   3   4  205.36    6.57
  -1   3  -4  209.72    5.82
  -1   3  -4  207.94    6.22
  -1   3  -4  207.91    6.15
  -1   3  -4  205.28    6.02
   1   3   4  206.86    5.97
   2  -3   4   96.84    3.41
   2  -3   4   95.08    3.31
  -2  -3  -4   91.55    3.41
  -2  -3  -4   92.39    3.69
   2  -3   4   92.41    3.16
   2  -3   4   91.20    3.29
  -2  -3  -4   89.21    3.49
   2   3   4   88.10    3.14
   2   3   4   93.19    3.46
  -2   3  -4   95.40    3.00
   2   3   4   91.90    3.62
  -2   3  -4   92.23    3.09
   2   3   4   93.51    3.74
  -2   3  -4   93.64    3.23
   3  -3   4    3.29    0.58
   3  -3   4    2.70    0.60
   3  -3   4    3.92    0.69
  -3  -3  -4    4.25    0.82
  -3  -3  -4    1.70    0.44
   3  -3   4    2.35    0.47
   3  -3   4    2.53    0.57
  -3   3  -4    3.04    0.41
   3   3   4    2.61    0.55
   3   3   4    3.49    0.62
   3   3   4    2.97    0.63
  -3   3  -4    2.93    0.66
   3   3   4    2.63    0.66
   3   3   4    2.63    0.56
  -3   3  -4    2.94    0.37
   4  -3   4   11.02    1.04
   4  -3   4   12.46    1.23
   4  -3   4   12.64    1.24
   4  -3   4   13.23    1.25
   4  -3   4   11.35    1.07
  -4  -3  -4   14.78    2.03
   4   3   4   11.22    1.10
   4   3   4   10.23    1.17
   4   3   4   10.77    1.24
   4   3   4   10.77    1.24
   5  -3   4   99.83    4.36
  -5  -3  -4   96.99    4.17
   5  -3   4   96.94    4.02
   5  -3   4   97.28    4.06
   5  -3   4   94.53    4.40
   5   3   4   89.32    4.49
   5   3   4   94.57    4.50
   5   3   4  101.62    4.67
   6  -3   4  142.39    5.53
   6  -3   4  129.71    5.39
  -6  -3  -4  135.10    5.31
   6  -3   4  140.41    5.84
   6  -3   4  138.51    6.01
   6   3   4  129.95    5.94
   6   3   4  122.87    5.88
   7  -4  -4    0.42    0.71
   7  -4  -4   -0.46    0.57
  -7  -4   4    0.74    1.10
   7  -4  -4   -0.11    0.56
  -7  -4   4    0.58    0.76
   7   4  -4   -0.12    1.68
   7   4  -4    0.03    0.61
  -7   4   4   -0.05    0.64
   7   4  -4   -0.36    0.55
   6  -4  -4   68.75    3.77
  -6  -4   4   66.05    3.70
   6  -4  -4   66.06    3.91
   6  -4  -4   57.91    3.48
   6   4  -4   63.87    3.60
   6   4  -4   69.58    4.26
   6   4  -4   70.89    4.18
  -6   4   4   72.24    5.24
   5  -4  -4   82.82    3.87
  -5  -4   4   78.19    4.04
  -5  -4   4   87.04    3.94
   5  -4  -4   83.97    3.93
  -5   4   4   84.67    3.07
  -5   4   4   85.79    3.93
   5   4  -4   76.26    4.21
   5   4  -4   79.68    3.82
   5   4  -4   82.83    4.39
   4  -4  -4  189.80    6.45
   4  -4  -4  183.30    6.31
  -4  -4   4  195.76    6.83
   4  -4  -4  176.81    6.33
  -4  -4   4  184.75    6.39
  -4  -4   4  178.67    6.77
   4  -4  -4  173.29    6.52
  -4   4   4  184.88    6.36
   4   4  -4  191.93    6.38
  -4   4   4  173.34    5.72
   4   4  -4  176.93    6.78
   4   4  -4  186.58    6.35
   4   4  -4  181.00    6.33
   4   4  -4  204.15    8.18
  -4   4   4  194.62    5.86
  -3  -4   4  109.99    4.58
  -3  -4   4  110.39    4.12
   3  -4  -4  109.82    4.26
   3  -4  -4  115.26    4.21
  -3  -4   4  117.81    4.57
   3  -4  -4  108.10    3.98
   3  -4  -4  111.16    4.21
   3   4  -4  119.34    4.84
  -3   4   4  109.69    3.87
   3   4  -4  115.29    4.08
   3   4  -4  112.94    4.04
  -3   4   4  118.51    4.15
   3   4  -4  111.27    4.01
   3   4  -4  112.85    4.57
  -3   4   4  107.80    4.25
  -3   4   4  108.13    3.84
   2  -4  -4  111.29    4.03
   2  -4  -4  114.58    3.78
   2  -4  -4  109.66    4.02
  -2  -4   4  108.02    4.45
  -2  -4   4  113.68    3.93
   2  -4  -4  123.52    4.20
  -2   4   4  110.33    3.81
   2   4  -4  116.43    4.30
   2   4  -4  114.23    3.64
   2   4  -4  117.75    4.55
   2   4  -4  111.79    3.67
  -2   4   4  120.53    3.93
  -2   4   4  114.21    4.07
  -2   4   4  112.90    3.94
   2   4  -4  115.20    3.90
  -1  -4   4   68.57    2.98
   1  -4  -4   70.93    2.86
  -1  -4   4   70.74    2.59
   1  -4  -4   67.40    2.63
   1  -4  -4   65.86    2.35
  -1  -4   4   69.29    2.88
   1  -4  -4   71.80    2.78
   1   4  -4   67.81    2.11
   1   4  -4   67.98    2.77
  -1   4   4   67.94    2.67
   1   4  -4   73.41    3.05
  -1   4   4   68.42    2.66
   1   4  -4   69.25    2.05
  -1   4   4   65.89    2.73
   1   4  -4   67.65    2.52
  -1   4   4   68.40    2.40
   0  -4   4   99.09    3.49
   0  -4   4   91.61    3.22
   0  -4   4   94.52    3.56
   0  -4  -4   98.53    3.66
   0  -4  -4   99.52    3.37
   0  -4  -4   92.73    3.00
   0   4   4   97.49    3.61
   0   4   4   99.98    3.51
   0   4   4   95.18    3.02
   0   4  -4   96.65    3.23
   0   4   4  100.98    3.39
   0   4  -4   98.14    3.32
   1  -4   4   20.90    1.21
  -1  -4  -4   20.98    1.44
  -1  -4  -4   21.98    1.38
   1  -4   4   22.41    1.29
  -1  -4  -4   21.66    1.27
  -1  -4  -4   22.41    1.08
   1  -4   4   22.08    0.90
   1  -4   4   21.91    1.24
   1   4   4   21.62    1.25
   1   4   4   20.26    1.43
   1   4   4   22.34    1.06
  -1   4  -4   23.11    1.24
  -1   4  -4   22.84    1.22
   1   4   4   21.96    1.37
  -1   4  -4   21.55    1.08
  -1   4  -4   20.49    0.94
   2  -4   4  259.00    7.61
   2  -4   4  280.76    7.68
   2  -4   4  243.42    7.81
  -2  -4  -4  266.20    8.07
   2  -4   4  262.67    7.49
  -2  -4  -4  258.41    8.25
  -2  -4  -4  258.01    7.86
   2   4   4  254.10    7.88
  -2   4  -4  270.13    7.13
   2   4   4  260.70    8.12
  -2   4  -4  267.00    7.24
   2   4   4  250.92    8.24
   2   4   4  260.76    7.49
   2   4   4  266.96    7.52
   3  -4   4   54.73    2.53
  -3  -4  -4   52.73    2.63
   3  -4   4   53.41    2.48
  -3  -4  -4   48.95    2.68
   3  -4   4   54.63    2.29
  -3  -4  -4   53.25    2.63
   3  -4   4   54.52    2.47
   3  -4   4   52.42    2.26
   3   4   4   54.41    2.64
   3   4   4   55.42    2.87
   3   4   4   50.18    2.30
   3   4   4   52.35    2.75
   4  -4   4  311.53    9.37
   4  -4   4  319.66    9.40
   4  -4   4  319.48    9.93
   4  -4   4  309.04    9.77
  -4  -4  -4  318.76   10.13
   4  -4   4  327.08    9.87
   4   4   4  302.41   10.29
   4   4   4  323.66    9.66
   4   4   4  322.18   10.14
   4   4   4  309.45    9.66
   4   4   4  322.76   10.30
   5  -4   4   55.25    3.13
   5  -4   4   59.57    3.14
   5  -4   4   52.41    2.66
  -5  -4  -4   56.20    3.06
   5  -4   4   54.09    2.73
   5   4   4   51.93    3.26
   5   4   4   56.58    3.29
   5   4   4   49.28    3.20
   6  -4   4   18.76    1.67
   6  -4   4   18.59    1.64
   6  -4   4   20.22    1.91
  -6  -4  -4   19.15    1.86
   6  -4   4   20.65    2.02
   6   4   4   16.58    2.32
   6   4   4   16.38    1.85
   6   4   4   19.98    2.10
  -7  -5   4    2.14    0.92
   7  -5  -4    1.77    0.84
   7  -5  -4    1.98    0.81
   7  -5  -4    0.56    0.69
  -7  -5   4    1.46    1.14
  -7   5   4    1.93    0.81
   7   5  -4    1.78    0.73
   7   5  -4    2.74    1.15
   6  -5  -4    1.05    0.69
   6  -5  -4    0.26    0.76
  -6  -5   4    0.79    0.52
  -6  -5   4    1.33    0.77
   6   5  -4    1.74    0.83
  -6   5   4    1.00    0.65
   6   5  -4   -0.08    0.53
   6   5  -4    1.51    1.04
  -5  -5   4    0.45    0.46
  -5  -5   4    0.93    0.51
   5  -5  -4    1.13    0.48
   5  -5  -4    1.36    0.50
  -5   5   4    2.28    0.69
   5   5  -4    0.45    0.72
   5   5  -4    1.54    0.58
   5   5  -4    1.21    0.65
  -5   5   4    1.94    0.47
   4  -5  -4    4.59    0.91
   4  -5  -4    6.03    1.04
   4  -5  -4    5.87    0.98
  -4  -5   4    5.94    1.00
  -4  -5   4    4.35    0.91
  -4  -5   4    7.20    1.29
  -4   5   4    5.31    0.62
   4   5  -4    6.92    1.05
   4   5  -4    7.31    1.08
   4   5  -4    6.23    1.24
   4   5  -4    5.83    1.13
   4   5  -4    9.13    1.29
  -4   5   4    4.48    0.83
  -3  -5   4   20.25    1.39
   3  -5  -4   18.41    1.35
   3  -5  -4   19.41    1.31
  -3  -5   4   18.54    1.58
   3  -5  -4   18.40    1.36
  -3  -5   4   17.36    1.62
  -3   5   4   21.37    1.40
   3   5  -4   20.56    1.36
   3   5  -4   18.22    1.69
   3   5  -4   19.58    1.26
   3   5  -4   17.46    1.30
   3   5  -4   18.17    1.60
  -3   5   4   18.52    1.14
  -3   5   4   18.26    1.43
  -2  -5   4    9.59    0.84
   2  -5  -4    9.82    0.89
  -2  -5   4   10.04    1.14
   2  -5  -4    9.94    0.94
   2  -5  -4   10.00    0.93
   2  -5  -4   10.34    0.80
   2   5  -4   10.64    0.86
   2   5  -4    9.36    1.01
  -2   5   4   10.05    0.81
  -2   5   4    9.79    0.83
   2   5  -4    8.51    0.66
   2   5  -4    9.10    0.69
   2   5  -4   10.01    1.13
  -2   5   4    8.90    0.84
   1  -5  -4   60.24    2.51
   1  -5  -4   66.18    2.74
   1  -5  -4   61.53    2.17
  -1  -5   4   59.13    2.82
  -1  -5   4   62.00    2.72
  -1  -5   4   60.98    2.40
   1  -5  -4   61.72    2.57
   1   5  -4   60.12    2.58
   1   5  -4   64.49    1.81
  -1   5   4   61.16    2.55
   1   5  -4   61.42    2.38
  -1   5   4   62.52    2.62
  -1   5   4   62.88    2.22
  -1   5   4   62.42    2.48
   1   5  -4   63.00    1.81
   1   5  -4   63.87    2.88
   0  -5  -4    0.16    0.15
   0  -5  -4    1.41    0.27
   0  -5  -4    1.11    0.37
   0  -5  -4    0.61    0.28
   0  -5   4    0.34    0.18
   0  -5   4    0.55    0.27
   0  -5   4    1.45    0.40
   0   5   4    0.14    0.10
   0   5   4    0.99    0.27
   0   5  -4    0.49    0.23
   0   5   4    0.43    0.17
   0   5  -4    1.76    0.38
   0   5   4    1.52    0.50
   1  -5   4    2.98    0.27
   1  -5   4    3.91    0.59
  -1  -5  -4    3.32    0.67
  -1  -5  -4    2.68    0.64
   1  -5   4    2.85    0.47
  -1  -5  -4    4.13    0.67
   1  -5   4    3.43    0.55
   1   5   4    3.80    0.66
   1   5   4    3.36    0.44
  -1   5  -4    2.90    0.47
   1   5   4    2.58    0.55
  -1   5  -4    3.01    0.38
   1   5   4    3.70    0.76
  -1   5  -4    4.61    0.65
  -2  -5  -4    0.50    0.32
  -2  -5  -4    0.57    0.30
  -2  -5  -4    0.27    0.20
   2  -5   4    1.41    0.35
   2  -5   4    0.31    0.23
   2  -5   4    1.02    0.33
   2   5   4    0.92    0.48
   2   5   4    0.46    0.28
   2   5   4    0.54    0.26
   2   5   4    0.67    0.22
   2   5   4    0.92    0.28
   3  -5   4    0.78    0.30
   3  -5   4    0.19    0.25
  -3  -5  -4    0.60    0.42
  -3  -5  -4    0.31    0.30
   3  -5   4    0.53    0.23
   3  -5   4    0.23    0.22
  -3  -5  -4    0.71    0.42
   3  -5   4   -0.01    0.36
   3   5   4    1.05    0.46
   3   5   4    0.61    0.30
   3   5   4    0.38    0.25
   3   5   4    0.54    0.27
   3   5   4    0.27    0.41
   4  -5   4   10.94    1.17
   4  -5   4   11.13    1.19
  -4  -5  -4   12.32    1.38
   4  -5   4    9.81    0.91
   4  -5   4    9.99    0.96
   4   5   4   12.70    1.40
   4   5   4   10.44    1.11
   4   5   4   11.54    1.28
   4   5   4   11.59    1.08
   5  -5   4    5.91    0.95
   5  -5   4    7.46    0.94
   5  -5   4    7.42    1.18
   5  -5   4    7.38    1.24
   5   5   4    8.91    1.40
   5   5   4    9.42    1.68
   6  -5   4    0.28    0.40
  -6  -5  -4   -0.20    0.67
   6  -5   4   -0.26    0.49
   6  -5   4    0.28    0.45
   6  -5   4    1.19    0.63
   6   5   4   -0.35    0.51
   6   5   4   -0.05    0.53
   6   5   4    0.92    0.91
   6  -6  -4   12.19    1.49
   6  -6  -4   15.70    1.67
  -6  -6   4   16.18    2.25
   6  -6  -4   11.67    1.89
  -6  -6   4   14.62    1.83
  -6   6   4   14.61    1.78
   6   6  -4   14.77    2.17
   6   6  -4   12.87    1.90
   6   6  -4   15.29    1.63
   5  -6  -4   56.35    2.97
  -5  -6   4   58.15    3.47
  -5  -6   4   55.73    3.10
   5  -6  -4   57.37    3.02
   5   6  -4   61.30    3.71
  -5   6   4   57.20    3.09
   5   6  -4   49.36    3.43
   5   6  -4   57.39    3.04
  -4  -6   4  166.86    5.77
   4  -6  -4  159.91    5.64
  -4  -6   4  153.52    6.32
   4  -6  -4  161.63    5.65
   4  -6  -4  153.91    5.57
  -4  -6   4  165.64    6.38
   4   6  -4  145.10    6.25
  -4   6   4  166.67    5.82
   4   6  -4  151.90    5.56
  -4   6   4  158.58    4.67
  -4   6   4  149.55    4.92
   4   6  -4  161.94    5.60
   4   6  -4  170.80    6.63
  -3  -6   4  236.85    8.35
   3  -6  -4  245.07    7.84
   3  -6  -4  230.93    7.32
  -3  -6   4  245.84    8.26
   3  -6  -4  238.88    7.50
  -3  -6   4  251.06    7.62
   3  -6  -4  250.21    7.62
   3   6  -4  237.97    7.45
  -3   6   4  239.76    7.07
   3   6  -4  250.45    8.50
  -3   6   4  239.61    7.49
  -3   6   4  245.15    7.87
   3   6  -4  244.79    7.31
   3   6  -4  224.58    8.05
  -3   6   4  249.19    7.05
  -2  -6   4  177.69    6.51
   2  -6  -4  186.71    5.91
   2  -6  -4  184.71    5.53
  -2  -6   4  180.69    6.36
   2   6  -4  188.93    5.33
  -2   6   4  186.24    5.64
  -2   6   4  175.89    6.08
   2   6  -4  188.42    5.41
   2   6  -4  181.49    5.70
  -2   6   4  181.71    5.74
  -2   6   4  184.13    5.62
   2   6  -4  184.88    6.55
   2   6  -4  182.59    6.25
  -1  -6   4   50.28    2.44
  -1  -6   4   46.78    2.05
   1  -6  -4   49.38    1.81
   1  -6  -4   50.44    2.28
   1  -6  -4   46.88    2.31
  -1  -6   4   50.71    2.58
  -1   6   4   51.46    2.30
   1   6  -4   57.05    3.24
   1   6  -4   49.84    2.05
   1   6  -4   48.62    2.26
  -1   6   4   48.57    2.26
  -1   6   4   47.76    1.85
   0  -6  -4    0.72    0.30
   0  -6   4    0.73    0.24
   0  -6  -4    0.41    0.26
   0  -6  -4    0.96    0.21
   0  -6  -4    1.06    0.30
   0  -6   4    1.84    0.49
   0  -6   4    0.70    0.30
   0   6  -4    0.61    0.24
   0   6   4    0.32    0.22
   0   6   4    0.50    0.20
   0   6   4    1.03    0.23
   0   6   4    0.61    0.22
   0   6  -4    0.46    0.24
   0   6  -4    0.99    0.36
   1  -6   4   83.05    3.04
  -1  -6  -4   84.10    3.57
   1  -6   4   82.02    3.13
  -1  -6  -4   81.29    3.17
   1  -6   4   82.14    2.40
   1  -6   4   82.76    3.02
   1  -6   4   85.52    2.41
  -1  -6  -4   80.22    3.35
   1   6   4   79.52    3.49
   1   6   4   83.04    3.23
  -1   6  -4   81.45    3.01
  -1   6  -4   86.32    2.67
   1   6   4   84.50    3.35
  -1   6  -4   86.56    2.86
   1   6   4   83.43    2.65
   2  -6   4  306.01    8.48
   2  -6   4  284.91    8.28
   2  -6   4  302.36    8.79
  -2  -6  -4  296.83    9.46
   2  -6   4  300.44    8.51
   2  -6   4  302.57    8.38
  -2  -6  -4  286.36    9.12
   2   6   4  293.35    9.18
   2   6   4  304.85    9.01
   2   6   4  293.66    8.29
   2   6   4  308.01    8.42
   2   6   4  278.84    9.31
  -3  -6  -4  267.18    8.84
   3  -6   4  268.93    8.19
   3  -6   4  262.50    7.63
   3  -6   4  251.58    7.85
  -3  -6  -4  255.88    8.46
   3  -6   4  260.93    7.61
   3  -6   4  261.39    8.01
  -3  -6  -4  268.82    8.39
   3   6   4  252.83    8.81
   3   6   4  262.65    8.38
   3   6   4  264.68    7.82
   3   6   4  257.45    7.71
   3   6   4  267.16    8.66
   4  -6   4  112.64    5.13
   4  -6   4  123.96    4.88
   4  -6   4  133.06    4.96
  -4  -6  -4  127.38    5.32
   4  -6   4  124.99    4.30
   4  -6   4  129.73    4.35
   4   6   4  123.06    5.34
   4   6   4  125.63    4.65
   4   6   4  120.14    5.40
   4   6   4  128.74    5.14
   4   6   4  127.02    4.58
  -5  -6  -4   46.07    3.20
   5  -6   4   39.85    2.15
   5  -6   4   45.15    2.76
   5  -6   4   44.86    2.26
   5  -6   4   38.36    2.56
   5   6   4   42.77    3.06
   5   6   4   42.45    3.00
   5   6   4   40.13    2.81
   6  -6   4    9.02    1.59
   6  -6   4    8.38    1.21
  -6  -6  -4    8.01    1.40
   6  -6   4    7.53    1.41
   6  -6   4    6.85    1.08
   6   6   4   10.23    1.96
   6   6   4    6.70    1.47
   6   6   4    7.52    1.41
  -6  -7   4   82.30    4.54
  -6  -7   4   69.01    3.86
   6  -7  -4   71.34    4.18
   6  -7  -4   73.85    3.80
   6  -7  -4   70.90    3.68
   6   7  -4   68.33    4.55
   6   7  -4   74.46    3.91
  -6   7   4   77.93    3.93
   6   7  -4   85.21    4.81
  -5  -7   4   49.30    3.29
   5  -7  -4   53.20    2.86
   5  -7  -4   51.79    2.79
  -5  -7   4   51.58    2.97
  -5   7   4   54.23    2.93
   5   7  -4   57.17    3.63
   5   7  -4   51.36    3.53
   5   7  -4   49.32    2.82
  -4  -7   4    0.58    0.66
   4  -7  -4    0.58    0.28
   4  -7  -4    0.25    0.47
  -4  -7   4    0.71    0.44
   4  -7  -4    1.50    0.50
  -4  -7   4   -0.36    0.33
   4   7  -4   -0.23    0.45
  -4   7   4    1.02    0.37
   4   7  -4    0.97    0.65
   4   7  -4    0.79    0.32
   4   7  -4    0.80    0.55
   3  -7  -4   58.03    2.64
   3  -7  -4   52.43    2.40
  -3  -7   4   57.23    2.63
  -3  -7   4   55.11    3.23
  -3  -7   4   56.31    3.12
   3  -7  -4   58.14    2.62
   3  -7  -4   58.08    2.86
  -3   7   4   54.30    2.12
   3   7  -4   56.68    3.19
  -3   7   4   55.06    2.09
  -3   7   4   55.16    2.53
  -3   7   4   55.88    2.81
   3   7  -4   55.58    2.35
   3   7  -4   51.32    2.95
   3   7  -4   54.36    2.50
   2  -7  -4  337.23    9.61
   2  -7  -4  349.25   10.25
  -2  -7   4  330.01   10.89
   2  -7  -4  348.01   10.11
  -2  -7   4  344.73    9.96
   2  -7  -4  349.32   10.23
   2   7  -4  359.20   10.92
  -2   7   4  344.01    9.76
  -2   7   4  346.10    9.71
  -2   7   4  353.00   10.36
   2   7  -4  362.75    9.42
   2   7  -4  344.57   10.53
   2   7  -4  335.29    9.85
  -2   7   4  345.48    9.87
   1  -7  -4  163.64    5.41
   1  -7  -4  160.04    4.72
  -1  -7   4  167.62    5.69
  -1  -7   4  161.47    5.90
  -1  -7   4  160.57    5.11
   1  -7  -4  162.54    5.57
   1  -7  -4  163.36    5.42
   1   7  -4  158.62    5.67
  -1   7   4  163.80    4.81
   1   7  -4  166.26    5.10
   1   7  -4  168.24    5.45
  -1   7   4  164.76    5.20
  -1   7   4  164.99    5.43
   0  -7  -4  267.41    7.15
   0  -7  -4  257.41    8.08
   0  -7  -4  269.27    7.99
   0  -7   4  254.19    7.95
   0  -7  -4  258.50    8.26
   0  -7   4  263.47    8.20
   0  -7   4  265.37    7.71
   0   7   4  266.08    8.24
   0   7  -4  264.87    7.65
   0   7  -4  270.63    7.66
   0   7  -4  270.69    7.93
   0   7   4  268.99    7.18
   0   7   4  261.83    7.98
  -1  -7  -4  216.80    7.31
  -1  -7  -4  221.08    7.10
   1  -7   4  220.42    5.82
   1  -7   4  213.11    7.04
   1  -7   4  214.31    6.59
   1  -7   4  211.67    6.70
  -1  -7  -4  225.52    6.87
   1   7   4  213.88    7.25
  -1   7  -4  223.12    6.58
   1   7   4  221.35    7.02
  -1   7  -4  224.25    6.05
  -1   7  -4  223.79    6.16
   1   7   4  216.49    6.04
   2  -7   4  150.45    4.96
   2  -7   4  141.29    4.43
  -2  -7  -4  150.76    5.72
   2  -7   4  151.80    4.59
   2  -7   4  146.74    4.68
  -2  -7  -4  142.90    5.33
   2  -7   4  149.20    4.64
   2   7   4  149.03    4.44
   2   7   4  146.85    4.52
   2   7   4  136.43    5.53
   2   7   4  144.09    5.35
   2   7   4  147.80    5.18
  -3  -7  -4    4.73    0.90
   3  -7   4    4.85    0.89
  -3  -7  -4    3.49    0.82
   3  -7   4    3.75    0.59
   3  -7   4    4.36    0.75
   3  -7   4    4.79    0.55
  -3  -7  -4    4.04    0.85
   3  -7   4    3.56    0.71
   3  -7   4    3.93    0.77
   3   7   4    3.88    0.88
   3   7   4    4.06    0.80
   3   7   4    3.23    0.55
   3   7   4    3.87    0.90
   3   7   4    4.59    0.65
  -4  -7  -4   49.66    3.09
   4  -7   4   50.22    2.70
   4  -7   4   49.32    2.17
   4  -7   4   49.63    2.69
   4  -7   4   51.63    2.22
   4   7   4   51.27    3.09
   4   7   4   50.16    3.23
   4   7   4   53.69    2.50
   4   7   4   49.04    2.52
   4   7   4   49.43    2.88
   5  -7   4   29.60    2.21
  -5  -7  -4   31.41    2.48
   5  -7   4   27.19    2.13
   5  -7   4   29.03    1.67
   5  -7   4   27.76    1.68
   5   7   4   27.63    2.41
   5   7   4   27.75    1.91
   5   7   4   25.27    2.50
   5   7   4   28.36    2.28
   6  -7   4   94.63    3.76
   6  -7   4   87.61    4.45
   6  -7   4   86.83    4.48
   6  -7   4   84.27    3.72
   6   7   4   92.75    4.84
   6   7   4   85.26    4.10
   6   7   4   79.86    4.95
   6   7   4   85.84    4.91
  -6  -8   4    2.69    1.00
   6  -8  -4    2.48    0.78
  -6  -8   4    2.52    1.08
   6  -8  -4    2.89    0.88
   6   8  -4    1.85    0.94
  -6   8   4    1.08    0.73
   6   8  -4    3.99    1.00
   5  -8  -4    3.59    0.82
  -5  -8   4    2.21    0.72
  -5  -8   4    3.56    1.11
   5  -8  -4    2.98    0.80
   5   8  -4    3.49    0.90
  -5   8   4    3.42    0.90
   5   8  -4    3.27    0.99
   5   8  -4    5.02    1.36
  -4  -8   4    7.24    1.41
  -4  -8   4    4.45    0.88
   4  -8  -4    5.22    0.93
   4  -8  -4    6.07    0.95
  -4  -8   4    5.28    1.22
   4  -8  -4    7.60    1.14
   4   8  -4    5.93    1.26
  -4   8   4    6.92    1.27
   4   8  -4    6.65    0.99
   4   8  -4    5.27    1.51
   4   8  -4    4.47    0.83
  -4   8   4    6.09    1.00
  -3  -8   4    6.49    0.91
   3  -8  -4    7.46    0.83
   3  -8  -4    6.31    0.84
  -3  -8   4    6.98    1.25
  -3  -8   4    6.52    1.26
   3  -8  -4    6.94    0.83
  -3   8   4    8.46    0.58
   3   8  -4    3.60    0.81
  -3   8   4    4.96    0.83
   3   8  -4    6.89    0.95
  -3   8   4    6.39    0.58
  -3   8   4    6.29    0.91
   3   8  -4    5.93    0.66
   3   8  -4    6.47    1.23
  -2  -8   4    2.95    0.54
   2  -8  -4    3.39    0.67
   2  -8  -4    3.72    0.55
   2  -8  -4    3.85    0.95
   2  -8  -4    3.96    0.79
  -2  -8   4    4.47    1.01
  -2  -8   4    4.01    0.92
   2   8  -4    2.33    0.63
  -2   8   4    2.30    0.54
  -2   8   4    3.46    0.55
   2   8  -4    3.21    0.42
  -2   8   4    4.03    0.62
   2   8  -4    2.87    0.51
   2   8  -4    3.12    0.74
  -2   8   4    3.83    0.63
   1  -8  -4    1.37    0.43
   1  -8  -4    2.93    0.66
   1  -8  -4    1.41    0.46
   1  -8  -4    1.23    0.25
  -1  -8   4    1.23    0.46
  -1  -8   4    1.27    0.35
  -1  -8   4    1.40    0.57
   1   8  -4    1.64    0.42
   1   8  -4    0.93    0.29
  -1   8   4    0.75    0.29
  -1   8   4    1.64    0.30
  -1   8   4    0.72    0.39
  -1   8   4    0.66    0.22
   0  -8   4    0.28    0.23
   0  -8  -4    0.31    0.25
   0  -8  -4    0.32    0.13
   0  -8  -4    0.16    0.22
   0  -8   4    0.52    0.29
   0  -8   4    0.15    0.19
   0  -8  -4    0.37    0.27
   0   8   4    1.08    0.41
   0   8   4    0.27    0.20
   0   8  -4    0.84    0.30
   0   8   4    0.12    0.09
   0   8  -4    0.44    0.24
   0   8   4    0.39    0.22
   0   8  -4    0.52    0.25
   1  -8   4   11.04    0.97
   1  -8   4   10.20    0.89
   1  -8   4   10.17    0.89
  -1  -8  -4   10.22    1.01
  -1  -8  -4   11.20    1.22
  -1  -8  -4    9.92    1.04
   1   8   4   10.51    1.03
  -1   8  -4   10.40    0.56
   1   8   4    9.23    0.58
   1   8   4   11.06    1.04
  -1   8  -4    9.03    0.82
   1   8   4   10.94    1.21
  -1   8  -4   10.16    0.58
   1   8   4    9.53    0.56
   2  -8   4   30.73    1.48
  -2  -8  -4   29.72    2.20
  -2  -8  -4   30.17    2.00
   2  -8   4   32.79    1.77
   2  -8   4   31.46    1.58
   2  -8   4   31.24    1.40
   2  -8   4   32.73    1.58
  -2  -8  -4   28.70    1.86
   2   8   4   29.45    1.88
   2   8   4   31.34    2.03
   2   8   4   33.27    1.46
   2   8   4   31.67    1.34
   2   8   4   31.09    2.20
   3  -8   4    1.34    0.36
   3  -8   4    1.89    0.49
   3  -8   4    0.63    0.40
  -3  -8  -4    1.07    0.57
   3  -8   4    2.43    0.57
   3  -8   4    1.12    0.51
   3  -8   4    0.99    0.30
  -3  -8  -4    0.57    0.36
   3   8   4    1.47    0.58
   3   8   4    1.28    0.37
   3   8   4    1.48    0.42
   3   8   4    0.79    0.44
   3   8   4    1.66    0.74
  -4  -8  -4    8.73    1.46
   4  -8   4    8.27    1.29
   4  -8   4    7.50    0.73
   4  -8   4    8.16    1.21
   4  -8   4    8.33    0.74
   4  -8   4    8.30    1.22
   4   8   4    7.59    1.43
   4   8   4   10.31    1.70
   4   8   4    7.76    0.97
   4   8   4    8.11    1.04
   4   8   4    4.05    0.89
   5  -8   4    1.62    0.63
   5  -8   4    4.01    0.67
   5  -8   4    3.33    0.67
   5  -8   4    2.01    0.62
  -5  -8  -4    2.98    0.97
   5   8   4    3.74    0.77
   5   8   4    2.36    0.96
   5   8   4    4.53    1.14
   5   8   4    3.48    1.23
   6  -8   4    3.75    0.76
   6  -8   4    3.21    0.95
   6  -8   4    2.53    0.89
  -6  -8  -4    2.66    1.03
   6  -8   4    2.29    0.63
   6   8   4    2.86    0.97
   6   8   4    4.10    1.01
   6   8   4    3.49    2.30
   6   8   4    3.01    1.05
  -6  -9   4   54.78    3.49
   6  -9  -4   59.54    3.23
   6  -9  -4   63.31    3.39
  -6  -9   4   64.39    4.22
   6   9  -4   69.52    4.48
   6   9  -4   62.08    3.49
  -6   9   4   65.35    3.56
   5  -9  -4    8.97    1.09
   5  -9  -4    9.32    1.14
  -5  -9   4    7.62    1.31
  -5  -9   4   11.26    1.81
  -5   9   4    9.25    1.33
   5   9  -4    6.97    1.41
   5   9  -4    9.50    1.32
  -4  -9   4    3.28    1.08
  -4  -9   4    5.06    1.15
   4  -9  -4    6.71    1.01
   4  -9  -4    6.88    1.03
  -4  -9   4    4.73    0.89
   4  -9  -4    6.68    0.84
   4   9  -4    7.30    1.46
  -4   9   4    7.84    1.11
   4   9  -4    4.03    1.05
   4   9  -4    6.00    0.95
  -4   9   4    8.92    1.45
  -3  -9   4   32.35    2.50
   3  -9  -4   31.18    1.85
   3  -9  -4   31.64    1.84
  -3  -9   4   32.20    1.88
   3  -9  -4   28.57    1.66
  -3  -9   4   31.60    2.40
  -3   9   4   30.20    2.07
   3   9  -4   30.94    2.25
   3   9  -4   30.22    1.56
   3   9  -4   31.78    1.82
   3   9  -4   33.20    2.40
  -3   9   4   31.35    1.81
  -2  -9   4   43.29    2.08
  -2  -9   4   42.88    2.73
  -2  -9   4   43.70    2.72
   2  -9  -4   41.38    2.18
   2  -9  -4   41.47    2.20
   2  -9  -4   40.66    2.31
  -2   9   4   44.43    1.96
   2   9  -4   39.09    2.37
  -2   9   4   42.03    2.35
   2   9  -4   43.11    1.62
   2   9  -4   41.52    1.99
   2   9  -4   42.67    2.56
  -2   9   4   44.63    1.94
   1  -9  -4  165.96    5.55
  -1  -9   4  166.83    5.92
   1  -9  -4  158.05    4.56
  -1  -9   4  158.57    6.01
   1  -9  -4  163.45    5.67
   1  -9  -4  168.31    5.61
  -1   9   4  154.52    5.52
  -1   9   4  161.40    5.14
  -1   9   4  157.71    5.41
   1   9  -4  150.31    6.07
  -1   9   4  161.91    4.70
   1   9  -4  162.87    5.10
   0  -9  -4  125.37    5.04
   0  -9   4  134.60    4.63
   0  -9   4  134.20    4.81
   0  -9  -4  126.69    4.77
   0  -9   4  129.76    4.94
   0  -9  -4  133.77    3.66
   0   9   4  123.09    4.86
   0   9  -4  134.47    4.41
   0   9  -4  138.04    4.36
   0   9   4  140.02    4.89
   0   9   4  129.95    3.68
  -1  -9  -4  145.44    5.16
  -1  -9  -4  145.60    5.41
   1  -9   4  150.60    5.09
   1  -9   4  149.30    4.97
   1  -9   4  147.28    4.87
   1  -9   4  150.76    4.11
  -1  -9  -4  145.02    5.69
   1   9   4  153.30    4.19
   1   9   4  147.34    5.23
   1   9   4  141.74    5.55
  -1   9  -4  147.83    4.84
   1   9   4  146.70    4.09
   1   9   4  148.71    5.27
   2  -9   4   50.51    2.36
   2  -9   4   51.70    2.18
   2  -9   4   50.08    2.07
  -2  -9  -4   54.42    3.14
  -2  -9  -4   49.48    2.60
  -2  -9  -4   49.85    2.78
   2  -9   4   50.18    1.94
   2  -9   4   51.81    2.21
   2   9   4   49.07    1.93
   2   9   4   47.21    2.54
   2   9   4   50.80    2.98
   2   9   4   52.25    2.78
   2   9   4   52.66    1.84
   3  -9   4    2.96    0.71
   3  -9   4    1.32    0.45
  -3  -9  -4    1.04    0.54
   3  -9   4    2.28    0.42
  -3  -9  -4    3.02    0.95
   3  -9   4    1.53    0.42
   3  -9   4    1.85    0.41
   3  -9   4    1.85    0.59
   3   9   4    1.34    0.43
   3   9   4    0.58    0.50
   3   9   4    2.08    0.63
   3   9   4    1.61    0.65
   3   9   4    1.72    0.39
   4  -9   4   16.25    1.02
   4  -9   4   14.13    1.00
   4  -9   4   15.16    1.39
  -4  -9  -4   14.25    1.77
   4  -9   4   15.66    1.43
   4  -9   4   13.40    1.36
   4   9   4   15.07    1.56
   4   9   4   16.34    1.35
   4   9   4   13.03    1.81
   4   9   4   15.97    1.21
   4   9   4   17.10    1.86
  -5  -9  -4   50.15    3.47
   5  -9   4   48.98    2.20
   5  -9   4   44.34    3.33
   5  -9   4   51.16    2.99
   5  -9   4   53.28    2.29
   5   9   4   55.94    2.75
   5   9   4   52.93    3.56
   5   9   4   43.32    3.59
   5   9   4   51.99    4.69
   6  -9   4   24.72    2.26
   6  -9   4   23.84    2.21
   6  -9   4   25.65    1.68
  -6  -9  -4   24.89    2.60
   6  -9   4   23.73    1.54
   6   9   4   21.95    1.86
   6   9   4   22.76    2.37
   6   9   4   23.54    2.60
  -6 -10   4   34.70    2.56
  -6 -10   4   39.32    3.32
   6 -10  -4   32.19    2.21
   6 -10  -4   34.29    2.39
   6  10  -4   37.39    3.33
  -6  10   4   31.48    2.46
   6  10  -4   31.41    2.43
   5 -10  -4   64.47    3.41
  -5 -10   4   64.88    4.15
   5 -10  -4   60.91    3.07
  -5 -10   4   68.18    3.50
   5  10  -4   62.64    3.15
  -5  10   4   69.79    3.39
   5  10  -4   71.67    4.36
  -4 -10   4  150.35    5.55
  -4 -10   4  136.10    6.40
   4 -10  -4  138.99    5.27
   4 -10  -4  145.89    5.26
   4 -10  -4  155.09    5.43
  -4 -10   4  153.05    6.57
  -4  10   4  157.30    5.43
   4  10  -4  148.81    5.17
   4  10  -4  144.74    6.37
  -4  10   4  149.01    6.06
   3 -10  -4  220.43    7.14
   3 -10  -4  213.61    6.74
  -3 -10   4  215.75    8.28
  -3 -10   4  232.80    7.21
  -3 -10   4  227.39    8.25
   3 -10  -4  218.98    7.08
   3  10  -4  195.10    8.43
   3  10  -4  226.79    8.18
   3  10  -4  226.50    6.64
  -3  10   4  225.70    7.69
  -2 -10   4  211.41    7.44
   2 -10  -4  194.66    5.85
   2 -10  -4  207.32    6.71
  -2 -10   4  205.19    6.34
  -2 -10   4  200.33    7.48
   2 -10  -4  199.69    6.57
  -2  10   4  188.60    6.78
  -2  10   4  192.61    5.97
   2  10  -4  189.67    6.86
  -2  10   4  207.86    6.03
   2  10  -4  201.75    7.17
  -2  10   4  202.91    5.83
   2  10  -4  199.19    5.68
   2  10  -4  201.00    6.20
  -1 -10   4   10.76    1.24
  -1 -10   4   11.50    1.31
  -1 -10   4   10.35    0.90
   1 -10  -4   10.10    1.04
   1 -10  -4   10.04    0.58
   1 -10  -4   10.31    1.13
   1 -10  -4   11.23    1.12
  -1  10   4   11.92    0.70
  -1  10   4   11.03    0.91
  -1  10   4   12.21    1.13
   1  10  -4   11.68    1.10
   1  10  -4   11.34    0.91
  -1  10   4   10.61    1.09
   1  10  -4   11.10    1.13
   0 -10   4    4.47    0.69
   0 -10   4    4.87    1.00
   0 -10  -4    5.33    0.90
   0 -10  -4    4.46    0.90
   0 -10  -4    3.35    0.71
   0  10  -4    3.60    0.57
   0  10  -4    4.78    0.65
   0  10   4    5.47    0.94
   0  10  -4    4.13    0.66
   0  10   4    3.04    0.69
   1 -10   4   87.70    3.44
   1 -10   4   88.58    2.56
   1 -10   4   93.27    3.35
   1 -10   4   93.28    3.65
  -1 -10  -4   84.84    3.81
  -1 -10  -4   83.86    3.61
   1 -10   4   90.66    2.68
  -1 -10  -4   89.30    4.16
   1  10   4   91.05    4.13
   1  10   4   86.35    2.49
   1  10   4   86.13    2.43
   1  10   4   92.76    3.76
   1  10   4   81.93    3.62
   2 -10   4  132.32    4.21
   2 -10   4  140.43    4.64
   2 -10   4  141.88    4.48
   2 -10   4  142.02    4.66
  -2 -10  -4  148.60    5.99
  -2 -10  -4  135.46    5.49
   2 -10   4  142.11    4.85
   2  10   4  133.03    5.70
   2  10   4  137.86    4.00
   2  10   4  138.94    4.15
   2  10   4  132.23    5.16
   2  10   4  141.53    5.37
   3 -10   4  303.58    9.34
   3 -10   4  303.01    8.58
   3 -10   4  309.63    9.12
  -3 -10  -4  302.97   10.56
   3 -10   4  300.12    8.59
   3 -10   4  285.39    8.75
  -3 -10  -4  289.48   10.00
   3 -10   4  313.86    9.39
   3  10   4  313.13   10.15
   3  10   4  288.50   10.29
   3  10   4  304.76    8.69
   3  10   4  302.39    9.76
   3  10   4  302.85    8.49
   4 -10   4  154.26    5.57
   4 -10   4  151.97    4.69
   4 -10   4  149.64    4.68
   4 -10   4  157.20    5.72
  -4 -10  -4  152.14    6.63
   4 -10   4  131.24    5.18
   4  10   4  138.42    5.86
   4  10   4  155.31    6.44
   4  10   4  154.93    5.19
   4  10   4  156.81    5.05
   4  10   4  138.12    6.49
   5 -10   4   79.44    3.92
  -5 -10  -4   78.66    4.60
   5 -10   4   77.66    2.97
   5 -10   4   74.34    3.86
   5  10   4   80.71    3.47
   5  10   4   84.50    4.37
   5  10   4   82.18    4.68
  -5 -11   4    4.88    1.12
   5 -11  -4    5.16    0.97
  -5 -11   4    6.11    1.55
   5 -11  -4    5.44    0.97
  -5  11   4    4.79    1.04
   5  11  -4    3.70    0.86
   5  11  -4    6.11    1.34
  -4 -11   4    7.13    1.47
  -4 -11   4    5.39    1.26
   4 -11  -4    4.63    0.88
   4 -11  -4    3.89    0.78
  -4 -11   4    3.53    0.76
   4 -11  -4    3.44    0.81
  -4  11   4    4.60    0.84
   4  11  -4    5.98    1.43
   4  11  -4    5.52    0.89
  -4  11   4    6.22    1.28
   3 -11  -4    0.85    0.41
  -3 -11   4    1.89    0.58
  -3 -11   4    0.61    0.60
  -3 -11   4    0.26    0.55
   3 -11  -4    1.01    0.46
   3 -11  -4    0.90    0.39
   3  11  -4    0.91    0.45
   3  11  -4    0.86    0.32
   3  11  -4    0.47    0.46
  -3  11   4    1.28    0.50
   2 -11  -4   39.48    1.64
   2 -11  -4   39.19    2.20
   2 -11  -4   42.19    2.34
  -2 -11   4   37.67    2.73
  -2 -11   4   43.06    2.80
  -2 -11   4   40.99    2.06
  -2  11   4   40.14    1.60
   2  11  -4   37.77    1.93
  -2  11   4   38.60    2.36
  -2  11   4   42.23    1.75
   2  11  -4   41.86    2.54
   2  11  -4   41.86    1.61
   1 -11  -4   72.29    3.36
  -1 -11   4   75.20    3.74
  -1 -11   4   71.48    3.58
   1 -11  -4   70.19    3.22
   1 -11  -4   69.98    2.12
  -1 -11   4   70.93    2.83
  -1  11   4   68.53    3.26
   1  11  -4   72.31    2.78
   1  11  -4   73.19    3.19
  -1  11   4   71.78    2.19
  -1  11   4   71.67    2.80
   0 -11  -4   15.14    1.46
   0 -11  -4    8.59    1.62
   0 -11   4   15.10    1.08
   0 -11  -4   14.10    1.32
   0 -11   4   14.45    1.64
   0 -11   4   15.37    1.36
   0  11  -4   14.27    1.50
   0  11  -4   14.70    1.02
   0  11   4   13.76    1.15
   0  11   4   15.13    1.30
   0  11  -4   14.47    1.06
  -1 -11  -4   10.53    1.26
   1 -11   4   11.95    1.09
   1 -11   4   11.36    0.97
   1 -11   4   12.42    0.68
   1 -11   4   12.57    1.16
   1 -11   4   11.30    0.59
  -1 -11  -4   12.55    1.45
   1  11   4   11.59    1.17
   1  11   4   11.41    1.41
   1  11   4   10.45    1.13
  -2 -11  -4   11.61    1.36
   2 -11   4   11.51    1.02
   2 -11   4   13.02    0.95
  -2 -11  -4   14.53    1.60
   2 -11   4   14.10    1.08
   2 -11   4   12.38    0.83
   2 -11   4   14.10    1.14
   2  11   4   14.81    1.46
   2  11   4   12.71    0.67
   2  11   4   12.55    0.60
   2  11   4   14.70    1.37
   2  11   4   12.77    1.87
  -3 -11  -4   10.52    1.86
  -3 -11  -4    6.30    1.39
   3 -11   4    5.80    0.90
   3 -11   4    7.67    0.95
   3 -11   4    7.61    1.04
   3 -11   4    6.61    0.65
   3 -11   4    7.39    0.72
   3  11   4    8.54    1.42
   3  11   4    7.46    0.61
   3  11   4    9.71    1.57
  -4 -11  -4    0.85    0.63
   4 -11   4    1.48    0.59
   4 -11   4    2.15    0.41
   4 -11   4    1.41    0.38
   4 -11   4    1.18    0.64
   4 -11   4    2.01    0.60
   4  11   4    2.04    0.69
   4  11   4    1.56    0.76
   4  11   4    0.83    0.36
   4  11   4    1.94    0.63
   5 -11   4    6.34    0.70
   5 -11   4    5.92    0.65
  -5 -11  -4    6.51    1.67
   5 -11   4    6.11    1.14
   5 -11   4    5.49    1.08
   5  11   4    5.57    1.09
   5  11   4    6.08    1.40
   5  11   4    7.84    1.49
   5  11   4    6.58    1.06
   5 -12  -4   31.38    2.06
  -5 -12   4   27.79    2.82
  -5 -12   4   31.94    2.29
   5 -12  -4   25.86    1.87
   5  12  -4   26.93    1.95
  -5  12   4   28.67    2.01
   5  12  -4   27.28    2.72
  -4 -12   4   39.81    2.40
   4 -12  -4   40.31    2.31
  -4 -12   4   40.65    3.20
  -4 -12   4   38.48    3.27
   4 -12  -4   41.64    2.33
   4 -12  -4   38.79    2.26
  -4  12   4   44.09    2.94
  -4  12   4   41.91    2.26
   4  12  -4   40.61    2.15
   4  12  -4   43.10    3.12
  -3 -12   4   44.50    3.19
   3 -12  -4   44.42    2.05
   3 -12  -4   48.39    2.45
  -3 -12   4   39.34    2.25
   3 -12  -4   47.22    2.48
  -3 -12   4   45.98    3.26
   3  12  -4   43.39    1.97
   3  12  -4   45.14    2.97
  -3  12   4   45.59    2.76
   3  12  -4   42.70    2.22
  -3  12   4   45.24    2.11
   2 -12  -4   30.07    1.93
  -2 -12   4   32.64    2.49
  -2 -12   4   28.01    2.44
  -2 -12   4   27.54    1.43
   2 -12  -4   28.48    1.92
   2 -12  -4   29.01    1.29
  -2 -12   4   30.14    1.72
   2  12  -4   30.09    1.66
   2  12  -4   28.84    1.30
  -2  12   4   32.13    1.39
  -2  12   4   27.92    1.17
  -2  12   4   30.55    2.11
  -1 -12   4    0.74    0.51
  -1 -12   4    1.34    0.40
   1 -12  -4    0.80    0.32
  -1 -12   4    1.40    0.50
   1 -12  -4    1.73    0.56
  -1  12   4    1.11    0.44
   1  12  -4    1.72    0.53
   1  12  -4    1.36    0.24
   1  12  -4    2.28    0.49
   0 -12  -4    0.24    0.35
   0 -12  -4    0.13    0.31
   0 -12   4    0.23    0.31
   0 -12   4    0.26    0.35
   0 -12   4    0.41    0.26
   0  12   4   -0.11    0.24
   0  12   4    0.21    0.32
   0  12  -4    0.04    0.28
   0  12  -4    0.30    0.21
   1 -12   4   35.47    1.88
   1 -12   4   35.69    1.34
  -1 -12  -4   44.16    2.84
   1 -12   4   39.48    2.26
   1 -12   4   40.52    2.23
  -1 -12  -4   36.24    2.42
   1 -12   4   37.26    1.47
   1  12   4   37.53    2.23
   1  12   4   39.39    2.35
  -2 -12  -4   11.34    1.43
   2 -12   4   10.98    0.94
   2 -12   4   10.99    1.05
  -2 -12  -4   14.01    1.67
   2 -12   4   12.30    1.07
   2 -12   4   12.47    0.94
   2 -12   4   12.57    1.07
   2  12   4   10.62    1.45
   2  12   4   12.26    1.33
   3 -12   4   50.81    2.19
  -3 -12  -4   50.98    3.44
   3 -12   4   49.79    2.44
   3 -12   4   43.81    2.86
   3 -12   4   49.19    2.56
   3 -12   4   47.82    2.25
  -3 -12  -4   47.63    4.80
   3  12   4   47.30    3.08
   3  12   4   52.83    1.87
   3  12   4   53.32    1.96
   3  12   4   53.37    2.98
   4 -12   4   12.40    1.41
   4 -12   4   15.44    1.48
  -4 -12  -4   10.62    1.80
   4 -12   4   14.56    0.95
   4 -12   4   15.39    1.01
   4 -12   4   14.29    1.38
   4  12   4   11.45    2.65
   4  12   4   13.92    1.20
   4  12   4   14.47    2.22
   5 -12   4   38.99    1.71
   5 -12   4   38.96    2.66
  -5 -12  -4   43.85    3.79
   5 -12   4   40.64    2.67
   5 -12   4   38.84    1.69
   5  12   4   39.61    2.97
   5  12   4   40.78    3.33
   5  12   4   37.79    2.49
   5  12   4   42.49    2.21
   5 -13  -4   13.54    1.39
  -5 -13   4   15.77    2.50
  -5 -13   4   15.98    1.62
   5 -13  -4   16.52    1.47
   5  13  -4   16.66    1.54
  -5  13   4   12.28    1.52
   4 -13  -4   12.85    1.41
  -4 -13   4   13.60    2.20
   4 -13  -4   14.42    1.31
  -4 -13   4   11.38    2.01
  -4 -13   4   13.48    1.41
   4 -13  -4   14.71    1.32
   4  13  -4   15.25    1.26
  -4  13   4   15.23    1.30
  -4  13   4   14.87    2.12
   4  13  -4   12.91    1.92
   3 -13  -4   39.04    2.28
  -3 -13   4   38.19    2.18
  -3 -13   4   42.38    3.18
   3 -13  -4   35.01    1.80
  -3 -13   4   37.34    3.07
   3 -13  -4   41.96    2.37
   3  13  -4   40.66    2.83
   3  13  -4   39.60    2.12
   3  13  -4   41.46    1.88
  -3  13   4   44.78    1.97
  -3  13   4   40.75    2.66
   2 -13  -4   41.35    2.40
   2 -13  -4   41.81    2.45
  -2 -13   4   44.04    3.12
  -2 -13   4   42.39    2.16
  -2 -13   4   46.15    2.32
  -2 -13   4   38.78    2.89
   2 -13  -4   40.86    1.55
   2  13  -4   41.16    1.68
   2  13  -4   38.80    2.01
   2  13  -4   48.97    3.84
  -2  13   4   44.20    2.66
  -1 -13   4  279.05    7.89
   1 -13  -4  296.80    9.54
   1 -13  -4  287.77    9.31
  -1 -13   4  274.87    9.91
  -1 -13   4  297.79    8.67
  -1 -13   4  304.98   10.07
  -1  13   4  292.95    9.45
  -1  13   4  285.96    8.43
   1  13  -4  299.05    7.81
   1  13  -4  291.46    8.97
   1  13  -4  294.75    8.54
   0 -13  -4  173.97    6.64
   0 -13   4  176.93    6.46
   0 -13   4  166.96    6.45
   0 -13   4  166.57    5.49
   0 -13  -4  175.03    6.37
   0  13   4  175.48    6.29
   0  13   4  172.47    5.79
   0  13  -4  168.92    5.17
   0  13  -4  164.95    5.43
   1 -13   4  280.58    7.90
   1 -13   4  292.72    9.20
   1 -13   4  287.31    8.56
   1 -13   4  297.11    9.22
  -1 -13  -4  276.38    9.54
   1 -13   4  274.74    7.71
  -1 -13  -4  292.80   10.10
   1  13   4  293.83    9.37
  -2 -13  -4   56.50    3.43
   2 -13   4   58.69    2.27
   2 -13   4   62.88    2.90
   2 -13   4   62.48    2.50
  -2 -13  -4   66.40    3.87
   2 -13   4   60.36    2.76
   2 -13   4   60.11    2.75
   2  13   4   64.98    3.34
   2  13   4   61.93    3.25
  -3 -13  -4    1.11    0.68
   3 -13   4    2.12    0.55
   3 -13   4    2.60    0.57
   3 -13   4    2.63    0.67
   3 -13   4    1.51    0.48
  -3 -13  -4    3.50    1.06
   3 -13   4    1.87    0.44
   3  13   4    2.48    0.89
   3  13   4    1.84    0.29
   3  13   4    2.46    0.34
   3  13   4    1.21    0.65
   4 -13   4   20.13    1.68
   4 -13   4   20.94    1.14
   4 -13   4   20.49    1.69
   4 -13   4   19.25    1.71
   4 -13   4   19.57    1.68
  -4 -13  -4   24.93    2.60
   4  13   4   21.41    1.22
   4  13   4   17.98    1.27
   4  13   4   20.50    2.22
   4  13   4   18.91    1.87
  -5 -13  -4   76.98    4.88
   5 -13   4   72.58    3.76
   5 -13   4   77.07    3.95
   5  13   4   77.99    4.79
   5  13   4   77.34    3.19
   5  13   4   80.22    4.45
  -4 -14   4   63.65    4.25
   4 -14  -4   56.40    2.91
  -4 -14   4   45.19    4.62
  -4 -14   4   59.63    3.05
   4 -14  -4   59.35    2.97
   4 -14  -4   51.74    2.72
   4  14  -4   60.65    2.74
  -4  14   4   62.61    3.67
   4  14  -4   57.64    3.87
   3 -14  -4   56.36    2.99
  -3 -14   4   52.26    3.65
  -3 -14   4   52.22    2.60
   3 -14  -4   50.47    2.16
  -3 -14   4   50.95    3.73
   3 -14  -4   54.47    2.81
  -3  14   4   46.23    3.02
   3  14  -4   54.11    3.36
   3  14  -4   51.86    2.26
   3  14  -4   48.56    2.45
  -2 -14   4   23.15    2.20
  -2 -14   4   21.05    1.37
  -2 -14   4   17.11    2.11
   2 -14  -4   21.07    1.71
  -2 -14   4   23.13    1.49
   2 -14  -4   19.94    0.85
   2 -14  -4   21.08    1.70
   2  14  -4   22.74    1.43
   2  14  -4   20.95    1.12
  -2  14   4   20.28    1.82
   2  14  -4   19.93    1.79
   1 -14  -4    1.40    0.57
  -1 -14   4    1.58    0.76
   1 -14  -4    0.66    0.40
  -1 -14   4    1.59    0.45
  -1 -14   4    1.35    0.59
  -1 -14   4    0.87    0.29
  -1  14   4    0.78    0.43
  -1  14   4    1.40    0.45
   1  14  -4    1.33    0.47
   1  14  -4    1.33    0.27
   1  14  -4    0.99    0.50
   0 -14   4    4.83    0.76
   0 -14  -4    3.56    0.90
   0 -14   4    2.98    0.87
   0 -14   4    2.80    0.83
   0 -14  -4    3.21    0.81
   0  14   4    2.72    0.65
   0  14   4    4.92    1.06
   0  14  -4    2.26    0.58
   0  14  -4    2.53    0.47
   1 -14   4   23.08    1.18
   1 -14   4   26.29    1.55
   1 -14   4   24.04    1.08
  -1 -14  -4   23.54    2.20
   1 -14   4   24.70    1.89
  -1 -14  -4   26.17    2.14
   1 -14   4   27.28    1.96
   1  14   4   24.64    1.90
   1  14   4   23.73    1.81
  -2 -14  -4   28.46    2.53
  -2 -14  -4   25.91    2.33
   2 -14   4   24.20    1.29
   2 -14   4   28.85    1.74
   2 -14   4   25.14    1.71
   2 -14   4   24.85    1.46
   2 -14   4   25.98    1.76
   2 -14   4   27.24    1.87
   2  14   4   26.10    2.08
   2  14   4   25.88    2.05
   3 -14   4  110.46    3.97
  -3 -14  -4   92.00    5.12
   3 -14   4  104.68    4.28
  -3 -14  -4  112.02    5.72
   3 -14   4  106.11    3.80
   3 -14   4  102.35    3.79
   3  14   4  111.95    4.93
   3  14   4  107.49    5.07
   4 -14   4   27.80    2.00
   4 -14   4   27.82    1.39
  -4 -14  -4   29.70    3.01
   4 -14   4   25.76    2.44
   4  14   4   30.48    2.78
   4  14   4   28.74    1.32
   4  14   4   29.40    2.44
   4 -15  -4    1.75    0.61
  -4 -15   4    3.21    1.07
   4 -15  -4    2.12    0.71
  -4 -15   4    2.57    0.75
  -4  15   4    2.65    0.84
   4  15  -4    1.88    0.97
   4  15  -4    2.16    0.63
  -3 -15   4    2.85    1.00
   3 -15  -4    3.77    0.79
   3 -15  -4    1.76    0.68
  -3 -15   4    1.74    0.63
  -3 -15   4    2.85    1.36
   3 -15  -4    2.09    0.45
  -3  15   4    1.29    0.58
   3  15  -4    3.10    0.93
   3  15  -4    2.06    0.75
   3  15  -4    2.85    0.54
  -2 -15   4    2.91    0.63
  -2 -15   4    2.41    1.05
  -2 -15   4    3.87    0.67
   2 -15  -4    3.01    0.75
  -2 -15   4    1.92    0.88
   2 -15  -4    2.02    0.69
   2  15  -4    2.72    0.47
  -2  15   4    1.51    0.63
   2  15  -4    2.53    0.83
   1 -15  -4   20.70    1.82
   1 -15  -4   24.56    2.03
  -1 -15   4   19.24    2.13
  -1 -15   4   25.30    2.26
  -1 -15   4   21.70    1.10
  -1 -15   4   21.98    1.43
  -1  15   4   23.30    1.34
   1  15  -4   24.50    1.07
   1  15  -4   22.28    1.46
   1  15  -4   22.98    1.59
  -1  15   4   21.32    1.83
   0 -15  -4    7.66    1.39
   0 -15  -4    7.33    1.30
   0 -15   4   10.82    1.66
   0 -15   4    5.13    1.06
   0 -15   4    5.98    0.83
   0  15   4    4.82    0.94
   0  15  -4    6.64    0.69
  -1 -15  -4   12.82    1.93
   1 -15   4   11.59    1.33
   1 -15   4   13.72    1.45
   1 -15   4    9.96    0.68
   1 -15   4    9.83    0.97
   1 -15   4   10.93    0.80
  -1 -15  -4    9.79    1.63
   1  15   4   12.47    1.36
   1  15   4    8.64    1.40
   2 -15   4    1.65    0.81
   2 -15   4    1.53    0.44
   2 -15   4    2.65    0.48
   2 -15   4    0.63    0.34
   2 -15   4    1.48    0.49
   2 -15   4    2.02    0.57
  -2 -15  -4    1.69    0.94
  -2 -15  -4    1.85    0.69
   2  15   4    0.88    0.51
   2  15   4    0.73    0.62
   3 -15   4    1.31    0.56
   3 -15   4    1.67    0.53
   3 -15   4    1.49    0.50
  -3 -15  -4    1.75    0.87
   3 -15   4    0.96    0.41
  -3 -15  -4    0.55    0.87
   3 -15   4    0.71    0.44
   3  15   4    0.88    0.49
   3  15   4    0.17    0.68
   4 -15   4    0.28    0.31
   4 -15   4    0.73    0.56
  -4 -15  -4    0.46    0.97
   4 -15   4   -0.51    0.42
   4 -15   4    0.13    0.30
   4  15   4   -0.24    0.58
   4  15   4    0.12    0.28
   4  15   4   -1.13    0.70
   3 -16  -4  115.50    3.63
  -3 -16   4  126.31    6.42
   3 -16  -4  119.11    4.90
  -3 -16   4  115.38    6.28
  -3 -16   4  114.04    4.55
   3 -16  -4  127.42    5.05
   3 -16  -4  117.29    3.64
   3  16  -4  120.42    4.47
  -3  16   4  127.04    5.55
   3  16  -4  122.58    5.43
  -2 -16   4   74.29    2.90
  -2 -16   4   84.28    4.72
   2 -16  -4   71.53    3.65
  -2 -16   4   77.30    4.65
   2 -16  -4   77.72    3.83
  -2 -16   4   76.16    3.21
   2  16  -4   72.37    3.65
   2  16  -4   73.38    3.41
   2  16  -4   78.92    2.74
  -1 -16   4   13.93    0.91
  -1 -16   4   18.45    2.05
   1 -16  -4   17.52    1.91
  -1 -16   4   13.91    2.17
   1 -16  -4   14.87    1.67
  -1 -16   4   13.87    1.16
   1  16  -4   15.37    0.85
   1  16  -4   13.76    1.21
   1  16  -4   13.88    1.37
  -1  16   4   14.84    1.56
   0 -16   4   -0.32    0.27
   0 -16   4   -0.23    0.37
   0 -16  -4    0.28    0.52
   0 -16   4   -0.57    0.51
   0 -16  -4   -0.03    0.42
   0  16   4    0.09    0.45
   0  16   4    0.39    0.43
   1 -16   4   86.82    4.19
  -1 -16  -4  103.10    5.18
  -1 -16  -4   87.28    4.65
   1 -16   4   90.49    3.09
   1 -16   4   94.07    4.43
   1 -16   4   92.49    2.95
   1 -16   4   89.49    3.51
   1  16   4   92.05    4.04
   1  16   4   87.30    4.23
   2 -16   4   72.44    3.43
  -2 -16  -4   69.68    4.34
  -2 -16  -4   58.15    3.99
   2 -16   4   65.49    2.72
   2 -16   4   70.22    3.03
   2 -16   4   64.12    2.52
   2 -16   4   65.82    3.17
   2  16   4   63.63    3.57
   2  16   4   66.50    3.66
  -3 -16  -4  182.81   10.42
  -3 -16  -4  168.68    7.70
   3 -16   4  166.05    5.70
   3 -16   4  150.66    5.28
   3 -16   4  156.66    5.38
   3 -16   4  159.14    5.79
   3 -16   4  151.63    5.51
   3  16   4  157.16    6.74
   3  16   4  172.66    6.73
  -3 -17   4   20.57    2.93
   3 -17  -4   14.16    1.62
  -3 -17   4   17.00    1.49
   3 -17  -4   16.54    1.66
   3  17  -4   16.33    1.47
  -3  17   4   19.01    1.94
   3  17  -4   16.61    2.36
   2 -17  -4   24.23    2.04
  -2 -17   4   25.26    2.67
  -2 -17   4   27.62    2.92
   2 -17  -4   22.39    1.97
  -2 -17   4   19.92    1.48
  -2 -17   4   22.66    1.46
   2  17  -4   22.00    1.98
  -2  17   4   20.57    1.97
   2  17  -4   22.89    1.67
   2  17  -4   22.56    1.25
  -1 -17   4  118.25    4.29
   1 -17  -4  132.55    5.62
  -1 -17   4  116.74    3.77
  -1 -17   4  125.78    6.05
  -1 -17   4  117.26    5.87
  -1  17   4  126.15    5.38
   1  17  -4  118.81    4.28
   0 -17  -4   89.24    4.65
   0 -17   4   74.04    4.24
   0 -17   4   83.14    3.26
   0 -17  -4   83.35    4.40
   0 -17   4   94.42    4.74
   0  17   4   80.27    4.25
   0  17   4   79.40    3.39
   1 -17   4   72.81    2.54
   1 -17   4   71.82    2.66
  -1 -17  -4   99.83    7.19
   1 -17   4   84.75    4.16
   1 -17   4   71.79    3.24
   1 -17   4   73.43    3.11
  -1 -17  -4   73.69    4.29
   1 -17   4   72.39    3.84
   1  17   4   71.13    3.83
   1  17   4   72.83    3.58
  -2 -17  -4    7.52    1.78
   2 -17   4   11.92    1.04
   2 -17   4   11.36    1.05
   2 -17   4   14.07    1.27
   2 -17   4   11.89    1.37
  -2 -17  -4    9.10    1.72
   2 -17   4   13.67    1.52
   2  17   4   14.88    1.67
   2  17   4   13.94    1.91
   2 -18  -4    1.40    0.57
  -2 -18   4    2.46    1.91
  -2 -18   4    0.91    0.50
   2 -18  -4    0.02    0.68
  -2 -18   4    2.25    1.12
   2  18  -4   -0.04    0.39
  -2  18   4    0.96    0.63
   1 -18  -4    1.61    0.67
  -1 -18   4    1.44    0.52
  -1 -18   4    0.10    0.67
   1 -18  -4    0.07    0.63
  -1 -18   4    1.20    0.97
  -1  18   4    1.08    0.67
   0 -18  -4    0.86    0.89
   0 -18  -4    1.62    0.89
   0 -18   4    2.86    0.59
   0 -18   4    1.22    0.69
   0 -18   4    1.78    0.98
   0  18   4    1.80    0.80
   0  18   4    3.76    1.05
   1 -18   4    1.46    0.80
   1 -18   4    1.55    0.58
   1 -18   4    2.41    0.55
   1 -18   4    3.93    0.99
   1 -18   4    2.43    0.86
  -1 -18  -4    2.49    1.06
   1 -18   4    2.55    0.50
   1  18   4    2.60    0.98
   1  18   4    2.00    0.83
   7   0  -5    0.78    0.63
   7   0  -5    0.42    0.70
   7   0  -5    0.98    1.05
  -7   0   5    1.01    0.70
  -6   0   5    0.02    0.46
   6   0  -5    1.28    0.89
  -6   0   5    1.09    0.63
   6   0  -5   -0.09    0.40
   6   0  -5    0.62    0.60
   5   0  -5   -0.17    0.30
   5   0  -5    0.31    0.37
  -5   0   5   -0.29    0.43
  -5   0   5   -0.11    0.39
   5   0  -5    0.04    0.45
   4   0  -5    0.45    0.27
   4   0  -5    0.97    0.52
  -4   0   5    0.37    0.56
   4   0  -5    1.47    0.59
  -4   0   5    0.62    0.43
  -4   0   5    0.17    0.32
   4   0  -5   -0.39    0.44
   3   0  -5    0.10    0.33
   3   0  -5    0.03    0.27
  -3   0   5    0.31    0.32
  -3   0   5    0.17    0.34
   3   0  -5    0.37    0.30
   3   0  -5   -0.10    0.28
  -3   0   5    0.50    0.32
  -2   0   5    0.59    0.26
   2   0  -5    0.13    0.17
  -2   0   5    0.03    0.15
  -2   0   5    0.26    0.26
  -2   0   5    0.16    0.22
   2   0  -5    0.16    0.23
   2   0  -5    0.05    0.21
   2   0  -5    0.30    0.32
   1   0  -5    0.40    0.26
  -1   0   5   -0.10    0.20
   1   0  -5    0.04    0.21
  -1   0   5    0.24    0.15
  -1   0   5    0.28    0.19
   1   0  -5    0.01    0.13
   1   0  -5   -0.04    0.15
   0   0  -5    0.43    0.26
   0   0  -5    0.04    0.16
   0   0   5    0.07    0.18
   0   0   5    0.00    0.24
   0   0   5   -0.07    0.09
   0   0   5    0.08    0.12
   0   0  -5    0.17    0.19
   0   0  -5    0.32    0.15
  -1   0  -5   -0.06    0.16
   1   0   5    0.95    0.24
  -1   0  -5    0.25    0.23
  -1   0  -5    0.29    0.22
   1   0   5    0.24    0.19
   1   0   5    0.10    0.15
   1   0   5    0.38    0.21
  -1   0  -5    0.14    0.18
  -2   0  -5    0.27    0.18
   2   0   5    0.16    0.17
   2   0   5    0.19    0.13
   2   0   5    0.41    0.24
   2   0   5    0.33    0.25
  -2   0  -5    0.06    0.20
   3   0   5   -0.04    0.22
   3   0   5    0.02    0.25
  -3   0  -5   -0.12    0.25
  -3   0  -5    0.46    0.29
   3   0   5    0.23    0.20
  -3   0  -5    0.39    0.32
   3   0   5    0.08    0.25
   3   0   5    0.10    0.29
   4   0   5    0.21    0.30
   4   0   5    0.67    0.38
   4   0   5    0.67    0.43
   4   0   5   -0.46    0.45
  -4   0  -5    0.47    0.27
  -4   0  -5   -0.28    0.46
   4   0   5    0.40    0.34
   5   0   5    0.25    0.38
   5   0   5    0.18    0.39
   5   0   5    0.02    0.40
  -5   0  -5   -0.02    0.38
   5   0   5   -0.05    0.35
   6   0   5    0.31    0.49
   6   0   5    0.84    0.63
   6   0   5    0.94    0.65
   7  -1  -5   36.66    3.25
   7  -1  -5   45.04    3.42
   7  -1  -5   45.39    3.31
  -7  -1   5   49.37    3.34
   7   1  -5   47.13    3.53
   7   1  -5   42.30    4.98
  -7   1   5   39.29    3.05
   7   1  -5   38.80    3.01
   6  -1  -5   32.10    2.66
   6  -1  -5   33.72    2.62
  -6  -1   5   30.72    2.29
  -6  -1   5   30.37    2.40
   6  -1  -5   29.42    2.60
  -6   1   5   30.41    2.45
  -6   1   5   31.05    2.16
   6   1  -5   31.70    2.72
   6   1  -5   31.09    2.47
   6   1  -5   32.23    2.72
   5  -1  -5    0.67    0.41
   5  -1  -5    1.87    0.59
   5  -1  -5    1.69    0.69
  -5  -1   5    0.85    0.51
   5   1  -5    0.92    0.51
   5   1  -5    1.12    0.61
   5   1  -5    1.24    0.61
  -5   1   5    1.10    0.53
  -5   1   5    1.24    0.54
   4  -1  -5   14.89    1.50
  -4  -1   5   15.18    1.51
   4  -1  -5   13.13    1.39
  -4  -1   5   11.23    1.48
  -4  -1   5   14.35    1.33
   4  -1  -5   12.74    1.35
   4  -1  -5   13.97    1.37
   4   1  -5   13.44    1.34
   4   1  -5   13.95    1.53
   4   1  -5   14.49    1.38
  -4   1   5   14.77    1.33
   4   1  -5   14.07    1.40
   4   1  -5   10.50    1.34
  -4   1   5   14.16    1.31
   3  -1  -5  163.25    5.44
   3  -1  -5  158.06    5.90
  -3  -1   5  167.56    5.50
   3  -1  -5  160.51    5.76
   3  -1  -5  158.62    5.35
  -3  -1   5  149.62    5.68
  -3  -1   5  167.33    5.77
   3   1  -5  157.39    5.94
  -3   1   5  154.11    5.38
   3   1  -5  158.69    5.39
   3   1  -5  161.00    5.30
  -3   1   5  158.36    5.64
   3   1  -5  156.96    5.82
  -2  -1   5  121.76    4.46
   2  -1  -5  125.17    4.63
   2  -1  -5  114.90    4.06
  -2  -1   5  117.14    4.54
   2  -1  -5  122.50    4.11
   2  -1  -5  121.47    4.48
  -2  -1   5  127.72    4.23
  -2   1   5  122.78    4.48
   2   1  -5  122.43    3.96
   2   1  -5  115.89    4.46
  -2   1   5  119.81    4.38
  -2   1   5  113.35    4.55
   2   1  -5  121.19    4.15
  -2   1   5  122.12    4.15
   2   1  -5  122.21    4.67
  -1  -1   5  276.94    8.04
  -1  -1   5  283.12    8.45
   1  -1  -5  281.95    7.93
   1  -1  -5  283.18    8.42
  -1  -1   5  278.56    7.77
   1  -1  -5  273.50    8.52
   1  -1  -5  278.03    7.96
  -1   1   5  286.69    7.98
   1   1  -5  271.24    8.55
   1   1  -5  281.06    8.56
  -1   1   5  261.95    7.96
   1   1  -5  275.99    8.03
  -1   1   5  287.86    8.41
  -1   1   5  276.62    8.47
   1   1  -5  280.79    7.72
   0  -1   5  300.70    8.45
   0  -1  -5  294.84    8.27
   0  -1   5  280.96    8.77
   0  -1  -5  297.37    8.75
   0  -1  -5  295.16    8.89
   0  -1  -5  299.28    8.33
   0  -1   5  290.45    8.04
   0  -1   5  299.85    8.75
   0   1   5  291.69    8.25
   0   1  -5  303.79    8.05
   0   1  -5  294.93    8.66
   0   1  -5  287.74    8.82
   0   1   5  293.72    8.33
   0   1   5  286.61    8.81
   0   1  -5  292.31    8.37
   0   1   5  298.77    8.77
  -1  -1  -5   83.81    3.03
   1  -1   5   88.55    3.15
   1  -1   5   86.28    3.34
   1  -1   5   82.88    2.86
   1  -1   5   85.97    3.39
  -1  -1  -5   86.38    3.29
  -1  -1  -5   90.97    3.07
  -1  -1  -5   86.75    3.44
   1   1   5   86.80    3.03
  -1   1  -5   85.22    2.90
   1   1   5   87.86    3.46
  -1   1  -5   90.08    3.13
  -1   1  -5   88.45    3.40
   1   1   5   84.83    3.06
  -1   1  -5   85.86    3.19
   1   1   5   87.91    3.41
   2  -1   5   12.01    1.04
   2  -1   5   11.69    0.91
  -2  -1  -5   12.14    1.04
  -2  -1  -5   12.32    1.10
   2  -1   5   11.63    0.96
   2  -1   5   11.82    1.04
  -2  -1  -5   12.50    0.98
  -2   1  -5   11.73    0.94
   2   1   5   12.10    1.09
   2   1   5   10.80    1.06
  -2   1  -5   11.63    0.98
  -2   1  -5   12.40    0.93
   2   1   5   13.01    1.00
   2   1   5   12.42    1.18
  -3  -1  -5   84.21    3.41
   3  -1   5   81.13    3.36
   3  -1   5   82.66    3.50
  -3  -1  -5   84.76    3.53
   3  -1   5   90.57    3.45
   3  -1   5   77.23    3.44
  -3  -1  -5   81.97    3.42
   3  -1   5   87.37    3.46
   3   1   5   89.93    3.42
   3   1   5   80.49    3.62
  -3   1  -5   85.75    3.20
   3   1   5   87.40    3.68
  -3   1  -5   84.89    3.41
   3   1   5   85.59    3.50
   3   1   5   81.42    3.32
  -3   1  -5   84.22    3.25
  -4  -1  -5   28.20    1.83
  -4  -1  -5   32.39    3.07
   4  -1   5   32.24    2.05
   4  -1   5   26.94    1.88
   4  -1   5   28.17    1.94
   4  -1   5   26.14    1.86
   4   1   5   30.87    2.07
  -4   1  -5   28.03    1.59
  -4   1  -5   26.30    1.92
   4   1   5   26.53    1.96
   4   1   5   30.25    1.97
   4   1   5   33.51    2.00
   4   1   5   28.82    2.06
   5  -1   5  110.69    4.97
  -5  -1  -5  112.20    4.36
   5  -1   5  115.00    4.85
   5  -1   5  116.07    4.87
   5   1   5  110.25    4.99
   5   1   5  111.63    5.02
   5   1   5  119.75    5.13
  -5   1  -5  110.18    3.82
   5   1   5  118.70    4.86
  -6  -1  -5   43.96    2.92
   6  -1   5   41.93    2.84
   6  -1   5   43.50    2.91
   6  -1   5   45.23    2.98
   6  -1   5   42.54    3.08
   6   1   5   41.06    3.01
   6   1   5   45.38    3.06
   6   1   5   43.57    3.16
   6   1   5   49.91    3.00
   7  -2  -5   24.51    2.53
  -7  -2   5   28.21    2.49
   7  -2  -5   27.21    2.68
   7  -2  -5   30.33    2.67
   7   2  -5   33.93    2.95
  -7   2   5   28.08    2.57
   7   2  -5   26.17    2.45
   6  -2  -5   62.37    3.78
   6  -2  -5   65.52    3.77
  -6  -2   5   67.13    3.67
   6  -2  -5   51.10    3.46
  -6  -2   5   59.47    3.42
  -6   2   5   56.88    3.40
   6   2  -5   59.70    3.48
  -6   2   5   53.70    2.91
   6   2  -5   53.12    3.75
   6   2  -5   63.17    4.02
   5  -2  -5  181.96    7.05
   5  -2  -5  167.62    6.77
   5  -2  -5  179.05    6.87
  -5  -2   5  183.53    6.79
  -5  -2   5  173.15    6.62
  -5   2   5  185.12    6.65
   5   2  -5  178.72    7.29
   5   2  -5  174.28    8.59
   5   2  -5  184.60    6.74
  -5   2   5  181.23    6.27
   4  -2  -5  199.88    6.97
  -4  -2   5  198.41    6.85
  -4  -2   5  203.73    7.14
   4  -2  -5  198.24    7.09
  -4  -2   5  195.50    7.16
   4  -2  -5  201.22    6.82
   4  -2  -5  214.02    7.29
   4   2  -5  209.74    6.96
   4   2  -5  202.13    7.64
   4   2  -5  186.94    6.73
  -4   2   5  206.22    6.74
  -4   2   5  209.42    6.94
   4   2  -5  189.17    8.25
   4   2  -5  200.58    7.53
  -3  -2   5  118.99    4.42
   3  -2  -5  127.25    4.54
  -3  -2   5  116.18    4.79
   3  -2  -5  120.30    4.66
   3  -2  -5  119.18    4.33
   3  -2  -5  117.12    4.67
  -3  -2   5  124.40    4.77
  -3   2   5  116.18    4.92
  -3   2   5  119.85    4.46
  -3   2   5  128.59    4.46
   3   2  -5  120.76    4.41
   3   2  -5  108.41    5.29
   3   2  -5  127.83    4.32
   3   2  -5  125.47    4.38
   3   2  -5  119.15    4.96
  -2  -2   5   53.66    2.74
   2  -2  -5   54.53    2.65
   2  -2  -5   55.52    2.58
   2  -2  -5   51.43    2.25
  -2  -2   5   55.57    2.39
   2  -2  -5   55.44    2.37
  -2  -2   5   57.59    2.69
   2   2  -5   53.79    2.62
  -2   2   5   50.78    2.51
   2   2  -5   56.91    2.20
   2   2  -5   55.01    2.80
  -2   2   5   49.09    2.26
  -2   2   5   56.01    2.40
   2   2  -5   57.05    2.39
  -2   2   5   52.25    2.46
   1  -2  -5   52.97    2.52
   1  -2  -5   50.53    2.37
  -1  -2   5   49.90    2.51
   1  -2  -5   54.28    2.18
  -1  -2   5   54.03    2.50
  -1  -2   5   53.75    2.23
   1  -2  -5   49.17    2.06
  -1  -2   5   52.21    1.90
   1   2  -5   53.32    2.20
  -1   2   5   52.65    2.17
  -1   2   5   50.90    2.43
   1   2  -5   50.23    2.37
   1   2  -5   50.91    2.55
  -1   2   5   52.86    2.12
   1   2  -5   52.86    1.85
  -1   2   5   52.91    2.40
   0  -2   5   39.27    1.79
   0  -2  -5   38.51    1.94
   0  -2   5   36.82    1.98
   0  -2  -5   36.82    2.02
   0  -2  -5   38.59    1.66
   0  -2  -5   37.11    1.68
   0  -2   5   40.03    1.43
   0   2  -5   36.69    1.83
   0   2  -5   37.06    1.71
   0   2   5   35.71    1.64
   0   2   5   38.85    1.73
   0   2  -5   38.38    1.41
   0   2   5   35.37    1.90
   0   2  -5   40.83    2.04
   1  -2   5  315.51    9.13
   1  -2   5  314.96    8.92
  -1  -2  -5  302.44    9.13
  -1  -2  -5  314.73    8.74
  -1  -2  -5  301.75    9.33
   1  -2   5  310.89    8.46
   1  -2   5  301.66    9.13
  -1  -2  -5  315.87    8.86
   1   2   5  302.85    9.31
   1   2   5  312.11    8.78
   1   2   5  322.27    9.28
   1   2   5  307.97    8.85
  -1   2  -5  305.29    8.87
  -1   2  -5  309.14    8.85
  -1   2  -5  303.32    8.47
   2  -2   5  165.04    5.42
  -2  -2  -5  163.98    5.74
  -2  -2  -5  168.85    5.42
  -2  -2  -5  164.24    5.54
   2  -2   5  175.77    5.21
   2  -2   5  161.45    5.49
   2  -2   5  175.68    6.39
   2   2   5  161.33    5.76
   2   2   5  166.11    5.42
   2   2   5  164.43    5.71
  -2   2  -5  165.88    5.35
  -2   2  -5  164.36    5.20
   2   2   5  169.63    5.30
  -2   2  -5  163.84    5.17
   3  -2   5  351.05   10.40
  -3  -2  -5  341.83   10.59
   3  -2   5  351.48   10.25
  -3  -2  -5  341.58   10.42
  -3  -2  -5  350.87   10.44
   3  -2   5  351.66   10.40
   3  -2   5  361.25   10.48
   3   2   5  352.65   10.25
   3   2   5  343.33   10.18
  -3   2  -5  345.89    9.92
   3   2   5  355.74   10.77
   3   2   5  338.53   10.79
  -3   2  -5  349.40    9.86
   3   2   5  364.06   10.54
  -3   2  -5  354.96   10.35
  -4  -2  -5  119.31    4.73
   4  -2   5  127.47    4.79
   4  -2   5  130.10    4.92
   4  -2   5  121.70    4.78
   4  -2   5  119.39    4.72
   4   2   5  127.28    4.99
   4   2   5  122.67    4.70
  -4   2  -5  117.67    4.74
   4   2   5  128.13    4.73
  -4   2  -5  121.74    3.97
   4   2   5  120.37    5.00
   4   2   5  115.03    4.99
  -5  -2  -5   37.56    2.28
   5  -2   5   35.65    2.34
   5  -2   5   33.46    2.35
   5  -2   5   32.78    2.24
   5  -2   5   35.69    2.47
   5   2   5   32.31    2.43
   5   2   5   28.17    2.34
   5   2   5   34.33    2.50
   5   2   5   32.96    2.23
   6  -2   5    0.15    0.40
   6  -2   5   -0.22    0.45
   6  -2   5    0.45    0.56
   6  -2   5    0.17    0.61
  -6  -2  -5    0.93    0.68
   6   2   5    0.78    0.74
   6   2   5    0.91    0.67
   6   2   5    1.24    0.74
   6   2   5    0.84    0.59
   6  -3  -5    5.75    1.27
   6  -3  -5    6.77    1.86
  -6  -3   5    7.65    1.43
   6  -3  -5    9.28    2.13
   6   3  -5    8.60    1.69
  -6   3   5    7.29    1.31
   6   3  -5    6.41    1.23
  -6   3   5    5.56    0.93
   6   3  -5    7.46    1.71
   5  -3  -5    1.16    0.67
   5  -3  -5    0.72    0.47
  -5  -3   5    0.40    0.52
  -5  -3   5    0.75    0.49
  -5   3   5    1.28    0.59
   5   3  -5    0.04    0.55
  -5   3   5    0.68    0.52
   5   3  -5    0.70    0.46
   5   3  -5    0.80    0.59
   4  -3  -5    5.51    0.95
  -4  -3   5    7.54    1.15
  -4  -3   5    4.52    0.98
  -4  -3   5    5.94    0.98
   4  -3  -5    6.28    1.12
   4  -3  -5    6.02    1.00
   4   3  -5    8.36    1.17
   4   3  -5    7.25    1.06
   4   3  -5    5.02    1.04
   4   3  -5    5.89    1.11
  -4   3   5    6.58    1.01
  -4   3   5    7.41    0.87
   4   3  -5    4.71    0.96
   3  -3  -5    9.56    1.05
  -3  -3   5    8.47    1.04
  -3  -3   5    8.25    1.07
   3  -3  -5    9.11    1.06
   3  -3  -5    8.84    1.01
   3  -3  -5    8.13    1.03
  -3  -3   5    7.21    1.11
   3   3  -5   10.34    1.01
  -3   3   5    5.77    0.86
  -3   3   5    8.78    0.99
   3   3  -5   11.55    1.01
   3   3  -5   10.51    0.94
   3   3  -5   10.64    1.27
  -3   3   5   10.35    1.00
   3   3  -5    6.61    1.06
   2  -3  -5   35.78    1.74
  -2  -3   5   36.03    1.85
   2  -3  -5   34.37    1.96
   2  -3  -5   37.42    2.12
  -2  -3   5   35.12    2.16
  -2  -3   5   39.32    2.20
   2  -3  -5   39.43    1.93
  -2   3   5   36.01    1.92
   2   3  -5   35.88    2.22
  -2   3   5   32.48    1.90
   2   3  -5   36.72    1.86
   2   3  -5   36.97    2.10
  -2   3   5   36.71    1.90
   2   3  -5   37.14    1.59
  -2   3   5   37.51    1.82
   1  -3  -5  152.51    4.85
   1  -3  -5  156.28    5.32
  -1  -3   5  159.36    5.29
   1  -3  -5  150.55    4.66
  -1  -3   5  147.90    5.34
   1  -3  -5  150.01    5.11
  -1  -3   5  155.21    4.87
  -1   3   5  148.99    4.87
   1   3  -5  151.58    4.28
   1   3  -5  146.47    4.79
  -1   3   5  152.85    5.18
  -1   3   5  145.71    4.66
   1   3  -5  148.84    5.07
  -1   3   5  145.32    5.00
   1   3  -5  145.52    5.30
   0  -3  -5   12.97    1.14
   0  -3   5   13.02    0.63
   0  -3  -5   13.70    0.95
   0  -3   5   12.19    1.08
   0  -3   5   12.75    0.93
   0  -3  -5   13.03    0.84
   0  -3  -5   12.70    1.06
   0   3   5   12.84    0.94
   0   3  -5   14.22    1.02
   0   3  -5   10.60    1.72
   0   3  -5   12.57    0.61
   0   3   5   12.36    0.84
   0   3  -5   11.49    0.87
   0   3   5   12.63    1.11
   0   3   5   13.94    1.09
  -1  -3  -5    2.99    0.57
   1  -3   5    4.12    0.39
   1  -3   5    3.06    0.61
  -1  -3  -5    3.24    0.64
  -1  -3  -5    4.51    0.68
  -1  -3  -5    4.72    0.61
   1  -3   5    4.67    0.74
   1   3   5    4.24    0.63
   1   3   5    3.07    0.59
   1   3   5    3.86    0.55
  -1   3  -5    4.07    0.68
   1   3   5    3.57    0.77
  -1   3  -5    3.70    0.41
  -1   3  -5    3.76    0.59
  -1   3  -5    3.65    0.53
  -2  -3  -5    3.91    0.76
   2  -3   5    7.14    0.91
  -2  -3  -5    5.26    0.88
   2  -3   5    4.76    0.52
   2  -3   5    5.50    0.67
  -2  -3  -5    5.73    0.83
   2  -3   5    4.08    0.72
  -2   3  -5    4.98    0.67
   2   3   5    5.36    0.71
  -2   3  -5    4.73    0.57
  -2   3  -5    4.91    0.58
   2   3   5    3.51    0.65
   2   3   5    4.32    0.71
   2   3   5    7.36    1.19
   3  -3   5    0.94    0.37
  -3  -3  -5    1.62    0.53
  -3  -3  -5    1.60    0.53
   3  -3   5    0.93    0.37
   3  -3   5    0.70    0.39
   3  -3   5    1.86    0.53
  -3  -3  -5    2.13    0.67
   3  -3   5    1.01    0.41
   3   3   5    1.25    0.44
  -3   3  -5    1.83    0.50
   3   3   5    1.58    0.47
   3   3   5    0.97    0.37
  -3   3  -5    1.96    0.41
  -3   3  -5    1.84    0.42
   3   3   5    0.78    0.31
   3   3   5    1.22    0.55
   4  -3   5    9.98    1.10
   4  -3   5   11.65    1.16
   4  -3   5   10.36    1.12
   4  -3   5   10.82    1.16
   4   3   5   12.21    1.32
   4   3   5    9.63    1.23
   4   3   5   11.89    1.15
   4   3   5   11.58    1.35
   4   3   5   10.41    1.32
   5  -3   5   56.35    3.16
   5  -3   5   53.23    2.90
  -5  -3  -5   56.58    3.02
   5  -3   5   52.77    3.07
   5  -3   5   54.34    2.90
   5   3   5   48.23    3.14
   5   3   5   52.10    3.16
   5   3   5   53.71    3.28
   5   3   5   57.62    3.04
   6  -3   5    1.59    0.75
   6  -3   5    0.63    0.51
  -6  -3  -5    0.41    0.74
   6  -3   5    0.28    0.60
   6  -3   5    0.68    0.49
   6   3   5    0.49    0.68
   6   3   5   -0.79    0.54
   6   3   5    0.54    0.49
   6   3   5    2.47    0.92
  -6  -4   5   13.22    1.88
  -6  -4   5   12.35    1.73
   6  -4  -5    9.30    1.58
   6  -4  -5   10.57    1.70
   6  -4  -5   13.65    1.65
   6   4  -5    9.63    1.88
   6   4  -5   14.45    1.61
   6   4  -5    6.58    1.60
  -6   4   5   11.38    1.68
   5  -4  -5   83.58    4.04
  -5  -4   5   76.24    3.77
   5  -4  -5   69.92    3.73
  -5  -4   5   79.93    4.10
   5   4  -5   85.37    4.54
   5   4  -5   80.95    3.79
  -5   4   5   82.04    3.87
   5   4  -5   71.86    4.13
  -5   4   5   73.89    3.17
  -4  -4   5   78.73    4.08
  -4  -4   5   91.52    4.22
   4  -4  -5   89.68    3.79
   4  -4  -5   94.09    4.07
  -4  -4   5   92.77    3.93
   4  -4  -5   88.34    3.96
   4   4  -5   93.91    3.86
  -4   4   5   91.36    3.54
  -4   4   5   87.48    3.83
   4   4  -5   86.26    4.32
   4   4  -5   89.24    4.50
   4   4  -5   94.00    3.82
  -3  -4   5   98.01    3.80
   3  -4  -5   95.54    3.98
  -3  -4   5   92.79    4.26
   3  -4  -5   90.96    3.88
   3  -4  -5   99.27    3.94
  -3  -4   5  103.82    4.32
   3  -4  -5   95.30    3.65
   3   4  -5   96.40    3.53
  -3   4   5   99.52    3.95
  -3   4   5   94.14    3.70
   3   4  -5  101.25    4.54
   3   4  -5   93.62    4.21
  -3   4   5   95.69    3.66
   3   4  -5   95.27    4.20
  -3   4   5   89.39    3.65
   3   4  -5   96.54    3.61
  -2  -4   5    0.36    0.34
  -2  -4   5    0.99    0.36
   2  -4  -5    0.77    0.33
   2  -4  -5    0.86    0.31
   2  -4  -5    1.19    0.38
  -2  -4   5    0.92    0.39
   2  -4  -5    1.08    0.35
   2   4  -5    1.04    0.36
  -2   4   5    1.29    0.46
  -2   4   5    0.35    0.25
   2   4  -5    1.21    0.32
   2   4  -5    1.64    0.36
  -2   4   5    0.80    0.32
  -2   4   5    0.95    0.30
   2   4  -5    1.25    0.52
   2   4  -5    0.74    0.33
  -1  -4   5    0.15    0.19
  -1  -4   5    0.51    0.42
   1  -4  -5   -0.15    0.19
   1  -4  -5    0.14    0.20
   1  -4  -5    0.15    0.23
   1  -4  -5    0.27    0.16
  -1  -4   5   -0.03    0.19
  -1   4   5    0.43    0.30
  -1   4   5    0.23    0.20
   1   4  -5    0.14    0.21
  -1   4   5    0.22    0.18
   1   4  -5    0.12    0.10
   1   4  -5   -0.04    0.19
  -1   4   5    1.70    0.44
   1   4  -5    0.19    0.25
   0  -4   5   62.22    2.66
   0  -4   5   56.67    2.67
   0  -4  -5   55.82    2.60
   0  -4   5   56.17    2.41
   0  -4  -5   62.09    2.48
   0  -4  -5   57.91    2.76
   0  -4  -5   61.79    2.43
   0   4   5   61.06    2.51
   0   4   5   60.00    2.22
   0   4  -5   58.43    2.68
   0   4  -5   58.35    2.45
   0   4  -5   62.52    2.43
   0   4   5   59.61    2.63
   0   4   5   60.23    2.77
   1  -4   5  120.75    4.18
   1  -4   5  127.99    3.56
   1  -4   5  122.35    4.27
  -1  -4  -5  122.74    3.89
  -1  -4  -5  119.46    4.44
  -1  -4  -5  124.54    4.24
   1  -4   5  116.74    4.28
  -1  -4  -5  120.71    4.65
  -1   4  -5  124.67    4.15
   1   4   5  119.25    4.44
   1   4   5  116.92    3.86
  -1   4  -5  122.54    4.25
  -1   4  -5  126.52    3.66
  -1   4  -5  122.48    4.00
   1   4   5  120.66    4.63
   1   4   5  125.00    4.28
  -2  -4  -5  252.96    7.77
  -2  -4  -5  248.10    8.24
   2  -4   5  252.13    7.24
   2  -4   5  254.86    7.66
   2  -4   5  258.67    7.72
   2  -4   5  251.76    7.66
  -2  -4  -5  255.63    8.03
   2   4   5  241.18    8.19
  -2   4  -5  256.40    7.41
   2   4   5  240.95    8.05
  -2   4  -5  254.81    7.18
   2   4   5  251.90    7.39
  -2   4  -5  256.32    7.37
   2   4   5  256.18    7.82
  -3  -4  -5   57.45    3.02
  -3  -4  -5   50.49    2.67
   3  -4   5   55.68    2.69
   3  -4   5   59.31    2.63
  -3  -4  -5   59.78    2.93
   3  -4   5   60.10    2.59
   3  -4   5   56.01    2.56
   3  -4   5   55.40    2.68
  -3   4  -5   55.84    1.93
   3   4   5   52.57    3.00
   3   4   5   54.67    2.51
   3   4   5   57.74    3.00
   3   4   5   62.62    2.58
   3   4   5   60.30    2.87
  -3   4  -5   57.22    1.97
   4  -4   5   47.16    2.53
   4  -4   5   48.62    2.45
   4  -4   5   43.99    2.36
  -4  -4  -5   45.39    2.72
   4  -4   5   49.63    2.67
   4   4   5   44.53    2.79
   4   4   5   47.14    2.72
   4   4   5   42.67    2.81
   4   4   5   47.15    2.52
   4   4   5   45.31    2.44
  -5  -4  -5    1.76    0.68
   5  -4   5    2.75    0.84
   5  -4   5    2.31    0.75
   5  -4   5    2.42    0.70
   5  -4   5    2.35    0.64
   5   4   5    3.28    0.93
   5   4   5    2.76    0.82
   5   4   5    2.24    0.76
   5   4   5    4.25    0.92
   6  -4   5    1.86    0.70
   6  -4   5    0.93    0.69
   6  -4   5    1.15    0.57
   6  -4   5    0.49    0.55
  -6  -4  -5    0.70    0.78
   6   4   5    0.63    0.63
   6   4   5    1.76    0.93
   6   4   5    0.24    0.63
   6  -5  -5   46.65    3.27
   6  -5  -5   45.27    3.02
  -6  -5   5   40.10    3.04
  -6  -5   5   41.80    2.86
   6  -5  -5   36.53    2.75
   6   5  -5   41.76    3.51
   6   5  -5   45.20    2.92
  -6   5   5   43.34    2.89
   6   5  -5   49.17    3.58
  -5  -5   5    4.49    0.90
   5  -5  -5    3.74    0.85
   5  -5  -5    4.94    1.03
  -5  -5   5    4.89    1.12
   5   5  -5    3.73    1.07
  -5   5   5    5.71    1.11
  -5   5   5    4.39    0.71
   5   5  -5    4.75    1.00
   5   5  -5    4.01    1.24
   4  -5  -5    7.00    1.07
  -4  -5   5    5.53    1.14
   4  -5  -5    8.65    1.06
  -4  -5   5    5.29    1.16
   4  -5  -5    5.56    1.04
  -4  -5   5    4.49    0.89
  -4   5   5    6.34    1.06
   4   5  -5    5.00    1.09
   4   5  -5    5.79    0.98
   4   5  -5    5.92    1.00
   3  -5  -5  141.85    4.91
   3  -5  -5  139.82    5.23
   3  -5  -5  143.73    5.23
  -3  -5   5  144.45    5.11
   3  -5  -5  148.38    5.32
  -3  -5   5  152.62    5.74
  -3  -5   5  133.63    5.62
   3   5  -5  149.85    5.95
  -3   5   5  139.52    5.24
   3   5  -5  141.81    5.57
  -3   5   5  140.40    4.83
   3   5  -5  143.84    4.80
  -3   5   5  130.25    4.83
   3   5  -5  151.59    4.82
   3   5  -5  144.41    5.48
  -3   5   5  150.86    5.07
   2  -5  -5  282.76    9.23
  -2  -5   5  264.14    9.09
  -2  -5   5  279.87    8.97
   2  -5  -5  272.23    8.59
   2  -5  -5  279.93    8.51
   2  -5  -5  268.88    8.08
  -2  -5   5  287.21    8.41
   2   5  -5  290.50    7.78
  -2   5   5  274.30    8.56
   2   5  -5  273.54    7.83
  -2   5   5  281.78    8.54
   2   5  -5  278.47    9.23
  -2   5   5  274.97    8.19
  -2   5   5  313.97   10.31
   2   5  -5  275.51    8.81
   2   5  -5  289.78    8.40
  -1  -5   5  465.98   13.41
  -1  -5   5  439.59   13.52
   1  -5  -5  459.10   13.22
   1  -5  -5  481.04   13.46
   1  -5  -5  478.71   13.08
  -1  -5   5  475.98   12.93
   1  -5  -5  466.66   12.56
  -1   5   5  451.77   13.24
  -1   5   5  460.04   13.07
   1   5  -5  441.18   13.48
  -1   5   5  489.77   13.34
  -1   5   5  463.04   12.59
   1   5  -5  456.90   13.16
   1   5  -5  470.21   12.88
   0  -5  -5  364.39    9.87
   0  -5  -5  370.16   10.91
   0  -5  -5  360.33   10.35
   0  -5   5  355.24   10.68
   0  -5  -5  366.65   10.64
   0  -5   5  364.04   10.60
   0  -5   5  353.91   10.33
   0   5   5  363.48    9.89
   0   5   5  363.79   10.56
   0   5   5  362.56   10.37
   0   5   5  348.58   10.69
   0   5  -5  358.82   10.26
   0   5  -5  366.00   10.22
   1  -5   5  185.78    5.00
   1  -5   5  198.32    5.92
   1  -5   5  182.84    5.97
  -1  -5  -5  187.37    5.94
  -1  -5  -5  184.14    6.16
  -1  -5  -5  185.90    5.47
  -1  -5  -5  183.53    6.44
   1   5   5  183.35    5.94
  -1   5  -5  183.13    5.54
  -1   5  -5  181.43    5.75
  -1   5  -5  179.99    5.80
   1   5   5  186.06    5.47
   1   5   5  182.34    6.16
   1   5   5  174.77    6.29
   2  -5   5   17.30    1.24
   2  -5   5   16.74    0.96
  -2  -5  -5   14.09    1.31
  -2  -5  -5   14.43    1.37
   2  -5   5   15.44    1.14
   2  -5   5   14.91    1.12
  -2  -5  -5   17.07    1.28
   2   5   5   16.13    1.37
   2   5   5   15.20    1.41
  -2   5  -5   14.26    0.84
  -2   5  -5   14.55    0.91
   2   5   5   15.59    1.01
   2   5   5   14.54    1.21
   3  -5   5   30.48    1.69
   3  -5   5   29.08    1.85
  -3  -5  -5   32.05    2.23
   3  -5   5   32.87    1.77
  -3  -5  -5   29.01    2.03
   3  -5   5   31.12    1.89
  -3  -5  -5   29.53    1.92
   3  -5   5   32.06    1.75
   3   5   5   31.95    2.02
   3   5   5   27.57    1.61
   3   5   5   25.63    2.05
   3   5   5   28.93    1.69
   4  -5   5   82.00    3.49
  -4  -5  -5   85.56    4.14
   4  -5   5   89.32    3.92
   4  -5   5   85.99    3.53
   4  -5   5   92.48    3.85
   4   5   5   85.11    4.30
   4   5   5   89.03    4.28
   4   5   5   89.79    4.08
   4   5   5   87.40    3.61
   4   5   5   83.27    3.63
   5  -5   5  187.72    6.53
   5  -5   5  194.12    7.13
   5  -5   5  185.48    7.01
   5  -5   5  181.26    6.48
   5   5   5  194.97    7.40
   5   5   5  207.51    6.88
   5   5   5  175.69    7.47
   5   5   5  183.34    7.43
   6  -5   5   87.63    4.59
  -6  -5  -5   94.43    4.65
   6  -5   5   91.33    4.21
   6  -5   5   90.48    4.15
   6  -5   5   86.17    4.48
   6   5   5   85.12    5.01
   6   5   5   97.69    4.47
   6   5   5  100.30    7.59
   6   5   5   89.72    4.85
   6  -6  -5   27.72    2.36
   6  -6  -5   30.68    2.62
  -6  -6   5   30.05    2.40
  -6  -6   5   29.40    2.65
   6  -6  -5   35.84    2.64
   6   6  -5   32.61    2.93
   6   6  -5   24.22    2.87
  -6   6   5   28.83    2.29
   6   6  -5   28.16    2.28
  -5  -6   5   27.27    2.10
   5  -6  -5   26.49    2.08
  -5  -6   5   26.63    2.40
   5  -6  -5   24.98    2.01
   5   6  -5   24.30    2.54
   5   6  -5   32.39    2.69
  -5   6   5   31.36    2.17
   5   6  -5   28.11    2.02
  -5   6   5   27.08    1.31
   4  -6  -5   47.73    2.67
  -4  -6   5   46.75    3.14
  -4  -6   5   53.21    2.77
   4  -6  -5   44.29    2.47
   4  -6  -5   46.37    2.60
  -4  -6   5   46.59    2.99
   4   6  -5   43.80    2.97
   4   6  -5   47.43    3.14
  -4   6   5   47.94    2.16
   4   6  -5   50.28    2.50
  -4   6   5   44.38    2.49
   4   6  -5   49.87    2.52
  -3  -6   5   16.12    1.75
   3  -6  -5   20.23    1.57
  -3  -6   5   18.04    1.67
   3  -6  -5   17.86    1.52
  -3  -6   5   19.31    1.44
   3  -6  -5   16.71    1.30
   3  -6  -5   18.19    1.45
   3   6  -5   17.15    1.67
   3   6  -5   19.89    1.28
  -3   6   5   21.18    1.42
   3   6  -5   22.76    1.32
  -3   6   5   20.34    1.58
   3   6  -5   20.45    1.90
  -3   6   5   16.23    1.43
   3   6  -5   19.26    1.45
   2  -6  -5   83.19    3.10
  -2  -6   5   86.46    4.08
   2  -6  -5   92.65    3.73
   2  -6  -5   83.54    3.51
  -2  -6   5   92.84    3.45
   2   6  -5   81.75    3.67
   2   6  -5   89.23    2.82
   2   6  -5   89.67    4.10
  -2   6   5   89.16    3.65
   2   6  -5   90.20    2.85
  -2   6   5   86.57    3.36
  -2   6   5   86.84    3.20
  -2   6   5   88.58    3.61
   2   6  -5   87.89    3.36
   1  -6  -5   11.65    1.03
   1  -6  -5   11.90    1.10
  -1  -6   5   10.86    1.08
  -1  -6   5   13.00    0.99
   1  -6  -5   12.47    1.16
   1  -6  -5   11.62    0.81
  -1  -6   5   11.25    1.21
  -1   6   5   10.63    0.99
  -1   6   5   12.44    1.16
  -1   6   5   12.48    1.02
  -1   6   5   11.60    0.80
   1   6  -5   11.16    1.07
   1   6  -5   12.72    1.24
   1   6  -5   12.17    0.97
   0  -6  -5   27.00    1.70
   0  -6  -5   26.95    1.58
   0  -6  -5   27.30    1.82
   0  -6   5   27.90    1.51
   0  -6  -5   25.08    1.22
   0  -6   5   26.34    1.74
   0  -6   5   26.72    1.68
   0   6  -5   25.24    1.45
   0   6   5   27.89    1.67
   0   6   5   26.62    1.23
   0   6   5   25.52    1.74
   0   6  -5   26.42    1.49
   0   6  -5   25.79    1.64
  -1  -6  -5  256.96    8.34
   1  -6   5  273.63    8.15
  -1  -6  -5  259.88    8.07
   1  -6   5  265.20    7.94
   1  -6   5  258.96    7.97
  -1  -6  -5  277.46    8.71
   1   6   5  256.98    8.10
   1   6   5  253.78    8.50
   1   6   5  269.55    7.45
  -1   6  -5  265.66    7.81
  -1   6  -5  264.96    7.88
   1   6   5  266.65    8.34
  -1   6  -5  269.70    7.55
   2  -6   5   22.39    1.40
  -2  -6  -5   24.06    1.75
  -2  -6  -5   23.65    1.85
  -2  -6  -5   21.03    1.55
   2  -6   5   23.84    1.17
   2  -6   5   25.05    1.54
   2  -6   5   23.35    1.46
   2   6   5   22.52    1.27
   2   6   5   22.56    1.24
  -2   6  -5   23.90    1.01
   2   6   5   23.14    1.85
  -2   6  -5   22.90    0.94
   2   6   5   23.43    1.60
   2   6   5   24.07    1.75
  -3  -6  -5  117.48    5.08
   3  -6   5  122.90    4.27
   3  -6   5  118.62    4.21
   3  -6   5  117.75    4.52
   3  -6   5  127.81    4.66
  -3  -6  -5  115.54    4.82
   3  -6   5  122.18    4.28
   3   6   5  122.43    4.19
   3   6   5  121.74    5.01
   3   6   5  120.60    4.77
   3   6   5  118.71    4.25
   3   6   5  111.41    5.02
   4  -6   5    4.60    0.79
   4  -6   5    4.74    0.88
  -4  -6  -5    3.30    0.83
   4  -6   5    5.85    0.89
   4  -6   5    3.81    0.83
   4   6   5    4.90    1.26
   4   6   5    4.03    0.74
   4   6   5    5.28    1.12
   4   6   5    5.30    0.82
   4   6   5    4.14    0.91
   5  -6   5   13.60    1.82
   5  -6   5   14.14    1.29
   5  -6   5   15.65    1.33
  -5  -6  -5   14.77    2.56
   5  -6   5   12.36    1.92
   5   6   5   13.51    1.95
   5   6   5   17.40    1.81
   5   6   5   14.68    1.45
   5   6   5   15.32    1.80
  -6  -6  -5    2.00    1.14
   6  -6   5    3.86    1.00
   6  -6   5    2.88    0.73
   6  -6   5    2.13    0.84
   6  -6   5    2.56    0.81
   6   6   5    3.73    1.64
   6   6   5    1.63    0.86
   6   6   5    1.01    1.14
   6   6   5    2.96    0.94
   6  -7  -5    2.72    0.86
  -6  -7   5    3.05    1.15
  -6  -7   5    3.29    0.98
   6  -7  -5    4.48    1.15
   6   7  -5    3.71    0.98
   6   7  -5    3.34    1.17
  -6   7   5    2.45    0.91
   5  -7  -5   20.89    1.79
   5  -7  -5   20.71    1.82
  -5  -7   5   20.64    1.82
  -5  -7   5   20.81    2.18
   5   7  -5   19.66    2.40
  -5   7   5   22.12    1.84
   5   7  -5   21.50    2.27
   5   7  -5   21.74    1.77
   4  -7  -5   32.68    2.08
   4  -7  -5   29.48    2.03
  -4  -7   5   27.82    2.37
  -4  -7   5   33.69    2.15
  -4  -7   5   27.90    2.43
   4  -7  -5   30.22    2.06
   4   7  -5   30.12    1.92
   4   7  -5   29.33    1.82
   4   7  -5   33.76    2.63
  -4   7   5   32.12    1.54
   4   7  -5   29.09    3.13
  -4   7   5   36.08    2.15
  -4   7   5   34.38    2.33
   3  -7  -5   43.89    2.36
  -3  -7   5   34.55    2.57
  -3  -7   5   37.31    2.12
   3  -7  -5   33.42    1.89
   3  -7  -5   37.32    2.16
  -3  -7   5   37.99    2.53
  -3   7   5   34.63    1.96
   3   7  -5   34.65    2.44
  -3   7   5   34.58    2.22
   3   7  -5   37.48    1.82
   3   7  -5   36.18    1.74
   3   7  -5   37.52    2.08
   3   7  -5   40.77    2.73
   2  -7  -5  138.09    4.88
  -2  -7   5  130.30    4.62
   2  -7  -5  133.78    4.88
   2  -7  -5  127.81    4.28
   2  -7  -5  138.32    5.04
  -2  -7   5  125.82    5.19
  -2   7   5  125.08    4.64
   2   7  -5  135.49    5.42
  -2   7   5  133.61    4.54
  -2   7   5  131.40    4.92
   2   7  -5  138.38    3.95
   2   7  -5  136.52    4.60
  -2   7   5  137.85    4.44
   2   7  -5  123.27    4.96
   2   7  -5  134.63    3.90
   1  -7  -5    6.45    0.60
   1  -7  -5    7.56    0.90
   1  -7  -5    8.93    0.97
  -1  -7   5    7.58    0.78
   1  -7  -5    8.61    1.00
  -1  -7   5    6.93    1.13
  -1  -7   5    6.69    1.03
   1   7  -5    8.05    1.22
  -1   7   5    8.82    0.70
   1   7  -5    8.05    0.82
   1   7  -5    7.47    0.93
  -1   7   5    8.77    0.99
  -1   7   5    8.34    1.10
   0  -7  -5   41.90    2.16
   0  -7  -5   43.06    1.66
   0  -7   5   42.59    2.36
   0  -7  -5   42.16    2.27
   0  -7  -5   41.88    2.41
   0  -7   5   46.04    2.09
   0  -7   5   44.07    2.28
   0   7   5   42.15    2.18
   0   7   5   41.57    2.37
   0   7   5   46.14    2.28
   0   7  -5   44.40    2.25
   0   7  -5   42.18    2.00
   0   7   5   43.38    1.67
   0   7  -5   42.37    1.98
  -1  -7  -5   38.18    2.23
  -1  -7  -5   39.64    2.43
   1  -7   5   38.91    2.03
   1  -7   5   37.81    2.05
   1  -7   5   42.81    2.03
  -1   7  -5   39.87    1.86
  -1   7  -5   40.51    1.97
   1   7   5   39.05    2.13
   1   7   5   36.77    2.35
   1   7   5   40.63    1.61
   1   7   5   38.16    2.17
  -1   7  -5   40.40    1.81
   2  -7   5   -0.11    0.20
   2  -7   5    0.27    0.21
   2  -7   5    0.13    0.20
  -2  -7  -5    0.17    0.35
   2  -7   5    0.13    0.21
  -2  -7  -5    0.02    0.26
   2  -7   5    0.21    0.18
  -2  -7  -5    0.18    0.35
   2   7   5    0.31    0.18
   2   7   5   -0.02    0.19
   2   7   5    0.36    0.42
   2   7   5   -0.24    0.23
   2   7   5   -0.01    0.22
   3  -7   5    3.48    0.63
   3  -7   5    4.14    0.71
   3  -7   5    3.35    0.82
  -3  -7  -5    3.02    0.94
   3  -7   5    2.96    0.68
   3  -7   5    3.40    0.62
   3  -7   5    4.52    0.77
  -3  -7  -5    1.88    0.70
   3   7   5    4.10    0.87
   3   7   5    2.48    0.52
   3   7   5    2.02    0.77
   3   7   5    3.27    0.63
   3   7   5    2.40    0.68
   4  -7   5   35.44    2.13
   4  -7   5   34.96    1.88
   4  -7   5   33.09    2.20
  -4  -7  -5   38.00    2.71
   4  -7   5   33.47    1.89
   4   7   5   31.66    2.06
   4   7   5   36.89    2.49
   4   7   5   38.04    2.08
   4   7   5   34.77    2.57
   5  -7   5    4.34    0.80
   5  -7   5    4.74    1.14
  -5  -7  -5    3.16    1.05
   5  -7   5    3.79    0.80
   5  -7   5    1.72    0.63
   5   7   5    2.37    0.71
   5   7   5    1.47    0.95
   5   7   5    2.80    0.99
   5   7   5    3.58    1.08
   6  -7   5   47.91    2.72
   6  -7   5   55.31    3.36
   6  -7   5   48.17    3.21
   6  -7   5   50.68    2.69
   6   7   5   47.24    4.26
   6   7   5   52.80    3.60
   6   7   5   50.85    3.02
   6   7   5   49.85    4.47
  -6  -8   5   60.90    4.06
   6  -8  -5   52.90    3.28
  -6  -8   5   66.31    3.70
   6  -8  -5   64.67    3.62
  -6   8   5   65.47    3.62
   6   8  -5   67.42    4.45
   6   8  -5   63.12    3.48
   5  -8  -5  115.47    4.91
  -5  -8   5  111.55    4.93
   5  -8  -5  112.66    4.82
  -5  -8   5  114.74    5.65
   5   8  -5  113.94    4.71
  -5   8   5  121.47    4.96
   5   8  -5  118.64    5.78
  -4  -8   5  164.19    7.07
  -4  -8   5  170.59    6.23
   4  -8  -5  181.49    6.32
   4  -8  -5  170.26    6.17
   4  -8  -5  167.26    6.00
  -4  -8   5  175.14    7.03
   4   8  -5  166.79    5.92
   4   8  -5  159.77    6.91
   4   8  -5  180.09    5.88
  -4   8   5  172.93    6.12
  -4   8   5  175.84    6.71
   4   8  -5  184.53    7.31
  -3  -8   5  156.66    5.45
   3  -8  -5  158.15    5.62
   3  -8  -5  147.41    5.06
   3  -8  -5  147.50    6.03
  -3  -8   5  140.93    6.22
  -3  -8   5  163.64    6.29
  -3   8   5  164.15    5.30
   3   8  -5  158.18    6.30
   3   8  -5  138.47    5.18
   3   8  -5  156.44    4.82
   3   8  -5  146.28    5.97
  -3   8   5  146.18    5.70
   3   8  -5  147.57    4.89
  -2  -8   5   35.87    2.68
  -2  -8   5   35.98    2.76
   2  -8  -5   36.41    2.16
   2  -8  -5   31.79    1.62
   2  -8  -5   34.09    2.11
   2  -8  -5   36.15    2.08
  -2  -8   5   37.19    1.97
   2   8  -5   35.10    1.87
   2   8  -5   36.64    1.37
  -2   8   5   33.74    1.72
  -2   8   5   36.26    2.15
  -2   8   5   34.08    1.79
  -2   8   5   34.78    1.95
   2   8  -5   36.11    2.43
   2   8  -5   36.51    1.33
   2   8  -5   36.35    2.27
  -1  -8   5   21.45    1.75
   1  -8  -5   18.24    1.51
  -1  -8   5   20.97    1.33
  -1  -8   5   21.89    1.67
   1  -8  -5   17.12    1.39
   1  -8  -5   23.54    1.60
   1  -8  -5   18.14    1.01
  -1   8   5   18.46    1.50
   1   8  -5   17.39    1.23
  -1   8   5   20.51    1.48
  -1   8   5   19.78    1.37
   1   8  -5   18.34    1.40
  -1   8   5   18.77    1.06
   0  -8  -5   60.00    3.07
   0  -8   5   53.12    2.81
   0  -8   5   56.31    2.45
   0  -8   5   61.18    2.80
   0  -8  -5   56.54    1.98
   0  -8  -5   58.38    2.68
   0  -8  -5   57.99    2.80
   0   8  -5   57.60    2.59
   0   8  -5   55.63    2.41
   0   8   5   55.82    2.71
   0   8  -5   55.95    2.38
   0   8   5   55.05    2.86
   0   8   5   51.03    2.58
   0   8   5   57.16    2.00
  -1  -8  -5  211.16    7.41
  -1  -8  -5  208.81    7.12
   1  -8   5  216.28    6.77
  -1  -8  -5  211.68    6.88
   1  -8   5  210.87    6.82
   1  -8   5  209.94    6.60
  -1   8  -5  208.50    6.54
   1   8   5  199.91    7.27
   1   8   5  208.04    7.02
   1   8   5  217.66    6.97
   1   8   5  212.54    5.96
  -1   8  -5  206.14    5.98
  -1   8  -5  210.40    6.12
   2  -8   5  529.23   14.01
   2  -8   5  530.68   14.73
   2  -8   5  547.01   14.71
   2  -8   5  514.68   13.96
  -2  -8  -5  536.06   15.97
   2  -8   5  528.31   14.88
  -2  -8  -5  507.62   15.42
   2   8   5  537.53   15.54
   2   8   5  511.92   15.76
   2   8   5  518.80   15.20
   2   8   5  530.81   14.24
   2   8   5  539.79   14.17
   3  -8   5  271.52    8.16
   3  -8   5  275.98    8.26
  -3  -8  -5  259.93    9.21
   3  -8   5  281.38    8.78
   3  -8   5  271.87    8.23
  -3  -8  -5  275.85    9.65
   3  -8   5  288.71    8.31
   3   8   5  286.26    9.46
   3   8   5  278.30    8.24
   3   8   5  285.57    9.13
   3   8   5  263.72    9.55
   4  -8   5   81.29    3.28
  -4  -8  -5   89.69    4.57
   4  -8   5   86.85    3.36
   4  -8   5   83.22    3.86
   4  -8   5   82.05    3.64
   4   8   5   75.98    4.41
   4   8   5   93.68    4.30
   4   8   5   87.42    4.48
   4   8   5   85.13    3.43
   5  -8   5   11.72    1.60
   5  -8   5   14.00    1.22
  -5  -8  -5   15.48    1.90
   5  -8   5   18.37    1.78
   5   8   5   17.26    2.49
   5   8   5   13.51    1.38
   5   8   5   14.39    2.20
   5   8   5   15.43    1.78
   6  -8   5    0.07    0.68
   6  -8   5    0.45    0.38
   6  -8   5    0.54    0.54
   6  -8   5    0.76    0.65
   6   8   5    1.23    0.85
   6   8   5    1.45    0.66
   6   8   5    0.82    0.98
   6  -9  -5   20.19    1.97
   6  -9  -5   22.52    2.04
  -6  -9   5   24.74    2.82
  -6  -9   5   27.14    2.33
  -6   9   5   22.83    2.12
   6   9  -5   22.09    1.94
   6   9  -5   24.91    2.75
   5  -9  -5    0.12    0.47
  -5  -9   5    0.27    0.52
   5  -9  -5    0.03    0.41
  -5  -9   5   -0.84    0.57
   5   9  -5    0.25    0.44
  -5   9   5    0.64    0.53
   5   9  -5   -0.08    0.65
   4  -9  -5    6.29    1.10
   4  -9  -5    6.26    1.12
   4  -9  -5    6.53    1.11
  -4  -9   5    4.64    0.88
  -4  -9   5    4.02    1.22
   4   9  -5    6.86    1.05
  -4   9   5    6.44    1.17
   4   9  -5    5.14    1.17
  -4   9   5    5.19    0.87
   4   9  -5    4.79    0.77
   3  -9  -5  149.77    5.48
  -3  -9   5  141.43    6.23
   3  -9  -5  151.78    5.42
  -3  -9   5  155.12    5.37
   3  -9  -5  142.29    4.91
  -3  -9   5  148.79    6.19
  -3   9   5  153.02    5.18
   3   9  -5  142.97    5.17
   3   9  -5  154.02    4.86
   3   9  -5  147.93    4.63
  -3   9   5  142.43    5.64
   3   9  -5  135.00    6.12
  -3   9   5  149.13    4.61
   3   9  -5  152.88    6.24
   2  -9  -5  144.93    5.38
  -2  -9   5  144.28    5.85
  -2  -9   5  140.15    5.00
  -2  -9   5  136.33    5.90
   2  -9  -5  140.15    4.53
   2  -9  -5  149.78    5.31
  -2   9   5  141.06    5.37
   2   9  -5  148.47    5.82
   2   9  -5  146.85    4.15
  -2   9   5  146.81    4.81
   2   9  -5  143.03    5.49
   2   9  -5  144.44    4.07
   2   9  -5  148.92    5.01
  -2   9   5  150.87    4.76
   1  -9  -5  151.57    4.40
   1  -9  -5  149.67    5.37
  -1  -9   5  137.82    5.67
   1  -9  -5  150.46    5.35
  -1  -9   5  150.96    4.99
   1  -9  -5  151.59    5.54
  -1   9   5  149.98    4.47
  -1   9   5  141.45    5.26
  -1   9   5  151.15    5.39
   1   9  -5  145.52    4.90
   1   9  -5  138.12    5.10
  -1   9   5  144.44    5.02
   0  -9   5   31.62    1.95
   0  -9  -5   27.95    1.19
   0  -9   5   30.14    1.69
   0  -9  -5   29.94    1.98
   0  -9  -5   33.34    2.19
   0  -9  -5   28.34    1.84
   0  -9   5   32.42    2.08
   0   9   5   27.51    1.96
   0   9   5   30.33    1.23
   0   9  -5   29.03    1.63
   0   9   5   28.46    1.84
   0   9  -5   29.17    1.68
   0   9   5   28.71    1.81
   0   9  -5   31.75    1.64
   1  -9   5   30.54    1.74
  -1  -9  -5   30.53    2.61
   1  -9   5   30.20    1.85
  -1  -9  -5   28.43    1.98
   1  -9   5   31.03    1.82
  -1  -9  -5   29.00    1.92
   1   9   5   31.35    2.00
   1   9   5   28.93    2.16
  -1   9  -5   30.61    1.30
  -1   9  -5   27.75    1.67
   1   9   5   30.44    1.25
  -1   9  -5   29.52    1.23
   1   9   5   29.54    1.25
   1   9   5   30.51    1.94
  -2  -9  -5    5.37    1.19
   2  -9   5    4.57    0.80
   2  -9   5    5.88    0.50
  -2  -9  -5    3.26    0.78
   2  -9   5    5.29    0.78
   2  -9   5    6.34    0.55
   2  -9   5    6.23    0.86
   2   9   5    6.28    0.55
   2   9   5    5.14    1.11
   2   9   5    6.06    0.75
   2   9   5    6.86    1.12
  -3  -9  -5    8.10    1.53
   3  -9   5    6.58    0.74
  -3  -9  -5    7.36    1.31
   3  -9   5    6.51    0.76
   3  -9   5    6.99    0.92
   3  -9   5    7.54    1.11
   3  -9   5    7.24    0.79
   3   9   5    5.92    0.75
   3   9   5    4.25    1.06
   3   9   5    8.02    1.38
   3   9   5    8.36    1.36
   3   9   5    7.22    0.93
   4  -9   5   26.99    1.57
   4  -9   5   23.18    1.95
   4  -9   5   23.65    1.48
   4  -9   5   26.65    1.83
   4  -9   5   27.07    2.00
  -4  -9  -5   26.36    2.45
   4   9   5   26.96    2.59
   4   9   5   28.43    2.39
   4   9   5   24.30    1.75
   4   9   5   27.79    1.66
   4   9   5   23.71    1.99
   5  -9   5   66.01    2.92
   5  -9   5   62.92    3.35
   5  -9   5   64.14    3.56
  -5  -9  -5   73.50    4.31
   5  -9   5   66.38    2.88
   5   9   5   67.68    3.18
   5   9   5   57.86    4.24
   5   9   5   69.24    4.25
   5   9   5   69.37    3.95
   5 -10  -5    9.08    1.32
  -5 -10   5    8.56    1.71
   5 -10  -5    9.49    1.40
  -5  10   5   10.12    1.44
   5  10  -5    8.04    1.21
   5  10  -5    8.55    1.67
  -4 -10   5    2.37    0.81
   4 -10  -5    4.88    0.95
  -4 -10   5    4.80    0.97
   4 -10  -5    6.37    1.12
   4 -10  -5    3.29    0.80
   4  10  -5    4.61    1.16
   4  10  -5    5.99    1.03
   4  10  -5    6.32    0.91
  -4  10   5    5.38    1.13
  -4  10   5    5.32    0.94
  -3 -10   5   11.43    1.88
  -3 -10   5   11.98    1.17
  -3 -10   5   13.74    1.70
   3 -10  -5   11.34    1.08
   3 -10  -5   14.48    1.37
   3 -10  -5   12.43    1.25
   3  10  -5   13.15    1.04
   3  10  -5   13.72    1.57
  -3  10   5   14.14    1.18
  -3  10   5   12.75    0.83
   3  10  -5   12.74    0.89
   3  10  -5   11.65    1.23
  -3  10   5   12.08    1.36
   2 -10  -5    0.11    0.27
   2 -10  -5    0.71    0.38
  -2 -10   5    1.40    0.52
  -2 -10   5    0.72    0.36
  -2 -10   5    0.04    0.50
   2 -10  -5    1.56    0.37
   2  10  -5    1.15    0.53
   2  10  -5    0.32    0.38
   2  10  -5    0.73    0.20
   2  10  -5    0.95    0.21
  -2  10   5    0.62    0.28
  -2  10   5    0.90    0.46
  -2  10   5    0.75    0.38
  -1 -10   5   15.16    1.55
   1 -10  -5   15.48    0.84
  -1 -10   5   14.44    1.47
  -1 -10   5   15.57    1.20
   1 -10  -5   16.18    1.46
   1 -10  -5   16.65    1.42
  -1  10   5   15.01    0.88
  -1  10   5   14.41    1.16
   1  10  -5   15.15    1.17
  -1  10   5   14.76    1.34
   1  10  -5   14.83    1.37
   0 -10   5   76.53    3.49
   0 -10  -5   77.13    3.52
   0 -10   5   75.29    3.06
   0 -10  -5   74.74    3.67
   0 -10   5   76.41    3.62
   0  10   5   66.87    4.07
   0  10   5   78.47    3.33
   0  10  -5   76.16    3.03
   0  10   5   71.84    3.36
   0  10   5   77.90    2.39
   0  10  -5   76.59    3.04
  -1 -10  -5    1.76    0.62
  -1 -10  -5    1.43    0.59
   1 -10   5    0.93    0.37
   1 -10   5    1.58    0.54
   1 -10   5    1.20    0.41
   1  10   5    1.16    0.46
   1  10   5    1.22    0.26
   1  10   5    0.69    0.54
   1  10   5    0.90    0.40
   1  10   5    0.92    0.19
  -1  10  -5    0.73    0.46
  -2 -10  -5   48.93    3.62
   2 -10   5   42.12    2.25
  -2 -10  -5   45.10    2.80
   2 -10   5   49.21    2.33
   2 -10   5   42.26    2.17
   2 -10   5   44.50    1.70
   2 -10   5   42.55    1.61
   2  10   5   48.68    2.68
   2  10   5   43.23    1.67
   2  10   5   41.72    2.87
   2  10   5   43.02    2.61
   2  10   5   43.87    1.80
   3 -10   5    1.91    0.51
   3 -10   5    1.96    0.49
   3 -10   5    2.69    0.65
  -3 -10  -5    2.00    0.76
   3 -10   5    2.40    0.56
   3 -10   5    2.32    0.52
  -3 -10  -5    0.81    0.78
   3  10   5    0.70    0.88
   3  10   5    1.17    0.31
   3  10   5    1.88    0.66
   3  10   5    2.88    0.84
   4 -10   5    8.87    1.14
   4 -10   5   11.83    1.58
  -4 -10  -5   10.41    1.94
   4 -10   5    9.53    1.27
   4 -10   5    9.95    0.94
   4 -10   5    8.85    0.89
   4  10   5    8.91    1.15
   4  10   5    7.68    1.28
   4  10   5    9.98    0.94
   4  10   5    6.86    1.37
   5 -10   5    0.63    0.50
  -5 -10  -5   -0.56    0.81
   5 -10   5    0.84    0.42
   5 -10   5    1.05    0.40
   5  10   5   -0.76    0.47
   5  10   5    0.42    0.53
   5  10   5    0.14    0.65
   5 -11  -5   10.17    1.28
  -5 -11   5    7.76    1.35
   5 -11  -5    9.84    1.42
  -5 -11   5   10.29    1.93
  -5  11   5    7.95    1.23
   5  11  -5    8.37    1.22
   5  11  -5   12.46    2.16
  -4 -11   5    8.64    1.82
   4 -11  -5   12.29    1.30
  -4 -11   5   11.64    1.92
  -4 -11   5   10.29    1.38
   4 -11  -5   10.86    1.30
   4 -11  -5    8.60    1.22
   4  11  -5   13.39    1.10
  -4  11   5    8.51    1.36
   4  11  -5   11.91    1.34
   4  11  -5    9.19    1.54
  -4  11   5   10.37    1.28
  -3 -11   5   19.99    2.03
  -3 -11   5   19.10    1.51
   3 -11  -5   17.99    1.52
   3 -11  -5   17.57    1.52
  -3 -11   5   16.56    2.27
   3 -11  -5   18.63    1.31
   3  11  -5   19.17    1.27
  -3  11   5   19.30    1.36
   3  11  -5   17.94    1.89
   3  11  -5   16.99    1.04
  -3  11   5   18.75    1.75
   2 -11  -5  190.28    6.60
  -2 -11   5  193.16    7.37
   2 -11  -5  191.29    6.72
  -2 -11   5  186.78    7.48
   2 -11  -5  191.20    5.60
  -2 -11   5  189.68    6.30
   2  11  -5  194.67    7.09
  -2  11   5  176.20    5.74
  -2  11   5  192.37    6.82
   2  11  -5  181.14    6.09
  -2  11   5  192.76    5.81
   1 -11  -5  265.74    8.58
   1 -11  -5  264.04    8.73
  -1 -11   5  259.46    8.94
  -1 -11   5  267.61    8.05
  -1 -11   5  257.74    9.15
   1 -11  -5  252.45    7.08
  -1  11   5  260.73    8.00
   1  11  -5  256.98    7.91
  -1  11   5  271.58    7.28
  -1  11   5  266.59    8.65
   1  11  -5  255.77    8.40
   0 -11  -5  266.32    8.74
   0 -11  -5  243.27    8.31
   0 -11   5  250.56    7.68
   0 -11   5  248.54    8.45
   0  11   5  255.79    6.63
   0  11  -5  247.00    7.56
   0  11   5  239.77    8.17
   0  11  -5  248.80    7.62
  -1 -11  -5   96.35    4.58
   1 -11   5  101.66    3.74
  -1 -11  -5   94.20    4.29
   1 -11   5   93.03    3.87
   1 -11   5   92.83    3.92
   1  11   5   91.87    3.99
   1  11   5   94.25    2.71
   1  11   5   89.43    4.00
   1  11   5   90.81    2.64
   2 -11   5    1.54    0.34
   2 -11   5    0.91    0.43
  -2 -11  -5    2.06    0.79
   2 -11   5    0.98    0.39
   2 -11   5    1.49    0.28
  -2 -11  -5    2.06    0.75
   2 -11   5    2.03    0.56
   2  11   5    1.42    0.26
   2  11   5    0.99    0.50
   2  11   5    1.62    0.64
   2  11   5    1.73    0.34
   3 -11   5    1.81    0.54
   3 -11   5    3.26    0.61
   3 -11   5    3.94    0.71
  -3 -11  -5    2.33    0.83
   3 -11   5    3.81    0.67
   3 -11   5    3.78    0.62
  -3 -11  -5    7.05    1.49
   3  11   5    2.46    0.78
   3  11   5    3.70    0.60
   3  11   5    3.01    0.48
   3  11   5    5.55    1.13
   4 -11   5  112.07    4.04
   4 -11   5  103.53    4.20
  -4 -11  -5  116.90    5.79
   4 -11   5  113.54    4.00
   4 -11   5  115.54    4.81
   4 -11   5  108.44    4.42
   4  11   5  113.24    5.51
   4  11   5  118.35    4.03
   4  11   5  112.47    4.19
   4  11   5  118.19    5.37
   5 -11   5   73.70    2.90
   5 -11   5   71.97    3.62
   5 -11   5   67.16    2.83
   5 -11   5   65.48    3.68
  -5 -11  -5   71.87    4.56
   5  11   5   64.82    4.35
   5  11   5   70.52    4.12
   5  11   5   71.77    3.20
  -5 -12   5   81.98    4.12
   5 -12  -5   76.85    3.86
  -5 -12   5   85.38    5.22
   5 -12  -5   89.40    4.10
   5  12  -5   88.83    3.75
  -5  12   5   84.27    3.89
   5  12  -5   89.27    5.21
   4 -12  -5   74.75    3.51
  -4 -12   5   85.50    3.95
   4 -12  -5   94.81    4.07
   4 -12  -5   88.55    3.95
  -4 -12   5   91.18    5.08
  -4 -12   5   76.03    5.54
  -4  12   5   88.97    3.68
   4  12  -5   88.66    3.40
   4  12  -5   89.14    4.86
  -4  12   5   82.93    4.39
   3 -12  -5   58.61    3.02
   3 -12  -5   54.22    2.43
   3 -12  -5   52.78    2.90
  -3 -12   5   65.19    3.88
  -3 -12   5   56.93    3.89
  -3 -12   5   53.47    2.80
  -3  12   5   56.61    2.49
   3  12  -5   55.80    2.17
   3  12  -5   59.34    3.60
  -3  12   5   58.51    3.27
   2 -12  -5   18.11    1.60
  -2 -12   5   15.68    1.88
  -2 -12   5   15.61    1.30
  -2 -12   5   14.32    1.64
   2 -12  -5   15.03    1.02
   2 -12  -5   14.76    1.45
  -2  12   5   14.01    1.02
  -2  12   5   15.77    1.00
   2  12  -5   14.38    1.23
  -2  12   5   15.44    1.50
  -1 -12   5   11.00    1.39
   1 -12  -5   12.08    1.35
  -1 -12   5   11.08    1.05
   1 -12  -5   11.63    1.31
  -1 -12   5   14.17    1.66
   1 -12  -5   12.06    0.59
   1  12  -5   10.49    1.06
  -1  12   5    8.70    1.31
   1  12  -5   12.10    1.25
  -1  12   5   12.05    1.05
  -1  12   5   12.67    0.63
   0 -12   5   80.19    3.23
   0 -12   5   78.77    3.88
   0 -12  -5   74.49    3.73
   0 -12   5   80.85    3.82
   0 -12  -5   77.01    3.93
   0  12   5   75.52    3.64
   0  12  -5   80.84    3.02
   0  12  -5   77.30    3.55
   0  12   5   82.39    3.47
  -1 -12  -5  134.19    5.57
   1 -12   5  132.88    4.78
   1 -12   5  140.25    5.18
  -1 -12  -5  132.51    5.81
   1 -12   5  134.87    5.18
   1  12   5  133.96    5.25
   1  12   5  134.39    5.35
  -2 -12  -5  102.04    4.92
   2 -12   5  106.77    3.27
   2 -12   5  106.78    4.12
   2 -12   5  107.37    4.19
  -2 -12  -5  111.72    5.30
   2 -12   5  100.53    3.16
   2 -12   5  102.84    4.08
   2  12   5  104.54    4.59
   2  12   5  108.40    2.99
   2  12   5  106.14    3.05
   2  12   5  108.73    4.73
   3 -12   5   75.98    2.90
  -3 -12  -5   73.77    4.22
   3 -12   5   74.40    3.10
   3 -12   5   85.54    3.30
   3 -12   5   77.56    3.58
  -3 -12  -5   82.89    4.65
   3 -12   5   76.64    3.07
   3  12   5   78.14    3.55
   3  12   5   85.38    4.30
   3  12   5   77.98    2.65
   3  12   5   81.71    4.03
   4 -12   5   48.42    2.59
   4 -12   5   54.59    3.07
  -4 -12  -5   61.27    4.04
   4 -12   5   52.20    2.70
   4 -12   5   53.59    2.36
   4 -12   5   55.99    2.45
   4  12   5   55.23    3.67
   4  12   5   53.05    2.28
   4  12   5   54.45    2.49
   4  12   5   50.53    3.26
   5 -12   5    9.40    0.93
   5 -12   5    9.36    0.91
   5 -12   5    8.56    1.44
   5 -12   5    7.46    1.18
   5  12   5    5.80    1.32
   5  12   5    9.40    1.15
   5  12   5    7.48    1.73
  -4 -13   5    0.56    0.72
   4 -13  -5    1.32    0.70
   4 -13  -5    1.10    0.53
   4 -13  -5   -0.40    0.35
  -4 -13   5    0.95    0.60
  -4  13   5    0.52    0.49
  -4  13   5    0.54    0.59
   4  13  -5   -0.07    0.71
   4  13  -5    0.46    0.40
  -3 -13   5   -0.40    0.87
   3 -13  -5    0.33    0.39
  -3 -13   5    0.22    0.38
  -3 -13   5    0.29    0.75
   3 -13  -5    0.76    0.43
   3 -13  -5    1.32    0.57
  -3  13   5    0.46    0.45
   3  13  -5    0.67    0.30
   3  13  -5    0.07    0.56
  -2 -13   5   10.01    1.64
  -2 -13   5   10.64    1.07
   2 -13  -5   10.86    1.29
  -2 -13   5   11.39    1.95
   2 -13  -5   11.29    1.29
   2 -13  -5    9.88    0.69
   2  13  -5   10.23    1.19
  -2  13   5   10.12    0.74
   2  13  -5    8.91    1.45
  -2  13   5    9.80    1.09
  -2  13   5    9.53    1.48
   1 -13  -5    1.05    0.51
  -1 -13   5    1.32    0.48
   1 -13  -5    1.19    0.57
  -1 -13   5    1.14    0.71
  -1 -13   5    1.43    0.46
   1  13  -5    0.46    0.46
  -1  13   5    0.56    0.39
   1  13  -5    1.24    0.55
  -1  13   5    2.55    0.77
   0 -13   5    6.84    1.48
   0 -13  -5    4.57    0.94
   0 -13   5    3.91    0.90
   0 -13  -5    3.94    1.05
   0 -13   5    4.29    0.72
   0  13  -5    5.71    0.71
   0  13  -5    4.03    0.75
   0  13   5    5.35    1.11
   0  13   5    4.14    0.81
  -1 -13  -5    2.33    0.81
   1 -13   5    2.74    0.76
   1 -13   5    3.51    0.72
  -1 -13  -5    3.01    0.87
   1  13   5    1.11    0.56
   1  13   5    2.05    0.65
  -2 -13  -5   -0.02    0.42
   2 -13   5    0.10    0.19
   2 -13   5   -0.03    0.19
  -2 -13  -5    0.17    0.62
   2 -13   5   -0.18    0.30
   2 -13   5    0.78    0.41
   2 -13   5    0.14    0.29
   2  13   5    0.24    0.36
   2  13   5    0.69    0.47
   3 -13   5    0.23    0.42
   3 -13   5    1.42    0.49
   3 -13   5    1.10    0.42
  -3 -13  -5    0.14    1.31
   3 -13   5    1.57    0.50
   3 -13   5    1.37    0.44
  -3 -13  -5    1.35    0.72
   3  13   5    0.67    0.61
   3  13   5    1.69    0.29
   3  13   5    1.77    0.36
   4 -13   5    2.65    0.86
   4 -13   5    3.12    0.60
  -4 -13  -5    3.24    1.11
   4 -13   5    1.99    0.73
   4 -13   5    2.89    0.59
   4 -13   5    2.43    0.66
   4  13   5    4.18    1.13
   4  13   5    2.80    0.72
   4  13   5    2.32    0.54
   4  13   5    4.20    1.01
  -4 -14   5   58.79    3.20
   4 -14  -5   62.41    3.30
  -4 -14   5   60.34    4.26
   4 -14  -5   61.55    3.23
   4 -14  -5   55.13    2.81
   4  14  -5   57.87    3.95
  -4  14   5   69.57    3.97
  -4  14   5   62.79    2.84
   4  14  -5   60.95    2.61
   3 -14  -5   56.21    3.06
  -3 -14   5   45.24    3.68
  -3 -14   5   49.51    2.74
   3 -14  -5   51.10    2.95
  -3 -14   5   57.84    3.93
   3 -14  -5   52.67    2.22
  -3  14   5   55.17    2.27
  -3  14   5   52.07    3.25
   3  14  -5   55.96    3.62
   3  14  -5   54.73    2.09
  -2 -14   5   11.23    1.83
   2 -14  -5   10.28    0.60
   2 -14  -5    9.91    1.47
   2 -14  -5   10.33    1.30
  -2 -14   5    9.92    1.24
  -2 -14   5    9.05    1.61
   2  14  -5   10.81    1.22
  -2  14   5    9.66    1.39
   2  14  -5   10.23    1.46
  -1 -14   5    1.54    0.58
   1 -14  -5    0.47    0.52
  -1 -14   5    1.08    0.69
   1 -14  -5    0.67    0.43
  -1 -14   5    0.64    0.40
  -1  14   5    0.33    0.42
   1  14  -5    0.89    0.52
  -1  14   5    0.52    0.48
   1  14  -5   -0.11    0.48
   0 -14   5   41.25    2.71
   0 -14  -5   40.21    2.80
   0 -14   5   36.39    2.01
   0 -14   5   38.53    2.71
   0 -14  -5   37.41    2.57
   0  14   5   38.10    2.52
   0  14   5   34.67    2.14
   0  14  -5   34.98    2.03
   1 -14   5   31.91    2.21
  -1 -14  -5   29.84    2.53
   1 -14   5   32.72    2.23
  -1 -14  -5   29.88    2.45
   1 -14   5   29.38    1.82
   1  14   5   27.92    2.17
  -2 -14  -5   95.44    5.02
  -2 -14  -5  116.12    5.66
   2 -14   5  100.43    4.15
   2 -14   5   97.70    4.09
   2  14   5  101.79    4.70
   2  14   5  106.00    4.77
   3 -14   5   79.98    3.31
   3 -14   5   78.70    3.14
   3 -14   5   79.87    3.68
   3 -14   5   86.44    3.53
   3 -14   5   80.61    2.99
  -3 -14  -5   88.28    5.08
   3  14   5   81.70    4.46
   3  14   5   89.65    4.42
   4 -14   5   67.42    3.17
   4 -14   5   69.66    2.81
   4 -14   5   69.55    2.93
   4 -14   5   73.35    3.64
  -4 -14  -5   76.84    4.89
   4  14   5   67.87    4.31
   4  14   5   68.89    2.73
   4  14   5   67.34    2.42
   4  14   5   68.72    4.03
  -4 -15   5   17.46    1.70
   4 -15  -5   22.64    1.91
  -4 -15   5   19.56    2.70
   4 -15  -5   17.78    1.81
  -4  15   5   21.49    2.18
   4  15  -5   15.30    2.25
  -3 -15   5   59.31    4.05
   3 -15  -5   48.05    1.97
   3 -15  -5   48.37    2.93
  -3 -15   5   53.81    2.77
  -3 -15   5   48.68    4.01
   3 -15  -5   51.69    3.02
  -3  15   5   50.09    3.27
   3  15  -5   50.62    1.97
   3  15  -5   37.71    3.00
  -2 -15   5  138.28    6.31
   2 -15  -5  135.88    5.49
  -2 -15   5  116.54    6.06
  -2 -15   5  124.43    4.73
   2 -15  -5  126.58    5.35
  -2  15   5  127.65    5.59
   2  15  -5  125.10    5.29
  -1 -15   5  131.25    6.07
   1 -15  -5  133.22    5.59
  -1 -15   5  124.54    4.73
   1 -15  -5  145.08    5.92
  -1 -15   5  140.92    6.18
   1  15  -5  132.18    4.75
  -1  15   5  136.79    5.64
   1  15  -5  134.63    4.95
  -1  15   5  133.44    4.62
   0 -15  -5  106.05    4.98
   0 -15  -5  107.91    5.17
   0 -15   5  101.42    4.98
   0 -15   5  109.16    4.13
   0 -15   5  116.17    5.19
   0  15   5  106.11    4.31
   0  15  -5  107.09    4.07
   0  15   5  109.47    4.87
   1 -15   5   39.42    2.14
   1 -15   5   35.08    2.44
  -1 -15  -5   38.61    2.98
  -1 -15  -5   39.28    2.85
   1 -15   5   39.32    3.89
   1  15   5   36.57    2.57
   1  15   5   35.86    2.40
  -2 -15  -5    0.53    0.89
  -2 -15  -5    1.94    1.02
   2 -15   5    2.00    0.66
   2 -15   5    1.12    0.51
   2 -15   5    1.54    0.57
   2  15   5    1.36    0.79
   2  15   5    0.86    0.52
   3 -15   5   10.65    1.16
  -3 -15  -5   11.49    2.22
   3 -15   5    8.82    1.28
   3 -15   5   10.61    1.05
   3 -15   5   10.64    0.99
   3 -15   5   10.60    0.96
   3  15   5   11.75    1.85
   3  15   5    8.67    1.58
  -3 -16   5   12.70    3.57
   3 -16  -5    8.13    1.36
   3 -16  -5    7.12    0.68
  -3 -16   5    7.11    1.19
   3 -16  -5    9.45    1.42
  -3 -16   5    8.43    1.84
   3  16  -5   11.09    1.87
  -3  16   5   11.59    1.90
   3  16  -5    9.86    0.77
   2 -16  -5    1.32    0.60
  -2 -16   5   -0.06    0.40
  -2 -16   5   -0.33    1.11
  -2 -16   5    0.13    0.64
   2 -16  -5    0.14    0.59
  -2  16   5    0.07    0.47
   2  16  -5    0.06    0.69
  -1 -16   5   -0.95    0.81
  -1 -16   5    0.57    0.38
   1 -16  -5    0.89    0.61
  -1 -16   5    0.31    0.53
   1 -16  -5    1.57    0.79
  -1  16   5    0.01    0.41
   1  16  -5   -0.38    0.70
  -1  16   5    0.35    0.54
   1  16  -5    0.92    0.68
   0 -16   5    2.29    0.62
   0 -16   5    3.23    0.93
   0 -16   5    1.94    0.88
   0 -16  -5    2.19    0.80
   0 -16  -5    1.94    0.89
   0  16   5    2.37    0.80
   0  16   5    1.54    0.68
   1 -16   5    0.54    0.57
  -1 -16  -5    0.20    0.56
   1 -16   5    0.56    0.49
  -1 -16  -5    2.05    0.91
   1 -16   5    0.15    0.40
   1  16   5   -0.06    0.36
   1  16   5    1.48    0.74
  -2 -16  -5   13.40    2.28
   2 -16   5   13.48    1.31
   2 -16   5   14.10    1.44
  -2 -16  -5   15.28    2.36
   2 -16   5   15.20    1.53
   2  16   5   17.01    1.82
   2  16   5   13.75    2.04
  -3 -16  -5    7.87    1.97
   3 -16   5    9.10    1.26
   3 -16   5    8.82    1.17
   3 -16   5    8.46    1.28
   3 -16   5    9.04    0.96
   3  16   5    9.98    1.73
   3  16   5    9.66    1.84
  -2 -17   5   26.04    1.79
   2 -17  -5   25.82    2.30
  -2 -17   5   33.02    3.02
   2 -17  -5   28.36    2.28
   2  17  -5   24.59    2.33
  -2  17   5   27.13    2.37
   1 -17  -5   63.30    3.72
  -1 -17   5   59.35    2.84
  -1 -17   5   61.36    4.10
  -1 -17   5   65.71    4.11
   1 -17  -5   66.51    3.80
   1  17  -5   59.40    2.89
  -1  17   5   65.00    3.66
   0 -17   5   48.03    3.27
   0 -17   5   40.66    2.22
   0 -17  -5   42.44    3.12
   0 -17   5   38.40    3.01
   0 -17  -5   40.96    3.08
   0  17   5   44.71    2.96
   0  17   5   38.26    2.47
  -1 -17  -5   10.01    1.89
  -1 -17  -5    6.02    1.44
   1 -17   5    7.39    1.34
   1 -17   5    8.42    1.47
   1 -17   5    6.60    1.03
   1  17   5    7.54    1.36
   1  17   5    9.56    1.59
  -2 -17  -5    1.81    0.99
   2 -17   5    2.07    0.76
   2 -17   5    2.00    0.75
   2 -17   5    1.41    0.62
   2  17   5    0.81    0.63
   0 -18   5   58.47    2.82
   0 -18  -5   63.59    4.01
   0 -18   5   57.01    3.82
   0 -18  -5   57.91    4.00
   0 -18   5   60.61    3.89
   0  18   5   61.19    3.71
   6   0  -6   98.31    5.21
   6   0  -6   85.31    4.94
  -6   0   6   97.68    4.76
  -6   0   6   96.63    4.47
   6   0  -6   99.91    4.86
   5   0  -6  163.93    6.87
   5   0  -6  174.29    6.62
  -5   0   6  166.47    6.39
  -5   0   6  160.38    6.30
   5   0  -6  170.99    6.99
   4   0  -6  103.07    4.79
   4   0  -6  110.39    4.96
  -4   0   6  104.44    4.38
   4   0  -6  111.47    4.45
   3   0  -6  166.67    5.68
   3   0  -6  162.47    6.09
   3   0  -6  163.98    7.94
  -3   0   6  156.72    5.98
   3   0  -6  167.42    5.60
  -3   0   6  172.74    6.02
  -3   0   6  165.48    5.70
   2   0  -6   36.92    2.28
  -2   0   6   35.65    1.91
  -2   0   6   37.14    2.26
  -2   0   6   39.39    2.20
   2   0  -6   37.19    1.93
   2   0  -6   37.86    2.23
  -2   0   6   37.26    1.86
   2   0  -6   37.10    1.83
  -1   0   6   50.37    2.52
  -1   0   6   53.18    2.27
   1   0  -6   51.53    2.06
  -1   0   6   53.30    2.11
  -1   0   6   44.76    2.50
   1   0  -6   51.40    2.52
   1   0  -6   49.77    2.63
   1   0  -6   44.80    2.14
   0   0  -6  380.71   11.10
   0   0   6  371.91   10.45
   0   0  -6  383.76   10.69
   0   0   6  383.71   11.21
   0   0   6  393.79   10.77
   0   0  -6  363.87   11.24
   0   0  -6  383.03   10.44
   0   0   6  371.30   11.29
  -1   0  -6  146.60    4.60
   1   0   6  143.74    4.59
   1   0   6  144.03    5.21
  -1   0  -6  147.24    5.19
   1   0   6  146.78    5.15
   1   0   6  146.72    4.80
  -1   0  -6  141.28    4.73
  -1   0  -6  136.28    4.93
  -2   0  -6  715.75   19.84
   2   0   6  757.12   20.05
   2   0   6  706.55   20.44
  -2   0  -6  785.97   21.34
   2   0   6  746.78   20.47
   2   0   6  717.29   19.80
   3   0   6  198.89    7.14
   3   0   6  212.94    6.88
  -3   0  -6  219.23    6.93
   3   0   6  218.41    6.93
   3   0   6  209.45    7.18
  -3   0  -6  206.30    6.93
   4   0   6   54.03    3.08
   4   0   6   62.03    3.06
  -4   0  -6   58.47    2.79
   4   0   6   62.63    3.14
   4   0   6   61.78    3.28
  -5   0  -6    4.34    0.81
   5   0   6    3.81    0.89
   5   0   6    4.46    1.04
   5   0   6    6.93    1.36
   5   0   6    7.32    1.36
   6   0   6   27.91    2.38
   6   0   6   25.33    2.39
   6   0   6   22.29    2.19
   6   0   6   25.49    2.22
   6  -1  -6    0.05    0.80
   6  -1  -6    2.87    1.41
  -6  -1   6    0.75    0.64
  -6  -1   6    0.92    0.81
   6  -1  -6    1.40    0.85
   6   1  -6    1.72    0.72
   6   1  -6    0.29    0.96
  -6   1   6    3.22    1.02
   6   1  -6    3.05    1.09
  -6   1   6    2.34    0.93
   5  -1  -6    0.19    0.37
  -5  -1   6    0.75    0.55
   5  -1  -6    0.74    0.52
   5  -1  -6    0.91    0.67
  -5  -1   6   -0.12    0.50
   5   1  -6    0.52    0.55
  -5   1   6    0.02    0.44
   5   1  -6    0.71    0.47
  -5   1   6    0.08    0.40
   5   1  -6    0.86    0.75
   4  -1  -6   18.28    2.29
  -4  -1   6   14.86    1.52
  -4  -1   6   17.44    1.50
   4  -1  -6   15.23    1.62
   4  -1  -6   14.87    1.59
   4   1  -6   15.54    1.67
   4   1  -6   12.77    1.56
   4   1  -6   16.10    1.46
   4   1  -6   17.09    1.48
  -4   1   6   17.64    1.48
  -3  -1   6   70.83    4.23
   3  -1  -6   72.99    3.54
   3  -1  -6   71.28    3.16
   3  -1  -6   79.41    3.74
   3  -1  -6   69.64    3.11
  -3  -1   6   72.22    3.21
   3   1  -6   74.83    3.08
  -3   1   6   69.87    3.39
   3   1  -6   71.45    3.55
   3   1  -6   76.88    3.24
  -3   1   6   73.21    3.35
   3   1  -6   78.58    3.80
  -3   1   6   76.50    3.24
  -2  -1   6  203.90    6.56
  -2  -1   6  212.24    6.99
   2  -1  -6  209.88    6.50
   2  -1  -6  194.26    6.85
   2  -1  -6  205.44    7.17
   2  -1  -6  214.06    6.49
  -2  -1   6  217.02    6.45
  -2  -1   6  203.83    7.13
   2   1  -6  203.10    6.98
   2   1  -6  210.13    7.22
  -2   1   6  201.94    6.51
   2   1  -6  211.00    6.27
  -2   1   6  201.12    6.99
  -2   1   6  211.90    6.53
  -2   1   6  210.10    6.92
   2   1  -6  206.50    6.54
   1  -1  -6  107.61    3.69
  -1  -1   6  108.97    3.86
   1  -1  -6  106.61    3.76
  -1  -1   6  108.83    3.57
  -1  -1   6  105.33    4.32
  -1  -1   6  104.62    4.18
   1  -1  -6  107.89    4.17
   1  -1  -6  117.88    4.45
  -1   1   6  108.86    3.75
  -1   1   6  112.95    3.86
  -1   1   6  106.91    4.16
   1   1  -6  111.25    3.85
   1   1  -6  103.87    4.10
  -1   1   6  102.59    4.20
   1   1  -6  114.23    4.44
   0  -1   6   20.81    1.48
   0  -1   6   19.07    1.49
   0  -1  -6   20.56    1.55
   0  -1  -6   20.23    1.18
   0  -1  -6   20.75    1.24
   0  -1  -6   22.16    1.52
   0  -1   6   20.03    1.28
   0  -1   6   20.87    1.09
   0   1  -6   21.39    1.54
   0   1  -6   20.14    1.42
   0   1  -6   21.11    1.29
   0   1   6   19.36    1.45
   0   1  -6   20.15    1.06
   0   1   6   21.59    1.22
  -1  -1  -6   25.18    1.64
   1  -1   6   26.43    1.32
   1  -1   6   25.81    1.68
   1  -1   6   24.44    1.47
   1  -1   6   26.48    1.72
  -1  -1  -6   27.48    1.80
  -1  -1  -6   22.49    1.38
  -1  -1  -6   25.96    1.40
  -1   1  -6   25.43    1.57
   1   1   6   25.38    1.40
   1   1   6   23.93    1.65
   1   1   6   26.80    1.78
  -1   1  -6   31.25    2.78
  -1   1  -6   25.81    1.49
  -1   1  -6   26.44    1.32
   1   1   6   27.01    1.48
   2  -1   6   41.61    2.27
  -2  -1  -6   42.47    2.36
   2  -1   6   39.04    2.07
   2  -1   6   41.88    2.29
  -2  -1  -6   38.90    2.01
   2  -1   6   41.84    1.96
   2   1   6   43.26    2.08
  -2   1  -6   42.96    1.99
  -2   1  -6   44.42    2.29
   2   1   6   41.66    2.76
   2   1   6   42.29    2.07
   2   1   6   41.00    2.38
  -2   1  -6   40.90    2.07
   3  -1   6   84.54    3.34
   3  -1   6   75.77    3.51
   3  -1   6   78.58    3.39
  -3  -1  -6   78.97    3.41
  -3  -1  -6   82.40    3.88
   3  -1   6   75.93    3.50
   3   1   6   82.39    3.37
  -3   1  -6   72.74    3.22
   3   1   6   78.54    3.30
   3   1   6   80.31    3.42
  -3   1  -6   80.43    3.35
   3   1   6   72.96    3.61
   3   1   6   84.17    3.71
  -4  -1  -6  173.88    6.09
   4  -1   6  176.71    6.21
   4  -1   6  158.62    6.21
   4  -1   6  167.01    6.14
   4  -1   6  169.63    6.32
  -4   1  -6  165.87    5.62
   4   1   6  163.36    6.02
   4   1   6  163.65    6.41
   4   1   6  173.90    6.49
   4   1   6  177.93    6.31
   5  -1   6    7.93    1.40
   5  -1   6    5.17    1.10
   5  -1   6    9.17    1.50
  -5  -1  -6    6.89    1.08
   5  -1   6    3.67    1.04
   5   1   6    4.43    0.95
   5   1   6    7.07    1.36
   5   1   6    7.48    1.41
   5   1   6    5.71    1.30
  -5   1  -6    5.00    0.79
   6  -1   6   16.32    1.81
   6  -1   6   13.18    1.75
   6  -1   6   13.58    1.93
  -6  -1  -6   13.17    1.66
   6   1   6   15.22    1.81
   6   1   6    8.66    1.45
   6   1   6   13.76    1.97
   6   1   6   16.41    1.98
  -6  -2   6    5.66    1.22
  -6  -2   6    6.07    1.39
   6  -2  -6    6.67    1.41
   6  -2  -6    5.03    1.29
   6  -2  -6    5.13    1.18
   6   2  -6    5.79    1.43
   6   2  -6    5.92    1.16
  -6   2   6    5.48    1.25
  -6   2   6    4.58    1.04
   6   2  -6    5.50    1.37
   5  -2  -6   17.09    1.84
   5  -2  -6   21.77    2.07
  -5  -2   6   17.68    1.84
  -5  -2   6   15.50    1.66
   5   2  -6   16.93    2.02
   5   2  -6   17.47    1.69
  -5   2   6   18.51    1.71
   5   2  -6   19.00    2.03
  -5   2   6   17.64    1.59
  -4  -2   6   23.87    1.82
   4  -2  -6   26.76    2.13
   4  -2  -6   21.40    1.89
  -4  -2   6   26.29    2.01
   4   2  -6   24.81    1.80
   4   2  -6   26.30    1.87
   4   2  -6   23.11    2.10
  -4   2   6   23.14    1.78
   4   2  -6   22.27    2.10
  -4   2   6   24.69    1.82
   3  -2  -6   23.35    1.82
  -3  -2   6   24.22    1.98
   3  -2  -6   26.37    1.92
  -3  -2   6   23.89    1.62
   3  -2  -6   24.62    1.63
  -3   2   6   20.61    1.60
  -3   2   6   22.30    1.59
   3   2  -6   25.33    1.55
   3   2  -6   23.05    1.86
  -3   2   6   21.60    1.72
   3   2  -6   21.82    1.92
  -3   2   6   23.02    1.65
   3   2  -6   20.49    1.53
   2  -2  -6    6.33    0.89
   2  -2  -6    5.99    1.07
   2  -2  -6    5.11    0.77
  -2  -2   6    6.19    1.04
  -2  -2   6    4.39    0.73
   2  -2  -6    3.19    0.67
  -2  -2   6    3.59    0.77
   2   2  -6    8.40    1.39
   2   2  -6    4.89    0.76
  -2   2   6    4.49    0.75
  -2   2   6    4.58    0.76
   2   2  -6    3.97    0.73
  -2   2   6    4.73    0.72
   2   2  -6    5.02    0.57
  -2   2   6    6.27    1.04
  -1  -2   6   25.22    1.72
   1  -2  -6   24.53    1.76
  -1  -2   6   23.05    1.45
  -1  -2   6   24.71    1.22
   1  -2  -6   24.82    1.40
   1  -2  -6   24.08    1.39
  -1  -2   6   22.41    1.80
   1  -2  -6   26.92    2.48
   1   2  -6   24.57    1.15
  -1   2   6   22.84    1.59
   1   2  -6   23.08    1.60
  -1   2   6   25.21    1.72
  -1   2   6   23.50    1.40
  -1   2   6   24.45    1.44
   1   2  -6   26.21    1.81
   1   2  -6   26.07    1.51
   0  -2  -6  188.98    5.71
   0  -2  -6  181.85    5.65
   0  -2   6  187.77    5.31
   0  -2   6  182.95    6.16
   0  -2   6  179.28    6.22
   0  -2  -6  186.76    6.34
   0  -2  -6  184.59    6.14
   0  -2   6  186.54    5.83
   0   2   6  190.56    5.78
   0   2  -6  178.31    5.75
   0   2   6  176.35    6.25
   0   2  -6  180.02    5.26
   0   2   6  188.27    6.23
   0   2  -6  183.47    6.01
   0   2  -6  190.12    6.32
   0   2   6  175.27    5.66
   1  -2   6  116.60    3.62
  -1  -2  -6  114.76    4.28
   1  -2   6  111.99    4.28
   1  -2   6  105.66    4.24
  -1  -2  -6  112.72    3.93
   1  -2   6  116.60    4.06
  -1  -2  -6  114.13    3.91
  -1  -2  -6  115.39    4.48
   1   2   6  115.74    3.97
  -1   2  -6  113.03    3.62
   1   2   6  111.61    4.34
   1   2   6  103.59    4.36
  -1   2  -6  113.64    4.07
  -1   2  -6  116.88    4.32
  -1   2  -6  118.04    4.04
   1   2   6  111.27    3.90
   2  -2   6   48.64    2.07
  -2  -2  -6   46.84    2.27
   2  -2   6   49.30    2.46
  -2  -2  -6   44.50    2.38
   2  -2   6   46.74    2.43
  -2  -2  -6   47.87    2.59
   2  -2   6   48.36    2.33
   2   2   6   45.55    2.60
   2   2   6   52.90    2.80
  -2   2  -6   47.33    2.08
   2   2   6   48.38    2.57
  -2   2  -6   46.31    2.31
  -2   2  -6   46.46    2.18
   2   2   6   45.56    2.18
   3  -2   6    0.45    0.34
  -3  -2  -6    1.07    0.47
   3  -2   6    0.61    0.32
   3  -2   6    1.32    0.51
  -3  -2  -6    0.76    0.40
  -3   2  -6    1.56    0.50
[truncated: 182,729 more chars]
