# Supplementary material for: Poly[bis­(μ4-oxalato)potassium(I)praseodymium(III)]
Source: IUCrdata. 2025 Jul 11;10(Pt 7):x250607. doi: 10.1107/S2414314625006078 (PMC12326465; doi:10.1107/S2414314625006078)
Supplement: Supplementary file 2 [file x-10-x250607-Isup2.hkl]

data_I                                                                          
_shelx_title ' kckd1_0m_a_a.res in P2(1)/c'                                     
_shelx_refln_list_code          4                                               
_shelx_F_calc_maximum      231.78                                               
_exptl_crystal_F_000       664.00                                               
_reflns_d_resolution_high  0.7480                                               
                                                                                
loop_                                                                           
 _space_group_symop_operation_xyz                                               
 'x, y, z'                                                                      
 '-x, y+1/2, -z+1/2'                                                            
 '-x, -y, -z'                                                                   
 'x, -y-1/2, z-1/2'                                                             
                                                                                
_cell_length_a     5.7205                                                       
_cell_length_b    14.9416                                                       
_cell_length_c     8.8848                                                       
_cell_angle_alpha  90.000                                                       
_cell_angle_beta   92.665                                                       
_cell_angle_gamma  90.000                                                       
                                                                                
_shelx_F_squared_multiplier     1.000                                           
                                                                                
loop_                                                                           
 _refln_index_h                                                                 
 _refln_index_k                                                                 
 _refln_index_l                                                                 
 _refln_F_squared_calc                                                          
 _refln_F_squared_meas                                                          
 _refln_F_squared_sigma                                                         
 _refln_observed_status                                                         
   2   0   0      11446.84      10608.89       108.14 o                         
   3   0   0       4716.93       5163.81        68.47 o                         
   4   0   0         35.44         53.31         7.19 o                         
   5   0   0       6197.15       6299.69        98.95 o                         
   6   0   0       8741.83       8708.30       210.37 o                         
   7   0   0       4246.64       4217.34       109.70 o                         
   1   1   0       4431.32       4638.75        38.53 o                         
   2   1   0       5492.01       5358.04        47.17 o                         
   3   1   0        214.34        194.23         9.94 o                         
   4   1   0       9557.01       9595.14        83.52 o                         
   5   1   0       2424.69       2458.00        34.93 o                         
   6   1   0       1414.66       1427.11        33.08 o                         
   7   1   0        373.23        386.38        22.20 o                         
   0   2   0       7153.34       6862.40        90.99 o                         
   1   2   0        610.87        676.64        10.36 o                         
   2   2   0       4750.30       4910.98        46.65 o                         
   3   2   0        125.72        129.87         6.25 o                         
   4   2   0         20.14         24.81         3.41 o                         
   5   2   0        645.51        638.45        21.04 o                         
   6   2   0       1443.91       1452.12        40.45 o                         
   7   2   0       1108.19       1066.24        33.93 o                         
   1   3   0       6721.72       6867.61        59.87 o                         
   2   3   0      36764.44      32498.78       260.26 o                         
   3   3   0      22525.40      21779.68       163.70 o                         
   4   3   0      26349.54      25355.65       193.26 o                         
   5   3   0       4105.60       4068.49        55.53 o                         
   6   3   0       1818.91       1784.13        40.51 o                         
   7   3   0        217.43        282.92        19.90 o                         
   0   4   0      10444.48       9784.37        93.19 o                         
   1   4   0       1334.76       1318.43        16.99 o                         
   2   4   0      16796.87      16093.28       137.04 o                         
   3   4   0        483.43        514.69        12.48 o                         
   4   4   0         26.97         26.39         4.38 o                         
   5   4   0       2692.70       2829.09        48.78 o                         
   6   4   0       2648.38       2652.86        51.27 o                         
   7   4   0       2062.30       2069.68        48.29 o                         
   1   5   0       1354.77       1489.33        17.11 o                         
   2   5   0        402.08        447.87        11.90 o                         
   3   5   0       1063.19       1150.21        19.11 o                         
   4   5   0          0.29          8.29         3.62 o                         
   5   5   0        255.46        272.02        15.54 o                         
   6   5   0        492.38        485.90        23.19 o                         
   7   5   0         10.47         16.73         9.78 o                         
   0   6   0      25539.55      22992.79       274.45 o                         
   1   6   0      19472.16      18492.12       159.60 o                         
   2   6   0       8075.39       8003.80        76.52 o                         
   3   6   0       1010.51       1109.51        18.74 o                         
   4   6   0        110.01        135.00         8.18 o                         
   5   6   0       3290.09       3402.56        52.11 o                         
   6   6   0       3877.27       3993.02        65.57 o                         
   7   6   0       4197.42       4273.83        92.86 o                         
   1   7   0       4510.57       4746.81        40.92 o                         
   2   7   0      10364.88      10282.87       103.36 o                         
   3   7   0       7547.26       7537.14        82.40 o                         
   4   7   0       6428.33       6403.54        65.35 o                         
   5   7   0       2747.28       2890.66        46.90 o                         
   6   7   0       2376.00       2405.29        56.50 o                         
   7   7   0         10.43         19.98        10.86 o                         
   0   8   0       2707.43       2786.59        38.53 o                         
   1   8   0         54.95         96.62         7.62 o                         
   2   8   0       1579.95       1729.26        22.74 o                         
   3   8   0          1.72          8.73         4.09 o                         
   4   8   0         18.94         16.75         4.89 o                         
   5   8   0         56.51         46.54         8.91 o                         
   6   8   0        335.73        316.04        20.62 o                         
   7   8   0         14.85          1.45        38.11 o                         
   1   9   0       2057.72       2112.58        23.85 o                         
   2   9   0       2507.06       2421.86        28.72 o                         
   3   9   0      11330.66      11209.90       114.39 o                         
   4   9   0       2416.27       2345.40        40.54 o                         
   5   9   0       4695.43       4690.60        66.63 o                         
   6   9   0        447.65        409.50        24.05 o                         
   0  10   0       4823.45       4666.28        57.33 o                         
   1  10   0      16534.66      16187.08       126.57 o                         
   2  10   0       7859.92       7847.93        67.66 o                         
   3  10   0       1926.61       1890.16        27.35 o                         
   4  10   0       1750.67       1774.39        56.88 o                         
   5  10   0       2256.65       2214.62        40.64 o                         
   6  10   0       2910.62       2917.59        58.25 o                         
   1  11   0         11.91         17.35         2.54 o                         
   2  11   0       4284.97       4414.00        57.80 o                         
   3  11   0       4510.03       4522.23        50.89 o                         
   4  11   0       3303.40       3193.70        57.31 o                         
   5  11   0         31.84         41.32        11.62 o                         
   6  11   0         60.92         67.33        10.65 o                         
   0  12   0       1760.54       1804.79        30.82 o                         
   1  12   0       6528.69       6533.39        60.65 o                         
   2  12   0        304.26        322.71         9.97 o                         
   3  12   0        729.19        730.23        16.55 o                         
   4  12   0        154.27        146.98        14.35 o                         
   5  12   0        855.17        886.28        36.14 o                         
   6  12   0        926.56        932.38        46.22 o                         
   1  13   0       2522.26       2528.49        34.21 o                         
   2  13   0       6130.49       6052.73        58.68 o                         
   3  13   0      12511.84      12290.26       122.91 o                         
   4  13   0       6573.37       6318.38        98.95 o                         
   5  13   0       5041.71       5077.40       116.99 o                         
   0  14   0       5612.15       5760.85        95.35 o                         
   1  14   0       6387.59       6513.05        76.00 o                         
   2  14   0        960.50        994.56        17.47 o                         
   3  14   0        383.25        397.25        13.28 o                         
   4  14   0        473.74        429.52        21.44 o                         
   5  14   0        462.33        449.60        28.59 o                         
   1  15   0        389.37        373.18        11.31 o                         
   2  15   0        800.21        797.54        23.37 o                         
   3  15   0        961.95        941.03        26.71 o                         
   4  15   0        453.81        416.59        18.45 o                         
   5  15   0        299.46        292.44        27.83 o                         
   0  16   0      11364.22      11029.96       232.96 o                         
   1  16   0      11888.79      11795.48       180.32 o                         
   2  16   0       1231.50       1276.72        28.02 o                         
   3  16   0        223.23        238.55        12.57 o                         
   4  16   0       1113.34       1048.91        26.52 o                         
   1  17   0       1115.19       1190.13        35.04 o                         
   2  17   0       1567.21       1540.64        31.05 o                         
   3  17   0       4279.62       4335.25       128.87 o                         
   0  18   0         65.46         89.65        18.92 o                         
   1  18   0          9.52          7.81        11.50 o                         
   2  18   0        235.95        216.10        11.41 o                         
   3  18   0          1.41         -1.55         9.13 o                         
   1  19   0        858.53        925.78        34.78 o                         
   2  19   0       3025.72       2943.28        90.10 o                         
  -7   1   1       1345.94       1349.65        41.41 o                         
  -6   1   1       2079.89       2041.55        39.37 o                         
  -5   1   1       6786.72       6846.72        74.69 o                         
  -4   1   1       6500.22       6590.74        64.90 o                         
  -3   1   1       9032.97       9085.71        82.39 o                         
  -2   1   1       2191.94       2229.73        25.81 o                         
  -1   1   1        443.72        474.42         8.14 o                         
   0   1   1       3621.43       3592.05        50.72 o                         
   1   1   1       8571.03       8360.27        66.62 o                         
   2   1   1       8173.05       8005.93        65.73 o                         
   3   1   1      14302.85      13460.95       101.71 o                         
   4   1   1       6314.13       6447.23        58.79 o                         
   5   1   1       6069.15       6060.09        63.48 o                         
   6   1   1          4.54          2.54         6.50 o                         
   7   1   1        402.36        429.70        28.42 o                         
  -7   2   1       2902.34       2892.67        61.32 o                         
  -6   2   1       3243.01       3334.05        58.38 o                         
  -5   2   1        250.98        254.13        11.22 o                         
  -4   2   1         29.61         40.68         5.14 o                         
  -3   2   1      11582.57      11510.36        89.45 o                         
  -2   2   1      13023.83      12705.36        95.95 o                         
   1   2   1      22409.95      20319.14       293.42 o                         
   2   2   1        561.14        611.47        10.99 o                         
   3   2   1        955.27        998.65        18.17 o                         
   4   2   1       4308.88       4416.74        49.77 o                         
   5   2   1       9325.08       9220.59       103.00 o                         
   6   2   1       3873.28       4007.69        65.66 o                         
   7   2   1       5413.69       5282.06        89.30 o                         
  -7   3   1        160.54        167.80        18.30 o                         
  -6   3   1        117.07        131.45        12.36 o                         
  -5   3   1       3464.66       3548.17        51.60 o                         
  -4   3   1        588.31        625.63        21.75 o                         
  -3   3   1       1800.19       1755.30        24.84 o                         
  -2   3   1       1052.72       1129.28        16.98 o                         
  -1   3   1       2590.74       2764.12        23.57 o                         
   0   3   1         25.56         42.22         2.05 o                         
   1   3   1       7023.68       7096.72        72.83 o                         
   2   3   1        326.12        381.55         8.73 o                         
   3   3   1       8202.04       8502.30        75.67 o                         
   4   3   1        218.71        227.42        12.01 o                         
   5   3   1        400.68        443.73        18.72 o                         
   6   3   1        371.02        389.66        23.00 o                         
   7   3   1          2.55         11.43         9.88 o                         
  -7   4   1       1554.43       1608.54        42.94 o                         
  -6   4   1       1086.48       1077.06        33.94 o                         
  -5   4   1       1055.81       1071.16        26.94 o                         
  -4   4   1       2627.81       2691.82        36.58 o                         
  -3   4   1       3848.67       3998.24        46.99 o                         
  -2   4   1       8935.22       8892.30        76.48 o                         
   0   4   1      15328.38      14284.00       105.95 o                         
   1   4   1      12588.50      12252.60       112.77 o                         
   2   4   1       4177.01       4441.12        51.54 o                         
   3   4   1       1082.54       1110.03        19.11 o                         
   4   4   1       1494.44       1598.14        25.79 o                         
   5   4   1       2131.64       2141.89        43.77 o                         
   6   4   1       2664.99       2661.65        54.22 o                         
   7   4   1       2413.24       2345.66        54.52 o                         
  -7   5   1       1511.48       1544.70        42.42 o                         
  -6   5   1       2729.12       2780.33        56.23 o                         
  -5   5   1      12616.07      12578.13       140.77 o                         
  -4   5   1      12227.45      12149.68       124.67 o                         
  -3   5   1      16600.26      16126.78       130.70 o                         
  -2   5   1       6113.56       6268.90        53.88 o                         
  -1   5   1         40.49         60.23         4.20 o                         
   0   5   1       2190.42       2196.00        21.77 o                         
   1   5   1      36858.90      32251.49       267.15 o                         
   2   5   1      34176.83      31680.70       269.29 o                         
   3   5   1      32878.99      30873.76       233.75 o                         
   4   5   1       5338.25       5414.67        57.87 o                         
   5   5   1       1270.28       1236.09        32.66 o                         
   6   5   1         68.27        102.93        11.71 o                         
   7   5   1        688.96        730.08        31.82 o                         
  -7   6   1       1299.48       1292.77        49.40 o                         
  -6   6   1       1044.66       1067.16        31.62 o                         
  -5   6   1        108.06        106.14        10.16 o                         
  -4   6   1       1508.93       1531.86        26.20 o                         
  -3   6   1       4834.95       4862.99        49.72 o                         
  -2   6   1       2563.81       2658.83        30.25 o                         
  -1   6   1      44643.09      39659.51       517.94 o                         
   0   6   1        560.84        549.45         9.31 o                         
   1   6   1       2890.18       2864.40        29.85 o                         
   2   6   1         45.93         61.66         6.35 o                         
   3   6   1          0.98         14.09         5.94 o                         
   4   6   1       1303.00       1364.81        25.43 o                         
   5   6   1       3391.16       3435.92        54.74 o                         
   6   6   1        667.54        642.25        29.31 o                         
   7   6   1        877.42        867.82        43.11 o                         
  -7   7   1        135.52        117.83        15.19 o                         
  -6   7   1        409.95        422.57        22.15 o                         
  -5   7   1       1860.81       1763.22        35.34 o                         
  -4   7   1       7304.53       7372.11        73.37 o                         
  -3   7   1       2738.14       2768.53        38.25 o                         
  -2   7   1         45.76         42.79         3.61 o                         
  -1   7   1        330.73        332.84         7.00 o                         
   0   7   1       3112.18       3210.15        30.99 o                         
   1   7   1       2561.61       2779.21        31.25 o                         
   2   7   1      11729.97      11920.85       113.62 o                         
   3   7   1         41.61         70.91         7.08 o                         
   4   7   1       2001.64       2067.75        31.48 o                         
   5   7   1         23.85         42.41         8.23 o                         
   6   7   1        862.32        874.09        33.05 o                         
   7   7   1        471.82        460.22        28.78 o                         
  -6   8   1       2220.36       2287.89        54.01 o                         
  -5   8   1        883.02        861.01        24.15 o                         
  -4   8   1        860.78        925.26        19.76 o                         
  -3   8   1       7378.21       7393.36        66.84 o                         
  -2   8   1      17709.43      17201.53       130.68 o                         
  -1   8   1      26980.35      25621.29       237.42 o                         
   0   8   1      31583.72      29608.83       210.11 o                         
   1   8   1       9921.41       9880.56        80.78 o                         
   2   8   1       1017.34       1064.74        19.57 o                         
   3   8   1       1666.64       1677.40        30.27 o                         
   4   8   1       3660.82       3723.38        57.32 o                         
   5   8   1       9156.50       9134.99       107.99 o                         
   6   8   1       8945.86       8719.84       122.72 o                         
  -6   9   1        519.90        450.33        23.11 o                         
  -5   9   1       4871.93       5054.89        73.37 o                         
  -4   9   1       7125.35       7147.02        74.87 o                         
  -3   9   1       6671.94       6766.12        65.22 o                         
  -2   9   1       2437.98       2499.57        30.11 o                         
  -1   9   1        138.56        150.53         6.15 o                         
   0   9   1       2046.82       2201.66        24.31 o                         
   1   9   1      12663.89      12579.20       106.86 o                         
   2   9   1       4039.35       4197.48        42.60 o                         
   3   9   1       5761.58       5899.25        71.91 o                         
   4   9   1       1156.87       1152.39        27.82 o                         
   5   9   1       2035.13       2027.27        38.10 o                         
   6   9   1         20.41         34.89         9.85 o                         
  -6  10   1         12.49         21.71        10.18 o                         
  -5  10   1        677.90        657.76        24.56 o                         
  -4  10   1          1.09          8.37         4.33 o                         
  -3  10   1        228.10        268.41        10.75 o                         
  -2  10   1       5596.40       5643.60        55.17 o                         
  -1  10   1       1444.41       1544.83        19.39 o                         
   0  10   1       4089.78       4206.00        43.33 o                         
   1  10   1        600.17        635.12        14.16 o                         
   2  10   1        115.06        148.68         7.70 o                         
   3  10   1        968.20        951.27        22.98 o                         
   4  10   1        188.22        186.20        13.25 o                         
   5  10   1         73.71         77.12        12.27 o                         
   6  10   1         86.47        112.90        14.18 o                         
  -6  11   1       4576.85       4606.55        79.87 o                         
  -5  11   1       4841.98       4953.94        87.87 o                         
  -4  11   1       7704.06       7748.84       100.33 o                         
  -3  11   1       5102.14       5087.28        54.27 o                         
  -2  11   1       2668.60       2753.08        33.52 o                         
  -1  11   1        123.63        141.03         5.77 o                         
   0  11   1       2281.31       2366.70        28.48 o                         
   1  11   1       4971.71       4974.38        73.10 o                         
   2  11   1      22245.59      21618.21       169.90 o                         
   3  11   1      13403.74      13011.97       124.11 o                         
   4  11   1       9140.37       8926.51       107.67 o                         
   5  11   1         31.27         30.86        10.93 o                         
   6  11   1          1.10        -10.98        15.17 o                         
  -6  12   1       1124.69       1147.10        42.59 o                         
  -5  12   1        233.54        233.78        15.86 o                         
  -4  12   1        268.87        281.06        13.51 o                         
  -3  12   1       1673.90       1709.10        29.91 o                         
  -2  12   1       7796.61       7794.40        71.45 o                         
  -1  12   1       7445.18       7482.60        64.04 o                         
   0  12   1       7204.11       7348.79        66.88 o                         
   1  12   1       4955.85       5051.20        53.79 o                         
   2  12   1       1099.36       1094.67        18.40 o                         
   3  12   1         11.22         15.68         4.39 o                         
   4  12   1       2656.99       2621.83        71.48 o                         
   5  12   1       1866.68       1708.98        47.42 o                         
   6  12   1       2566.15       2539.37        77.31 o                         
  -5  13   1         43.47         51.99         9.00 o                         
  -4  13   1         63.62         79.03         9.12 o                         
  -3  13   1          0.21         10.89         4.14 o                         
  -2  13   1          0.26          3.18         3.29 o                         
  -1  13   1          2.86          9.09         3.42 o                         
   0  13   1         44.42         50.55         5.26 o                         
   1  13   1         17.53         24.38         4.41 o                         
   2  13   1         36.52         60.91         6.29 o                         
   3  13   1        302.76        293.43        14.54 o                         
   4  13   1          8.18          8.80         9.31 o                         
   5  13   1        101.08        136.07        18.47 o                         
  -5  14   1        184.36        206.93        19.63 o                         
  -4  14   1        525.38        525.15        17.86 o                         
  -3  14   1        583.10        631.68        17.31 o                         
  -2  14   1       7505.96       7499.63        79.18 o                         
  -1  14   1       7023.17       7090.71        83.95 o                         
   0  14   1       9285.08       9171.99        84.96 o                         
   1  14   1       1635.73       1657.22        29.22 o                         
   2  14   1        397.68        407.81        17.92 o                         
   3  14   1         15.87         21.48         5.43 o                         
   4  14   1       2234.04       2142.92        59.47 o                         
   5  14   1       2654.98       2624.74        64.61 o                         
  -5  15   1       2440.86       2303.09        70.71 o                         
  -4  15   1       5464.02       5346.37        81.68 o                         
  -3  15   1       3105.91       3048.30        42.10 o                         
  -2  15   1       2008.69       2057.60        28.66 o                         
  -1  15   1         73.65         85.49         8.18 o                         
   0  15   1       2957.70       3006.78        38.12 o                         
   1  15   1       2192.04       2181.04        35.08 o                         
   2  15   1       5641.82       5642.85        72.60 o                         
   3  15   1       3202.88       3174.15        53.25 o                         
   4  15   1       6309.01       6180.88       158.34 o                         
  -4  16   1        223.01        218.67        13.74 o                         
  -3  16   1        251.35        268.86        13.87 o                         
  -2  16   1       1002.06       1000.98        17.73 o                         
  -1  16   1        770.34        751.06        26.32 o                         
   0  16   1       1784.69       1784.39        26.32 o                         
   1  16   1        173.94        173.53        10.31 o                         
   2  16   1          0.74          4.82         6.24 o                         
   3  16   1        250.01        233.05        17.73 o                         
   4  16   1        151.55        163.58        13.19 o                         
  -3  17   1       1519.64       1485.05        27.05 o                         
  -2  17   1       1175.66       1201.41        36.35 o                         
  -1  17   1          2.27          9.20         7.24 o                         
   0  17   1       1177.79       1158.10        31.71 o                         
   1  17   1       1102.05       1110.24        23.93 o                         
   2  17   1       2327.26       2305.67        41.72 o                         
   3  17   1       2554.18       2554.42        87.45 o                         
  -3  18   1       1208.11       1219.16        33.75 o                         
  -2  18   1       6136.94       6250.80       103.03 o                         
  -1  18   1       5372.17       5378.32       110.59 o                         
   0  18   1       5529.28       5806.52       105.04 o                         
   1  18   1       2304.74       2278.00        52.55 o                         
   2  18   1        905.74        883.79        25.15 o                         
   3  18   1         59.36         73.44        12.33 o                         
  -2  19   1        330.69        357.57        30.15 o                         
  -1  19   1         31.32         21.92        11.43 o                         
   0  19   1        717.54        777.89        35.15 o                         
   1  19   1        931.10        984.23        36.94 o                         
   2  19   1       2635.44       2648.85        63.01 o                         
  -7   0   2       2903.30       3072.75       148.66 o                         
  -6   0   2         11.47          5.21         9.64 o                         
  -5   0   2        703.58        677.49        29.87 o                         
  -4   0   2      15539.13      15386.53       177.03 o                         
  -3   0   2      20771.23      20198.73       203.41 o                         
  -1   0   2       6416.70       6195.12        65.12 o                         
   0   0   2       5873.79       5818.31        59.01 o                         
   1   0   2       2307.95       2394.98        34.24 o                         
   2   0   2       1107.47       1122.62        21.97 o                         
   3   0   2       7930.41       7782.07        94.67 o                         
   4   0   2      20254.63      19537.70       214.58 o                         
   5   0   2       7505.72       7302.11       134.72 o                         
   6   0   2       8132.33       7797.09       164.61 o                         
   7   0   2       1068.02       1014.31        59.32 o                         
  -7   1   2        656.68        696.97        30.41 o                         
  -6   1   2       2768.02       2804.54        52.44 o                         
  -5   1   2       3789.09       3856.70        55.60 o                         
  -4   1   2       4024.59       4085.37        45.44 o                         
  -3   1   2       3524.60       3580.12        39.45 o                         
  -2   1   2        590.91        657.19        12.03 o                         
  -1   1   2       1678.48       1847.37        20.34 o                         
   0   1   2       8226.28       8150.59        58.22 o                         
   1   1   2       5412.91       5578.41        44.52 o                         
   2   1   2      37776.56      34462.63       302.95 o                         
   3   1   2       3280.70       3385.56        35.51 o                         
   4   1   2       2163.07       2214.99        32.06 o                         
   5   1   2        167.28        183.46        12.31 o                         
   6   1   2        106.75        130.38        13.96 o                         
   7   1   2        892.69        829.27        46.78 o                         
  -7   2   2        248.18        283.33        20.34 o                         
  -6   2   2          5.45         16.55         7.08 o                         
  -5   2   2        429.22        442.32        17.06 o                         
  -4   2   2         42.66         56.59         5.17 o                         
  -3   2   2       2552.22       2670.93        33.68 o                         
  -2   2   2      19830.76      19621.20       144.32 o                         
  -1   2   2      12708.00      12778.82        93.85 o                         
   0   2   2        428.40        446.69         7.45 o                         
   1   2   2        156.73        166.50         5.03 o                         
   2   2   2         14.00         20.56         4.28 o                         
   3   2   2       1470.22       1514.18        21.28 o                         
   4   2   2       2836.09       2994.70        47.38 o                         
   5   2   2       1608.36       1639.11        37.54 o                         
   6   2   2         72.01         82.94        12.36 o                         
   7   2   2        221.55        233.55        20.46 o                         
  -7   3   2       2662.70       2629.36        57.27 o                         
  -6   3   2       6921.04       7224.68       103.62 o                         
  -5   3   2       8281.41       8216.57        94.07 o                         
  -4   3   2       7786.33       7643.30        73.91 o                         
  -3   3   2       9690.50       9631.75        80.62 o                         
  -2   3   2       2726.54       2915.22        29.58 o                         
  -1   3   2       5063.41       5271.56        42.34 o                         
   0   3   2      43618.34      35508.86      2109.41 o                         
   1   3   2       9792.22       9417.61        76.47 o                         
   2   3   2      44839.86      39670.93       418.60 o                         
   3   3   2       9294.07       9357.92        89.34 o                         
   4   3   2       4007.50       4001.50        51.27 o                         
   5   3   2        399.41        420.34        24.86 o                         
   6   3   2        403.66        426.95        26.15 o                         
   7   3   2       2305.61       2401.50        97.05 o                         
  -7   4   2       1593.42       1605.24        43.40 o                         
  -6   4   2         39.04         33.87         9.49 o                         
  -5   4   2        236.67        222.40        15.31 o                         
  -4   4   2       2347.57       2412.51        35.97 o                         
  -3   4   2       3160.86       3290.48        37.18 o                         
  -2   4   2      35569.43      32746.84       225.28 o                         
  -1   4   2      15455.74      15031.26       123.33 o                         
   0   4   2      18096.21      16906.67       121.74 o                         
   1   4   2       1022.71       1082.32        14.40 o                         
   2   4   2        104.47        102.04         6.95 o                         
   3   4   2       2978.84       3011.15        41.64 o                         
   4   4   2       9842.69       9819.24        98.31 o                         
   5   4   2       1700.12       1753.32        39.77 o                         
   6   4   2       5027.72       4976.17        85.74 o                         
   7   4   2        691.64        712.11        33.87 o                         
  -7   5   2         27.78         30.50        11.55 o                         
  -6   5   2         58.47         66.51        10.85 o                         
  -5   5   2       1301.41       1327.92        32.77 o                         
  -4   5   2        347.39        423.83        16.92 o                         
  -3   5   2        236.54        251.06        10.67 o                         
  -2   5   2        176.02        180.98         5.91 o                         
  -1   5   2         73.38        120.10         4.94 o                         
   0   5   2        547.35        688.11         8.62 o                         
   1   5   2      10322.37      10755.32        92.14 o                         
   2   5   2        143.01        193.81         7.33 o                         
   3   5   2         33.05         41.14         4.29 o                         
   4   5   2        855.09        930.44        21.00 o                         
   5   5   2        125.75        133.32        12.05 o                         
   6   5   2         11.86         19.89         8.93 o                         
   7   5   2         15.63         24.18        12.05 o                         
  -7   6   2       1340.43       1374.05        49.18 o                         
  -6   6   2        360.49        383.57        24.17 o                         
  -5   6   2       1140.08       1126.71        30.11 o                         
  -4   6   2       5902.98       5957.42        63.35 o                         
  -3   6   2       8985.55       8824.26        77.31 o                         
  -2   6   2       6720.42       6539.17        57.54 o                         
  -1   6   2       9774.67       9430.73        68.92 o                         
   0   6   2      16679.45      16515.23       119.45 o                         
   1   6   2       2976.92       3131.61        32.44 o                         
   2   6   2         87.59         91.11         8.30 o                         
   3   6   2       5058.51       5053.77        53.53 o                         
   4   6   2       7251.99       7119.88        73.85 o                         
   5   6   2      10181.35      10063.44       124.09 o                         
   6   6   2       5499.33       5295.27        96.29 o                         
   7   6   2       1378.62       1334.04        46.19 o                         
  -7   7   2        783.09        763.75        36.92 o                         
  -6   7   2       3772.73       3736.27        69.57 o                         
  -5   7   2       7192.11       7190.82       114.19 o                         
  -4   7   2       9084.37       9130.00        94.14 o                         
  -3   7   2       2938.77       3027.79        36.62 o                         
  -2   7   2        651.05        708.81        13.83 o                         
  -1   7   2       1179.64       1257.98        15.06 o                         
   0   7   2      15998.14      15581.32       125.08 o                         
   1   7   2      16654.49      16563.04       132.96 o                         
   2   7   2      16150.58      15638.17       138.66 o                         
   3   7   2       4719.06       4725.45        67.27 o                         
   4   7   2       6362.78       6449.25        72.33 o                         
   5   7   2        219.68        230.93        15.21 o                         
   6   7   2        595.30        616.26        33.88 o                         
  -6   8   2         39.53         27.51         9.25 o                         
  -5   8   2         26.14         30.07         8.10 o                         
  -4   8   2       2194.19       2193.30        34.58 o                         
  -3   8   2         77.27         83.35         6.28 o                         
  -2   8   2         21.45         19.63         3.16 o                         
  -1   8   2         28.74         70.67         8.14 o                         
   0   8   2       1289.62       1322.78        17.39 o                         
   1   8   2         37.90         39.27         3.76 o                         
   2   8   2        732.57        812.37        15.05 o                         
   3   8   2         47.47         57.34         6.26 o                         
   4   8   2        622.11        662.13        16.90 o                         
   5   8   2          7.78         23.19        11.98 o                         
   6   8   2        966.82        942.14        32.41 o                         
  -6   9   2       1266.87       1355.15        38.33 o                         
  -5   9   2       3169.88       3160.92        59.42 o                         
  -4   9   2       3336.58       3312.68        46.09 o                         
  -3   9   2       1141.89       1156.90        20.90 o                         
  -2   9   2        498.42        539.27        14.31 o                         
  -1   9   2       5572.89       5734.80        50.23 o                         
   0   9   2       2189.94       2205.27        25.94 o                         
   1   9   2       9518.03       9447.80        93.49 o                         
   2   9   2       3911.63       4058.08        43.96 o                         
   3   9   2       8936.88       9193.45        95.16 o                         
   4   9   2       1935.88       1959.19        37.97 o                         
   5   9   2         29.34         27.48         6.94 o                         
   6   9   2        864.48        846.16        30.35 o                         
  -6  10   2        841.44        862.67        32.02 o                         
  -5  10   2        947.64        895.08        32.58 o                         
  -4  10   2       2588.43       2587.69        39.62 o                         
  -3  10   2       8477.01       8531.61        80.64 o                         
  -2  10   2       9506.20       9478.77        80.53 o                         
  -1  10   2      20309.83      19782.43       153.10 o                         
   0  10   2      10402.58      10399.45        83.91 o                         
   1  10   2       1382.78       1474.92        24.14 o                         
   2  10   2        434.69        446.22        13.56 o                         
   3  10   2       2807.29       2823.41        44.07 o                         
   4  10   2       5781.82       5635.16        74.89 o                         
   5  10   2       8243.84       8213.43       123.12 o                         
   6  10   2       4281.11       3981.74        71.35 o                         
  -6  11   2       1704.38       1637.28        46.42 o                         
  -5  11   2       1070.46       1088.90        32.02 o                         
  -4  11   2        746.08        759.68        23.13 o                         
  -3  11   2        173.00        177.63        10.39 o                         
  -2  11   2         14.17         18.68         3.60 o                         
  -1  11   2        296.67        328.58         7.15 o                         
   0  11   2       5243.61       5358.25        51.97 o                         
   1  11   2       4584.14       4803.46        56.97 o                         
   2  11   2       1271.25       1276.89        18.89 o                         
   3  11   2        317.13        361.29        14.37 o                         
   4  11   2         45.65         56.09         9.85 o                         
   5  11   2         36.51         33.05        12.01 o                         
   6  11   2        250.25        274.41        28.64 o                         
  -6  12   2        401.19        447.79        24.78 o                         
  -5  12   2        349.00        325.49        21.63 o                         
  -4  12   2         78.26         94.54        11.20 o                         
  -3  12   2       3789.34       4009.36        50.86 o                         
  -2  12   2       1664.16       1623.74        28.43 o                         
  -1  12   2       5244.38       5179.93        51.68 o                         
   0  12   2       1712.31       1696.59        23.97 o                         
   1  12   2        160.43        183.95        10.50 o                         
   2  12   2        364.47        380.32        14.82 o                         
   3  12   2       2394.67       2328.23        35.04 o                         
   4  12   2        602.05        605.11        25.91 o                         
   5  12   2       1458.90       1467.06        47.08 o                         
  -5  13   2       6140.89       6216.71       107.51 o                         
  -4  13   2       4697.58       4534.77        65.43 o                         
  -3  13   2       1116.33       1169.32        25.58 o                         
  -2  13   2        394.98        380.52        11.62 o                         
  -1  13   2       2599.91       2572.48        35.80 o                         
   0  13   2       4139.97       4132.64        48.87 o                         
   1  13   2      19678.07      19127.67       168.43 o                         
   2  13   2       6840.45       6642.62        80.53 o                         
   3  13   2       9848.00       9863.60       100.27 o                         
   4  13   2        566.74        553.90        27.20 o                         
   5  13   2        419.05        395.58        34.25 o                         
  -5  14   2         47.38         59.56        11.33 o                         
  -4  14   2        483.64        472.11        20.07 o                         
  -3  14   2       3689.35       3620.86        45.78 o                         
  -2  14   2       4839.57       4738.30        51.59 o                         
  -1  14   2       6977.13       7044.36        78.07 o                         
   0  14   2       1198.77       1199.65        25.18 o                         
   1  14   2         60.75         68.91         7.03 o                         
   2  14   2        899.50        870.63        23.27 o                         
   3  14   2       1275.06       1289.43        36.65 o                         
   4  14   2       1292.95       1249.70        32.69 o                         
   5  14   2       2104.66       2091.99        59.84 o                         
  -4  15   2        409.69        461.32        18.78 o                         
  -3  15   2        276.59        295.51        12.85 o                         
  -2  15   2          0.29          4.97         3.51 o                         
  -1  15   2        377.86        389.91        14.62 o                         
   0  15   2        485.91        489.52        16.80 o                         
   1  15   2       1161.78       1182.42        25.10 o                         
   2  15   2        454.36        453.45        19.25 o                         
   3  15   2        704.95        659.44        22.10 o                         
   4  15   2          4.00         13.61         7.77 o                         
  -4  16   2       1296.98       1265.57        34.46 o                         
  -3  16   2       8217.93       8107.27       106.64 o                         
  -2  16   2       6925.53       6807.02       118.60 o                         
  -1  16   2       8170.04       8239.67       109.65 o                         
   0  16   2       1513.60       1516.80        28.34 o                         
   1  16   2       1063.86       1058.42        29.68 o                         
   2  16   2        102.58        115.36        11.73 o                         
   3  16   2       1997.77       2004.97        76.39 o                         
   4  16   2       3829.43       3809.59        98.58 o                         
  -3  17   2        589.57        592.35        17.66 o                         
  -2  17   2        124.25        118.39        10.64 o                         
  -1  17   2       1266.73       1262.56        30.05 o                         
   0  17   2       1038.71       1026.08        24.78 o                         
   1  17   2       6730.20       6720.88        85.24 o                         
   2  17   2       4070.12       3913.11        71.55 o                         
   3  17   2       4868.19       4666.73        74.31 o                         
  -3  18   2         11.30         15.57         9.30 o                         
  -2  18   2        134.93        137.80        13.09 o                         
  -1  18   2        193.92        208.94        11.45 o                         
   0  18   2         15.64         26.49         7.02 o                         
   1  18   2          8.54         11.56         7.16 o                         
   2  18   2        255.40        230.26        18.05 o                         
  -2  19   2         57.18         54.03        28.94 o                         
  -1  19   2        771.92        791.62        48.14 o                         
   0  19   2       2905.94       3010.40        83.90 o                         
   1  19   2       5415.94       5343.30       125.26 o                         
  -7   1   3       3041.72       2932.12        59.40 o                         
  -6   1   3       3266.06       3290.91        54.93 o                         
  -5   1   3       5617.13       5577.53        85.48 o                         
  -4   1   3       2053.28       2044.31        30.11 o                         
  -3   1   3        109.79        133.48         7.10 o                         
  -2   1   3       1679.17       1770.76        23.44 o                         
  -1   1   3      11791.91      11094.01        79.12 o                         
   0   1   3       8761.53       8431.01        60.77 o                         
   1   1   3      28057.70      25509.66       187.63 o                         
   2   1   3      15317.66      15586.82       117.47 o                         
   3   1   3       8698.99       9042.55        76.49 o                         
   4   1   3         87.53         93.91         7.43 o                         
   5   1   3       2472.73       2469.46        45.09 o                         
   6   1   3       1915.45       2013.49        48.85 o                         
   7   1   3       3721.85       3750.48        85.49 o                         
  -7   2   3        115.33        134.78        15.77 o                         
  -6   2   3         21.81         17.66        10.46 o                         
  -5   2   3       4305.77       4282.16        61.19 o                         
  -4   2   3       6461.74       6484.00        62.21 o                         
  -3   2   3      26409.65      25363.55       182.79 o                         
  -2   2   3      17159.16      16755.52       122.49 o                         
  -1   2   3      15434.18      14822.29       109.97 o                         
   0   2   3       2376.46       2374.09        21.65 o                         
   1   2   3       3916.65       4015.53        33.42 o                         
   2   2   3       4579.92       4735.83        42.93 o                         
   3   2   3      17745.28      17325.69       137.60 o                         
   4   2   3       4299.68       4311.90        46.85 o                         
   5   2   3      11578.45      11083.40       156.14 o                         
   6   2   3       1837.27       1890.20        50.03 o                         
   7   2   3       1400.16       1334.61        45.42 o                         
  -7   3   3        358.48        330.48        24.58 o                         
  -6   3   3        459.58        441.72        23.78 o                         
  -5   3   3         10.03         12.29         5.29 o                         
  -4   3   3        888.46        892.32        18.66 o                         
  -3   3   3       1436.48       1507.01        23.31 o                         
  -2   3   3       1853.91       1960.30        22.89 o                         
  -1   3   3        658.71        597.40         9.80 o                         
   0   3   3        100.63        109.48         7.09 o                         
   1   3   3      20051.48      19948.33       149.79 o                         
   2   3   3       1674.36       1792.75        20.56 o                         
   3   3   3        117.24        104.24         6.68 o                         
   4   3   3        319.11        320.33        14.60 o                         
   5   3   3          0.89          9.60         6.12 o                         
   6   3   3        229.31        231.39        19.71 o                         
   7   3   3        578.49        589.85        33.16 o                         
  -7   4   3        429.49        481.32        30.92 o                         
  -6   4   3        850.72        829.15        31.03 o                         
  -5   4   3       1708.65       1720.47        40.31 o                         
  -4   4   3       1778.31       1833.34        27.25 o                         
  -3   4   3       2973.55       2985.56        33.47 o                         
  -2   4   3      11915.50      11782.26        93.50 o                         
  -1   4   3      15011.79      14942.17       111.46 o                         
   0   4   3        457.25        475.19         9.40 o                         
   1   4   3         47.10         58.90         3.61 o                         
   2   4   3        920.76        868.65        16.00 o                         
   3   4   3       4618.70       4562.48        50.33 o                         
   4   4   3      10603.18      10774.81       107.23 o                         
   5   4   3       5302.48       5233.00        83.97 o                         
   6   4   3       1147.63       1175.16        37.92 o                         
   7   4   3         19.20         29.26        13.36 o                         
  -7   5   3       4085.41       3984.43        89.59 o                         
  -6   5   3       6863.73       6884.00       105.73 o                         
  -5   5   3       6056.02       5955.02        87.34 o                         
  -4   5   3       4488.55       4601.80        57.01 o                         
  -3   5   3         29.97         39.13         4.07 o                         
  -2   5   3       2493.67       2600.24        29.25 o                         
  -1   5   3      31008.18      29295.60       202.17 o                         
   0   5   3      28499.26      27180.49       201.60 o                         
   1   5   3      19475.32      18138.12       128.42 o                         
   2   5   3       6976.11       6709.42        66.04 o                         
   3   5   3       4152.50       4095.10        46.76 o                         
   4   5   3        395.42        444.52        16.75 o                         
   5   5   3        836.02        843.61        28.64 o                         
   6   5   3       2581.49       2526.33        98.17 o                         
   7   5   3       4146.30       4121.63        96.59 o                         
  -7   6   3         25.30         37.77        11.83 o                         
  -6   6   3        366.53        383.68        24.20 o                         
  -5   6   3       1992.60       2058.34        44.93 o                         
  -4   6   3       2165.86       2188.75        36.97 o                         
  -3   6   3       8395.27       8590.69        72.27 o                         
  -2   6   3       2652.75       2712.16        29.22 o                         
  -1   6   3       1242.23       1238.05        17.15 o                         
   0   6   3       2820.64       2927.13        31.53 o                         
   1   6   3         53.54         56.70         3.08 o                         
   2   6   3        265.91        266.12        10.78 o                         
   3   6   3       8664.62       8623.40        82.04 o                         
   4   6   3       2194.07       2193.09        33.92 o                         
   5   6   3       4050.56       4046.80        67.50 o                         
   6   6   3        116.96        112.52        13.89 o                         
  -6   7   3        799.83        824.78        34.27 o                         
  -5   7   3       1082.92       1094.44        32.07 o                         
  -4   7   3         18.36         21.64         5.44 o                         
  -3   7   3       2238.64       2240.41        31.37 o                         
  -2   7   3       1598.94       1600.46        20.19 o                         
  -1   7   3        149.39        168.35         7.93 o                         
   0   7   3      16393.24      16311.84       132.25 o                         
   1   7   3        783.16        765.19        12.18 o                         
   2   7   3       8006.91       8339.92        73.65 o                         
   3   7   3        189.53        210.68        13.54 o                         
   4   7   3        274.31        269.41        12.34 o                         
   5   7   3        751.82        726.63        23.74 o                         
   6   7   3        761.97        769.94        29.54 o                         
  -6   8   3         97.83         83.84        12.00 o                         
  -5   8   3       2049.78       2079.09        45.46 o                         
  -4   8   3       8988.99       8972.07        95.31 o                         
  -3   8   3      13540.17      13375.26       111.00 o                         
  -2   8   3      17152.99      16741.70       120.27 o                         
  -1   8   3       6988.15       7048.17        57.54 o                         
   0   8   3       1822.04       1894.18        21.31 o                         
   1   8   3        298.56        318.82        10.06 o                         
   2   8   3       7155.17       7356.71        67.14 o                         
   3   8   3       9792.61       9537.41        86.34 o                         
   4   8   3      13915.62      13726.76       131.53 o                         
   5   8   3       4321.11       4192.26        63.41 o                         
   6   8   3       2199.74       2159.51        48.66 o                         
  -6   9   3       2622.58       2594.53        62.03 o                         
  -5   9   3       1987.69       1946.47        43.85 o                         
  -4   9   3       2257.24       2234.41        38.55 o                         
  -3   9   3         21.58         35.93         4.57 o                         
  -2   9   3         21.44         26.85         3.28 o                         
  -1   9   3       7588.59       7690.69        62.39 o                         
   0   9   3       7130.93       7307.83        93.51 o                         
   1   9   3      20236.79      20037.38       180.80 o                         
   2   9   3       4259.11       4451.73        45.75 o                         
   3   9   3       2081.74       2163.23        37.76 o                         
   4   9   3         26.52         32.29         5.62 o                         
   5   9   3        164.51        166.96        12.47 o                         
   6   9   3       1180.45       1121.51        33.66 o                         
  -6  10   3         18.00         20.66         9.99 o                         
  -5  10   3         16.57         20.69         8.07 o                         
  -4  10   3       1474.57       1532.46        29.70 o                         
  -3  10   3        470.25        484.26        14.06 o                         
  -2  10   3       2541.14       2587.34        31.29 o                         
  -1  10   3         26.13         28.14         2.86 o                         
   0  10   3          9.80         20.86         3.06 o                         
   1  10   3         72.66         81.49         7.10 o                         
   2  10   3        447.76        447.17        10.55 o                         
   3  10   3         13.80         26.47         4.47 o                         
   4  10   3       2959.47       2942.33        43.52 o                         
   5  10   3          3.09         30.62         8.33 o                         
   6  10   3        574.66        561.38        26.67 o                         
  -6  11   3       4135.12       3990.44        76.17 o                         
  -5  11   3       3921.09       3838.15        72.42 o                         
  -4  11   3       1297.20       1322.06        28.15 o                         
  -3  11   3        280.46        275.37        12.12 o                         
  -2  11   3       3253.01       3169.06        41.51 o                         
  -1  11   3       5362.96       5517.21        49.75 o                         
   0  11   3      18388.29      18055.74       146.16 o                         
   1  11   3       6988.04       6966.81        88.99 o                         
   2  11   3       8025.72       8063.69        76.06 o                         
   3  11   3       1266.02       1292.62        22.89 o                         
   4  11   3        209.33        224.74        10.78 o                         
   5  11   3        457.22        478.19        34.68 o                         
  -5  12   3       1128.92       1140.77        34.62 o                         
  -4  12   3       3948.30       3941.32        52.43 o                         
  -3  12   3       7096.92       6974.34        72.69 o                         
  -2  12   3       8698.15       8852.76       101.73 o                         
  -1  12   3       7226.43       7363.64        72.23 o                         
   0  12   3        743.48        801.69        16.95 o                         
   1  12   3         27.64         35.57         6.73 o                         
   2  12   3       2214.77       2265.21        38.24 o                         
   3  12   3       4805.59       4840.24        55.03 o                         
   4  12   3       7549.29       7571.73       100.21 o                         
   5  12   3       5134.39       5159.28        95.09 o                         
  -5  13   3         14.93         21.98        10.30 o                         
  -4  13   3          0.12          9.60         6.42 o                         
  -3  13   3         19.09         20.78         6.10 o                         
  -2  13   3         62.00         68.98         6.71 o                         
  -1  13   3        828.99        846.69        19.29 o                         
   0  13   3        310.79        335.65        11.61 o                         
   1  13   3        265.84        276.66        15.02 o                         
   2  13   3        446.04        459.82        17.26 o                         
   3  13   3        430.28        425.39        12.11 o                         
   4  13   3         18.98         26.09         8.27 o                         
   5  13   3         25.10         35.43        12.18 o                         
  -5  14   3        212.58        210.85        22.08 o                         
  -4  14   3       4971.99       4931.60       108.90 o                         
  -3  14   3       5409.03       5325.61        70.42 o                         
  -2  14   3       4162.40       4194.87        47.15 o                         
  -1  14   3       2391.57       2368.63        34.03 o                         
   0  14   3        779.55        840.49        19.55 o                         
   1  14   3         38.64         51.08         7.62 o                         
   2  14   3       4956.64       4825.70        66.00 o                         
   3  14   3       2884.37       2832.22        61.69 o                         
   4  14   3       2960.09       2963.89        54.69 o                         
   5  14   3       1180.05       1313.49       142.30 o                         
  -4  15   3       1114.07       1113.47        33.77 o                         
  -3  15   3        107.55        120.77         9.48 o                         
  -2  15   3       1525.62       1524.99        30.28 o                         
  -1  15   3       1383.98       1399.58        25.30 o                         
   0  15   3       7537.26       7617.48        90.21 o                         
   1  15   3      11809.90      11536.33       139.94 o                         
   2  15   3      10226.27       9819.37       113.76 o                         
   3  15   3       2060.68       2046.32        57.69 o                         
   4  15   3          0.88          6.48         7.16 o                         
  -4  16   3        495.45        474.82        21.14 o                         
  -3  16   3        387.99        387.92        16.43 o                         
  -2  16   3        427.27        448.10        18.22 o                         
  -1  16   3         86.09        101.94         9.98 o                         
   0  16   3          1.95         11.89         6.77 o                         
   1  16   3         63.24         62.17         8.27 o                         
   2  16   3        538.65        540.51        23.35 o                         
   3  16   3         58.15         59.93         9.54 o                         
   4  16   3        143.15        146.91        20.04 o                         
  -3  17   3          1.20          2.83         5.94 o                         
  -2  17   3        603.39        647.77        22.75 o                         
  -1  17   3       1696.95       1604.52        34.82 o                         
   0  17   3       1554.18       1569.99        36.75 o                         
   1  17   3       2255.42       2223.81        43.52 o                         
   2  17   3       1022.42       1022.96        32.26 o                         
   3  17   3        762.62        779.22        28.37 o                         
  -2  18   3       5763.58       5951.82        88.44 o                         
  -1  18   3       3470.92       3288.11        77.32 o                         
   0  18   3        829.08        824.52        25.53 o                         
   1  18   3         25.50         41.63         9.85 o                         
   2  18   3       2178.71       2099.11        53.46 o                         
  -1  19   3        380.37        378.50        25.55 o                         
   0  19   3       2475.97       2469.23        47.42 o                         
   1  19   3        412.85        424.58        34.52 o                         
  -7   0   4        463.21        355.96        33.77 o                         
  -6   0   4        855.20        874.95        53.52 o                         
  -5   0   4       7038.51       7062.66       124.58 o                         
  -4   0   4      17876.06      17407.58       280.58 o                         
  -3   0   4      18998.34      18764.11       206.85 o                         
  -2   0   4       6827.13       6810.81        79.88 o                         
  -1   0   4      13143.16      13170.43       143.44 o                         
   0   0   4       1922.63       1869.19        29.76 o                         
   1   0   4       8017.28       8514.50       115.95 o                         
   2   0   4      37410.25      35668.23       389.21 o                         
   3   0   4       5518.03       5639.95        71.61 o                         
   4   0   4      12517.88      12347.64       138.54 o                         
   5   0   4       2137.81       2199.41        62.02 o                         
   6   0   4       3070.12       2831.88        74.19 o                         
   7   0   4        184.44        183.93        31.93 o                         
  -7   1   4       1604.87       1611.75        44.62 o                         
  -6   1   4        936.07        878.06        31.40 o                         
  -5   1   4       2000.25       2007.89        40.66 o                         
  -4   1   4        484.54        501.30        14.65 o                         
  -3   1   4        179.94        212.04        13.21 o                         
  -2   1   4       7273.77       7358.11        64.58 o                         
  -1   1   4       2510.09       2514.51        26.86 o                         
   0   1   4      22488.07      21590.50       146.59 o                         
   1   1   4       7711.38       7941.38        60.79 o                         
   2   1   4       3146.59       3291.02        34.47 o                         
   3   1   4          1.23         13.43         2.88 o                         
   4   1   4        296.82        317.88        11.69 o                         
   5   1   4        964.72        973.75        27.79 o                         
   6   1   4       4154.62       4232.86        78.17 o                         
   7   1   4       1598.07       1568.79        50.53 o                         
  -7   2   4          2.92         13.63        11.63 o                         
  -6   2   4        584.23        566.12        30.42 o                         
  -5   2   4       2902.04       2853.44        51.41 o                         
  -4   2   4        961.86        989.46        19.97 o                         
  -3   2   4        928.08        930.85        17.77 o                         
  -2   2   4        460.11        476.33        10.83 o                         
  -1   2   4       2235.59       2345.17        24.21 o                         
   0   2   4        178.73        225.79         6.00 o                         
   1   2   4        918.23        948.10        14.13 o                         
   2   2   4       2196.20       2160.17        26.07 o                         
   3   2   4       5246.63       5276.68        51.55 o                         
   4   2   4       3890.80       3816.37        41.77 o                         
   5   2   4        821.78        836.89        30.20 o                         
   6   2   4         17.74         20.26         9.49 o                         
   7   2   4        146.15        130.25        17.44 o                         
  -7   3   4       4743.15       4738.02        81.39 o                         
  -6   3   4       3021.77       2926.52        54.96 o                         
  -5   3   4       3678.15       3844.74        59.34 o                         
  -4   3   4         96.73        127.82         8.21 o                         
  -3   3   4        120.26        148.03         7.81 o                         
  -2   3   4      10637.13      10507.60        83.57 o                         
  -1   3   4      20219.29      19416.48       139.66 o                         
   0   3   4      53720.53      47001.89       427.92 o                         
   1   3   4      10280.46      10055.68        74.64 o                         
   2   3   4       4425.92       4470.79        43.04 o                         
   3   3   4        117.22        140.90         6.72 o                         
   4   3   4        534.31        563.84        18.43 o                         
   5   3   4       4831.26       4655.89        73.63 o                         
   6   3   4       6695.53       6487.62       110.80 o                         
  -7   4   4          0.12          1.01        10.90 o                         
  -6   4   4       3333.48       3204.23        67.07 o                         
  -5   4   4       4025.22       3990.67        62.02 o                         
  -4   4   4       9036.33       8917.35        89.81 o                         
  -3   4   4       5519.63       5416.07        50.63 o                         
  -2   4   4       5596.25       5514.36        49.71 o                         
  -1   4   4       3217.71       3314.99        31.09 o                         
   0   4   4       4573.27       4674.79        46.58 o                         
   1   4   4       1058.98       1052.28        14.21 o                         
   2   4   4      12612.90      12637.82        99.52 o                         
   3   4   4       2511.46       2562.00        35.15 o                         
   4   4   4      15618.59      15293.73       143.27 o                         
   5   4   4       2666.58       2628.72        51.72 o                         
   6   4   4        886.38        911.86        32.21 o                         
  -7   5   4         90.65         83.78        14.45 o                         
  -6   5   4         35.43         41.85        11.52 o                         
  -5   5   4         69.85         61.95         8.69 o                         
  -4   5   4        287.48        289.19        13.33 o                         
  -3   5   4        856.93        917.08        17.92 o                         
  -2   5   4        381.08        466.28        11.01 o                         
  -1   5   4       2928.38       3004.70        28.76 o                         
   0   5   4         21.03         34.27         6.67 o                         
   1   5   4        133.30        158.66         6.39 o                         
   2   5   4         21.14         32.02         4.10 o                         
   3   5   4         22.19         21.81         3.96 o                         
   4   5   4        484.15        530.59        18.17 o                         
   5   5   4        314.04        363.34        22.81 o                         
   6   5   4          0.78          8.52         9.00 o                         
  -6   6   4        699.41        688.07        29.00 o                         
  -5   6   4       2779.69       2735.40        54.59 o                         
  -4   6   4       7627.83       7661.25        87.90 o                         
  -3   6   4      11708.77      11684.37        95.29 o                         
  -2   6   4       8645.96       8864.95        78.33 o                         
  -1   6   4       2276.44       2384.72        30.84 o                         
   0   6   4         21.79         36.75         3.70 o                         
   1   6   4       3873.79       4019.34        36.83 o                         
   2   6   4      14095.94      14328.52       121.72 o                         
   3   6   4      12574.27      12623.88       109.02 o                         
   4   6   4       5972.68       6057.87        70.81 o                         
   5   6   4       1982.90       2044.42        45.21 o                         
   6   6   4        398.61        382.07        23.61 o                         
  -6   7   4       3756.91       3601.91        78.76 o                         
  -5   7   4       2455.18       2517.98        52.17 o                         
  -4   7   4         15.18         27.29         6.19 o                         
  -3   7   4       2566.85       2678.44        32.40 o                         
  -2   7   4      16661.40      16719.23       129.91 o                         
  -1   7   4       7898.75       7888.40        71.08 o                         
   0   7   4      12832.74      12774.35       104.62 o                         
   1   7   4      10398.52      10574.26        88.33 o                         
   2   7   4       6832.67       7078.80        68.11 o                         
   3   7   4        172.94        198.92         9.33 o                         
   4   7   4       2331.96       2435.61        40.28 o                         
   5   7   4       1266.95       1365.19        33.29 o                         
   6   7   4       4227.18       4226.23        73.75 o                         
  -6   8   4        107.45        120.66        16.26 o                         
  -5   8   4        140.78        162.31        15.39 o                         
  -4   8   4        260.18        285.64        14.77 o                         
  -3   8   4        296.14        323.80        10.53 o                         
  -2   8   4        140.39        163.24         7.67 o                         
  -1   8   4         61.83         61.61         5.22 o                         
   0   8   4         15.56         16.70         2.45 o                         
   1   8   4        455.48        486.64        10.16 o                         
   2   8   4       1558.80       1512.65        22.51 o                         
   3   8   4         41.18         61.18         5.77 o                         
   4   8   4        374.97        379.84        15.09 o                         
   5   8   4        145.58        154.20        13.12 o                         
   6   8   4        136.55        149.92        14.74 o                         
  -6   9   4       2993.32       3009.78        66.88 o                         
  -5   9   4        443.84        434.95        23.70 o                         
  -4   9   4        300.28        305.10        20.67 o                         
  -3   9   4       1510.87       1500.93        27.01 o                         
  -2   9   4       2056.22       2052.41        28.95 o                         
  -1   9   4       7763.01       7765.84        74.85 o                         
   0   9   4       6183.61       6376.81        66.62 o                         
   1   9   4       6908.03       7144.50        65.19 o                         
   2   9   4       2434.44       2448.51        30.92 o                         
   3   9   4         80.26         85.38         7.14 o                         
   4   9   4        702.28        736.19        19.59 o                         
   5   9   4       2335.17       2455.02        52.33 o                         
   6   9   4       1127.64       1156.28        34.64 o                         
  -6  10   4       1524.41       1636.02        47.12 o                         
  -5  10   4       3151.45       3170.42        63.77 o                         
  -4  10   4       7095.99       7157.51        86.73 o                         
  -3  10   4      10826.84      10668.14       121.09 o                         
  -2  10   4       9661.64       9657.48        82.74 o                         
  -1  10   4        528.48        529.41        12.20 o                         
   0  10   4        181.98        208.03        11.21 o                         
   1  10   4       4179.66       4262.31        42.63 o                         
   2  10   4       6804.65       6695.85        66.52 o                         
   3  10   4      14837.84      14557.07       124.23 o                         
   4  10   4       7495.90       7224.16       105.26 o                         
   5  10   4       3705.99       3828.31        70.07 o                         
  -5  11   4        237.33        244.54        19.42 o                         
  -4  11   4        257.00        232.03        16.32 o                         
  -3  11   4         46.03         43.52         6.84 o                         
  -2  11   4       1920.86       1953.63        28.02 o                         
  -1  11   4       3442.38       3445.71        41.67 o                         
   0  11   4        684.90        697.27        18.45 o                         
   1  11   4        563.00        563.37        14.67 o                         
   2  11   4        597.30        626.78        14.22 o                         
   3  11   4        328.19        357.42        17.03 o                         
   4  11   4         77.41         75.92         7.87 o                         
   5  11   4        274.16        298.67        16.00 o                         
  -5  12   4       1387.28       1381.42        39.60 o                         
  -4  12   4       2001.19       1972.68        38.59 o                         
  -3  12   4       2136.08       2150.58        35.12 o                         
  -2  12   4       1419.66       1420.11        22.19 o                         
  -1  12   4         53.23         67.06         6.37 o                         
   0  12   4          1.44          9.05         4.51 o                         
   1  12   4       1772.64       1820.65        36.20 o                         
   2  12   4        544.35        575.64        18.49 o                         
   3  12   4       2416.37       2434.94        36.56 o                         
   4  12   4        685.97        687.61        21.80 o                         
   5  12   4       1873.58       1921.77        37.98 o                         
  -5  13   4        662.18        732.37        31.44 o                         
  -4  13   4        703.36        684.95        23.18 o                         
  -3  13   4       2023.84       1937.91        33.10 o                         
  -2  13   4       1998.94       2026.97        34.68 o                         
  -1  13   4      14186.11      14061.66       129.04 o                         
   0  13   4       8408.91       8241.87        95.54 o                         
   1  13   4      13939.25      13807.84       150.85 o                         
   2  13   4       3079.67       2958.15        46.58 o                         
   3  13   4         86.21        101.45         8.52 o                         
   4  13   4       1006.53        978.62        23.83 o                         
   5  13   4       3748.76       3708.44        79.39 o                         
  -4  14   4       2780.31       2797.09        69.99 o                         
  -3  14   4       2497.99       2492.92        42.17 o                         
  -2  14   4        984.11       1011.85        20.78 o                         
  -1  14   4         48.29         57.49         6.06 o                         
   0  14   4        140.77        157.20        12.48 o                         
   1  14   4       1131.98       1186.22        25.64 o                         
   2  14   4       1251.16       1254.19        27.13 o                         
   3  14   4       5205.11       5117.20        83.94 o                         
   4  14   4       1384.18       1369.10        34.84 o                         
  -4  15   4         87.66        110.23        13.74 o                         
  -3  15   4         98.74        116.91        10.42 o                         
  -2  15   4        124.94        130.97        10.97 o                         
  -1  15   4       1120.25       1097.95        22.44 o                         
   0  15   4        309.59        321.26        27.85 o                         
   1  15   4        540.75        522.87        23.63 o                         
   2  15   4         72.61         75.60         7.97 o                         
   3  15   4         49.55         51.15         8.69 o                         
   4  15   4          1.57          0.78         8.13 o                         
  -3  16   4       5926.32       5774.44        72.18 o                         
  -2  16   4       3726.44       3667.38        55.90 o                         
  -1  16   4        678.89        713.04        19.62 o                         
   0  16   4          1.76         -3.78         7.22 o                         
   1  16   4       4464.13       4401.23        61.79 o                         
   2  16   4       3335.82       3203.11        53.12 o                         
   3  16   4       8049.69       7741.12       142.94 o                         
  -3  17   4        782.75        812.73        32.38 o                         
  -2  17   4       1088.89       1088.75        27.00 o                         
  -1  17   4       5848.11       5846.92        97.43 o                         
   0  17   4       3998.46       4006.95        93.88 o                         
   1  17   4       3542.69       3583.37        81.05 o                         
   2  17   4        600.70        598.33        32.54 o                         
  -2  18   4         28.01         40.33        15.45 o                         
  -1  18   4         45.80         44.29        12.91 o                         
   0  18   4         90.24        101.59        15.92 o                         
   1  18   4        113.64        115.06        11.50 o                         
  -7   1   5       1981.45       2081.80        68.10 o                         
  -6   1   5       1492.35       1507.48        37.96 o                         
  -5   1   5         53.86         55.57         8.67 o                         
  -4   1   5        650.67        662.80        17.94 o                         
  -3   1   5       7756.23       7694.50        74.83 o                         
  -2   1   5       5771.60       5829.29        54.02 o                         
  -1   1   5      13914.89      13439.71       101.74 o                         
   0   1   5      14527.26      14204.55       102.57 o                         
   1   1   5       4223.39       4184.18        38.34 o                         
   2   1   5        545.22        580.16        13.03 o                         
   3   1   5       3983.45       4074.67        41.36 o                         
   4   1   5       1319.58       1398.35        29.03 o                         
   5   1   5       5468.78       5481.67        75.66 o                         
   6   1   5       2182.44       2133.79        48.10 o                         
  -7   2   5       1382.87       1367.30        47.53 o                         
  -6   2   5       2803.31       2853.60        71.14 o                         
  -5   2   5       8787.39       8648.39       105.25 o                         
  -4   2   5       9817.15       9718.68        91.79 o                         
  -3   2   5       5997.64       5847.96        57.33 o                         
  -2   2   5       2600.47       2622.03        30.74 o                         
  -1   2   5       2511.21       2517.24        27.02 o                         
   0   2   5       1789.28       1832.75        22.37 o                         
   1   2   5      15479.93      14930.97       111.20 o                         
   2   2   5       7902.65       8032.31        70.71 o                         
   3   2   5      17066.22      16901.83       129.11 o                         
   4   2   5       5798.21       5917.99        65.86 o                         
   5   2   5       1586.87       1631.97        37.75 o                         
   6   2   5         10.62         24.41         9.12 o                         
  -6   3   5        311.51        334.10        22.23 o                         
  -5   3   5         33.83         34.25         8.51 o                         
  -4   3   5        343.99        307.16        13.65 o                         
  -3   3   5        453.72        442.36        16.58 o                         
  -2   3   5       1696.93       1761.46        24.01 o                         
  -1   3   5       6974.12       7259.53        61.59 o                         
   0   3   5        601.51        618.87        11.30 o                         
   1   3   5        170.50        186.63         7.08 o                         
   2   3   5        221.18        243.23        10.74 o                         
   3   3   5         59.82         66.41         5.19 o                         
   4   3   5        522.53        529.47        19.34 o                         
   5   3   5       2543.44       2607.31        49.32 o                         
   6   3   5         29.47         28.70         9.58 o                         
  -6   4   5        533.91        564.80        33.95 o                         
  -5   4   5       3792.32       3763.41        79.48 o                         
  -4   4   5       4302.67       4346.75        55.28 o                         
  -3   4   5       4532.36       4632.13        47.02 o                         
  -2   4   5         44.86         46.32         4.12 o                         
  -1   4   5          4.41          9.89         2.84 o                         
   0   4   5       2761.09       2876.37        32.70 o                         
   1   4   5       5870.59       5904.96        49.91 o                         
   2   4   5      12113.05      12185.46        98.92 o                         
   3   4   5       2700.39       2754.83        32.02 o                         
   4   4   5       2189.47       2232.58        39.47 o                         
   5   4   5        121.42        129.60        12.29 o                         
   6   4   5         55.35         44.62        11.26 o                         
  -6   5   5       2078.79       2086.00        49.64 o                         
  -5   5   5        250.20        218.89        15.51 o                         
  -4   5   5        302.86        295.49        15.87 o                         
  -3   5   5       6857.74       6929.28        62.72 o                         
  -2   5   5      13669.55      13521.18       103.70 o                         
  -1   5   5      23088.73      22422.04       169.25 o                         
   0   5   5      17963.13      17437.31       139.14 o                         
   1   5   5       8498.82       8898.67        74.90 o                         
   2   5   5        719.54        743.06        14.99 o                         
   3   5   5       1517.95       1453.15        25.78 o                         
   4   5   5       4177.77       4192.65        58.73 o                         
   5   5   5       9231.41       9130.79       140.59 o                         
   6   5   5       4488.89       4393.83        75.54 o                         
  -6   6   5       1434.74       1442.47        40.69 o                         
  -5   6   5       1365.94       1331.21        33.92 o                         
  -4   6   5       2257.25       2294.98        36.96 o                         
  -3   6   5        927.25        925.57        20.57 o                         
  -2   6   5       4238.71       4239.45        43.84 o                         
  -1   6   5        586.22        571.99        13.14 o                         
   0   6   5       1219.27       1276.58        20.58 o                         
   1   6   5      12388.12      12773.51       107.57 o                         
   2   6   5       1068.20       1122.46        17.55 o                         
   3   6   5       5670.00       5792.83        63.42 o                         
   4   6   5        234.37        223.78        13.37 o                         
   5   6   5        735.95        713.49        26.78 o                         
   6   6   5        114.42        123.32        15.09 o                         
  -6   7   5        162.42        159.31        18.38 o                         
  -5   7   5       1034.12       1017.71        33.22 o                         
  -4   7   5       1501.64       1520.44        32.42 o                         
  -3   7   5       1701.97       1779.08        29.34 o                         
  -2   7   5       6284.77       6419.35        57.63 o                         
  -1   7   5        369.29        379.63        11.82 o                         
   0   7   5       2101.02       2083.51        27.02 o                         
   1   7   5       1813.19       1911.62        28.11 o                         
   2   7   5          1.73          4.79         2.99 o                         
   3   7   5        149.20        157.24         9.28 o                         
   4   7   5       1616.51       1690.48        34.94 o                         
   5   7   5        179.84        154.70        15.42 o                         
   6   7   5       2403.54       2433.90        55.66 o                         
  -6   8   5       3014.49       3031.19        69.41 o                         
  -5   8   5       5670.24       5568.06        92.38 o                         
  -4   8   5       8255.26       8327.12        89.40 o                         
  -3   8   5       7436.64       7329.94       101.58 o                         
  -2   8   5       1693.44       1709.39        22.85 o                         
  -1   8   5        898.55        936.45        22.59 o                         
   0   8   5       2702.06       2729.04        32.48 o                         
   1   8   5      10391.13      10142.47        89.37 o                         
   2   8   5      26316.40      25474.82       206.61 o                         
   3   8   5      13544.79      13347.13       127.43 o                         
   4   8   5       4054.18       4098.61        66.82 o                         
   5   8   5        683.19        715.68        29.44 o                         
   6   8   5         35.82         34.17        10.89 o                         
  -6   9   5       1164.54       1122.59        40.36 o                         
  -5   9   5          0.86          3.55         9.06 o                         
  -4   9   5        310.78        272.37        15.43 o                         
  -3   9   5       7319.67       7144.32        68.92 o                         
  -2   9   5       7124.69       6993.80        64.48 o                         
  -1   9   5       7008.15       7104.88        70.70 o                         
   0   9   5       1416.97       1436.41        21.72 o                         
   1   9   5       1385.95       1443.16        21.12 o                         
   2   9   5        269.94        281.47        11.35 o                         
   3   9   5        300.50        332.91        13.35 o                         
   4   9   5       1202.73       1247.57        27.37 o                         
   5   9   5       3306.95       3202.08        56.32 o                         
  -5  10   5        429.22        434.71        28.08 o                         
  -4  10   5        231.04        245.52        15.16 o                         
  -3  10   5        669.76        615.90        15.77 o                         
  -2  10   5         28.31         37.46         4.60 o                         
  -1  10   5        721.21        735.23        17.26 o                         
   0  10   5       3655.77       3657.73        47.04 o                         
   1  10   5         51.00         52.42         5.27 o                         
   2  10   5       2108.76       2132.88        31.61 o                         
   3  10   5         65.80         91.76         8.17 o                         
   4  10   5        442.74        451.62        17.64 o                         
   5  10   5         13.90         16.18        10.65 o                         
  -5  11   5        407.29        449.10        26.36 o                         
  -4  11   5        519.26        528.06        21.65 o                         
  -3  11   5        881.68        885.92        21.54 o                         
  -2  11   5       9161.37       9107.08        93.39 o                         
  -1  11   5      12867.76      12628.41       118.91 o                         
   0  11   5      12133.18      12072.99       133.28 o                         
   1  11   5       4502.68       4518.46        57.23 o                         
   2  11   5         49.33         72.04         5.77 o                         
   3  11   5        159.61        171.03        15.83 o                         
   4  11   5       5578.37       5451.30        68.85 o                         
   5  11   5       3441.31       3377.50        59.77 o                         
  -5  12   5       4030.51       4103.22        76.63 o                         
  -4  12   5       4187.09       4172.90        78.92 o                         
  -3  12   5       2769.59       2728.64        43.99 o                         
  -2  12   5        712.10        734.80        19.47 o                         
  -1  12   5        545.57        574.60        14.33 o                         
   0  12   5       3797.16       3805.04        57.05 o                         
   1  12   5       6516.16       6502.40        96.21 o                         
   2  12   5       5090.55       5106.60        55.40 o                         
   3  12   5       3843.55       3797.81        51.65 o                         
   4  12   5       2626.02       2587.72        41.96 o                         
   5  12   5        444.87        419.79        21.28 o                         
  -4  13   5          4.50         23.46         8.30 o                         
  -3  13   5         10.54         22.26         7.25 o                         
  -2  13   5        477.82        491.53        15.98 o                         
  -1  13   5         23.08         55.48         8.24 o                         
   0  13   5        207.94        228.51        14.07 o                         
   1  13   5        102.69        120.18        13.89 o                         
   2  13   5          0.04          7.60         4.71 o                         
   3  13   5         75.76         64.28         7.02 o                         
   4  13   5        152.53        139.77        11.03 o                         
  -4  14   5       2905.54       2938.02        51.85 o                         
  -3  14   5       2603.19       2575.34        47.14 o                         
  -2  14   5        522.30        492.89        18.46 o                         
  -1  14   5         31.08         30.51         7.78 o                         
   0  14   5       1805.34       1800.33        40.52 o                         
   1  14   5       1463.92       1461.50        43.27 o                         
   2  14   5       4902.05       4936.74       113.06 o                         
   3  14   5       3931.48       3975.00        64.54 o                         
   4  14   5       3342.76       3346.96        51.41 o                         
  -4  15   5        974.25        930.76        47.28 o                         
  -3  15   5       2560.60       2403.43        62.31 o                         
  -2  15   5       6054.99       6165.13       104.90 o                         
  -1  15   5       6627.34       6471.49        85.01 o                         
   0  15   5       5064.16       5206.16        79.28 o                         
   1  15   5       1799.30       1815.32        47.92 o                         
   2  15   5         40.60         63.31        11.79 o                         
   3  15   5        502.67        503.05        21.03 o                         
  -3  16   5        460.53        426.69        28.53 o                         
  -2  16   5          0.32          9.84        10.34 o                         
  -1  16   5         26.41         17.78         9.43 o                         
   0  16   5         83.85        106.65        14.16 o                         
   1  16   5         12.16         25.04        10.75 o                         
   2  16   5        730.09        704.31        31.10 o                         
   3  16   5        445.58        433.97        24.29 o                         
  -2  17   5       1263.11       1310.63        44.68 o                         
  -1  17   5       2987.67       3011.28        63.42 o                         
   0  17   5       2080.10       2011.07        52.30 o                         
   1  17   5        373.32        376.05        25.21 o                         
   2  17   5         54.86         75.80        15.53 o                         
   0  18   5       2838.10       2879.08        71.30 o                         
  -6   0   6       4662.55       4625.63       104.19 o                         
  -5   0   6       8079.24       8064.14       142.77 o                         
  -4   0   6       5400.76       5182.49       111.59 o                         
  -3   0   6       8049.67       7975.62       110.07 o                         
  -2   0   6       1834.02       1797.59        34.76 o                         
  -1   0   6       2382.51       2421.63        45.68 o                         
   0   0   6      18692.14      18300.42       185.61 o                         
   1   0   6       7171.54       6952.47        83.26 o                         
   2   0   6      37304.76      35612.01       540.31 o                         
   3   0   6      10222.38      10189.69       137.76 o                         
   4   0   6       2875.32       2886.49        68.02 o                         
   5   0   6        239.62        249.68        32.88 o                         
   6   0   6       1281.39       1220.36        55.22 o                         
  -6   1   6         72.26         73.62        15.74 o                         
  -5   1   6         20.94         19.95         7.48 o                         
  -4   1   6        738.02        774.54        24.13 o                         
  -3   1   6       3570.00       3555.05        45.41 o                         
  -2   1   6      10071.62      10014.01        81.24 o                         
  -1   1   6       5195.23       5240.09        49.78 o                         
   0   1   6       1007.46        994.19        16.91 o                         
   1   1   6       1240.79       1244.90        18.70 o                         
   2   1   6       1960.63       2012.37        29.06 o                         
   3   1   6       3769.84       3818.01        46.16 o                         
   4   1   6       8062.72       8158.94        94.09 o                         
   5   1   6        289.47        297.35        23.41 o                         
   6   1   6        690.56        668.89        30.39 o                         
  -6   2   6        247.67        268.40        19.16 o                         
  -5   2   6        866.29        864.81        29.02 o                         
  -4   2   6       1187.54       1175.00        29.27 o                         
  -3   2   6       1091.00       1117.72        22.79 o                         
  -2   2   6        254.48        241.65        12.45 o                         
  -1   2   6       1067.42       1178.24        18.33 o                         
   0   2   6       8486.59       8870.00        70.96 o                         
   1   2   6       5371.53       5473.94        49.02 o                         
   2   2   6       2227.59       2287.69        30.28 o                         
   3   2   6         21.32         37.94         5.31 o                         
   4   2   6        127.19        147.12        10.65 o                         
   5   2   6         93.66        103.00        12.29 o                         
   6   2   6        178.51        156.43        15.13 o                         
  -6   3   6        246.33        277.93        21.43 o                         
  -5   3   6         89.74         95.40        11.31 o                         
  -4   3   6       5683.27       5728.29        86.42 o                         
  -3   3   6      12812.58      12751.37       120.20 o                         
  -2   3   6      19963.34      19601.49       148.25 o                         
  -1   3   6      13002.75      12854.45        97.96 o                         
   0   3   6       5557.86       5627.31        50.94 o                         
   1   3   6       1867.27       1890.33        25.32 o                         
   2   3   6        969.57        997.08        18.43 o                         
   3   3   6       2788.33       2823.30        38.01 o                         
   4   3   6      13108.57      13050.46       133.68 o                         
   5   3   6       6381.24       6431.33        89.77 o                         
   6   3   6       6577.09       6529.47        96.13 o                         
  -6   4   6       2150.01       2185.07        47.68 o                         
  -5   4   6       4625.39       4538.79        71.81 o                         
  -4   4   6       1369.08       1370.05        31.42 o                         
  -3   4   6       1836.06       1859.05        29.12 o                         
  -2   4   6       2224.68       2165.07        28.79 o                         
  -1   4   6        778.61        819.40        15.64 o                         
   0   4   6      11289.60      11271.93        86.57 o                         
   1   4   6       3896.69       4055.03        41.91 o                         
   2   4   6       7222.40       7343.34        67.62 o                         
   3   4   6       2771.09       2820.99        38.93 o                         
   4   4   6        838.42        867.74        25.96 o                         
   5   4   6         12.76          9.70         7.64 o                         
   6   4   6       1030.32       1061.93        39.42 o                         
  -6   5   6        223.48        211.48        18.15 o                         
  -5   5   6         29.38         28.07         9.34 o                         
  -4   5   6          3.81         18.97         6.25 o                         
  -3   5   6        943.33        939.34        20.09 o                         
  -2   5   6        389.61        429.39        11.78 o                         
  -1   5   6         35.26         51.19         5.32 o                         
   0   5   6        246.74        255.75        11.95 o                         
   1   5   6         24.01         30.95         3.59 o                         
   2   5   6        206.07        216.54        12.56 o                         
   3   5   6       2052.61       2085.19        32.86 o                         
   4   5   6        151.33        152.67        12.71 o                         
   5   5   6        269.74        253.23        18.42 o                         
   6   5   6        114.83        126.96        16.35 o                         
  -6   6   6       3103.94       3184.41        77.01 o                         
  -5   6   6       4741.03       4916.22        78.95 o                         
  -4   6   6       3564.00       3545.69        56.98 o                         
  -3   6   6       1787.54       1879.38        30.34 o                         
  -2   6   6         54.05         69.31         6.04 o                         
  -1   6   6       1596.40       1584.79        26.94 o                         
   0   6   6       7120.59       7160.27        69.62 o                         
   1   6   6      11924.97      11682.38       102.15 o                         
   2   6   6      13094.19      12776.08       110.08 o                         
   3   6   6       6111.31       6086.42        73.68 o                         
   4   6   6       1058.78       1094.04        28.24 o                         
   5   6   6         57.12         82.70        11.23 o                         
   6   6   6        446.74        466.45        55.28 o                         
  -6   7   6         47.00         39.28        13.08 o                         
  -5   7   6        501.46        496.80        33.41 o                         
  -4   7   6       4629.45       4724.70        78.96 o                         
  -3   7   6       4957.61       4926.19        65.45 o                         
  -2   7   6       7216.41       7202.42        74.70 o                         
  -1   7   6       8024.77       7862.91        76.45 o                         
   0   7   6       2311.87       2365.87        32.78 o                         
   1   7   6        468.08        492.33        14.01 o                         
   2   7   6       1804.62       1837.33        24.45 o                         
   3   7   6       1603.17       1631.18        30.51 o                         
   4   7   6       5120.51       5073.58        78.31 o                         
   5   7   6       4035.17       4079.20        90.02 o                         
  -6   8   6        119.05        116.71        21.23 o                         
  -5   8   6        172.28        182.43        17.42 o                         
  -4   8   6         83.26         77.52        10.26 o                         
  -3   8   6        201.89        214.79        11.71 o                         
  -2   8   6         13.15         19.41         5.05 o                         
  -1   8   6        128.03        141.63         9.47 o                         
   0   8   6        647.65        656.27        16.10 o                         
   1   8   6        262.95        276.33        12.73 o                         
   2   8   6        954.63        976.98        19.00 o                         
   3   8   6        199.87        197.98        11.50 o                         
   4   8   6         18.45         33.46         7.22 o                         
   5   8   6         42.25         56.48        10.23 o                         
  -5   9   6        733.14        755.38        38.96 o                         
  -4   9   6       1398.51       1422.72        31.03 o                         
  -3   9   6       3068.04       3152.08        45.61 o                         
  -2   9   6       3937.00       3904.88        52.53 o                         
  -1   9   6       6810.79       6906.96        80.43 o                         
   0   9   6       3103.12       3094.06        42.30 o                         
   1   9   6          5.22         12.36         4.38 o                         
   2   9   6        132.89        134.95         8.16 o                         
   3   9   6       1918.02       1997.20        34.51 o                         
   4   9   6        835.29        873.49        29.14 o                         
   5   9   6       5078.03       5084.86        80.75 o                         
  -5  10   6       4412.53       4518.70        82.83 o                         
  -4  10   6       3626.79       3567.16        58.87 o                         
  -3  10   6        286.22        305.23        13.69 o                         
  -2  10   6         68.18         54.91         7.09 o                         
  -1  10   6       2746.42       2768.98        47.51 o                         
   0  10   6       7637.36       7676.64        84.49 o                         
   1  10   6      14878.27      14675.21       135.83 o                         
   2  10   6       5997.82       6078.85        77.24 o                         
   3  10   6       4179.26       4227.24        55.44 o                         
   4  10   6       1034.57       1071.66        26.81 o                         
   5  10   6          4.10          1.39         9.51 o                         
  -5  11   6         96.27         65.07        19.63 o                         
  -4  11   6       1016.26       1003.69        28.60 o                         
  -3  11   6        874.57        859.51        20.64 o                         
  -2  11   6       1551.22       1555.33        31.41 o                         
  -1  11   6       1854.38       1872.79        31.67 o                         
   0  11   6       2154.76       2268.20        37.77 o                         
   1  11   6         28.34         33.66         5.25 o                         
   2  11   6        313.84        319.59        17.10 o                         
   3  11   6        316.45        324.40        14.10 o                         
   4  11   6       1249.70       1186.74        30.57 o                         
  -4  12   6       1591.00       1565.80        42.96 o                         
  -3  12   6        111.64        104.14        10.13 o                         
  -2  12   6          8.78         15.22         6.44 o                         
  -1  12   6       1601.86       1622.89        30.21 o                         
   0  12   6        248.07        235.33        10.70 o                         
   1  12   6       2316.34       2406.70        38.00 o                         
   2  12   6       1494.91       1448.90        29.45 o                         
   3  12   6       2806.09       2812.73        44.59 o                         
   4  12   6        304.20        278.81        16.90 o                         
  -4  13   6       1539.45       1563.15        36.35 o                         
  -3  13   6       6883.25       6805.83       139.43 o                         
  -2  13   6       8832.76       8333.94        95.29 o                         
  -1  13   6       7091.96       7089.61       108.25 o                         
   0  13   6       4622.23       4585.36        72.04 o                         
   1  13   6          9.85         14.28         8.20 o                         
   2  13   6        281.63        322.26        29.36 o                         
   3  13   6       5491.18       5420.72        65.49 o                         
   4  13   6       3753.21       3603.46        56.91 o                         
  -4  14   6       2010.43       1946.30        81.02 o                         
  -3  14   6        174.04        168.69        16.20 o                         
  -2  14   6        191.71        177.06        11.36 o                         
  -1  14   6       1619.67       1508.97        39.34 o                         
   0  14   6       2237.90       2256.36        46.77 o                         
   1  14   6       4854.82       4816.76       102.03 o                         
   2  14   6       2311.99       2251.66        65.41 o                         
   3  14   6       1172.62       1161.25        40.75 o                         
  -3  15   6        458.63        457.26        27.61 o                         
  -2  15   6        715.99        728.50        38.00 o                         
  -1  15   6       1032.89        980.46        32.52 o                         
   0  15   6        552.24        623.16        29.29 o                         
   1  15   6         17.35         20.05        10.01 o                         
   2  15   6         48.45         57.56        12.63 o                         
   3  15   6        505.36        484.54        32.77 o                         
  -2  16   6        294.83        308.16        24.25 o                         
  -1  16   6       2498.29       2529.68        62.19 o                         
   0  16   6       2973.15       2982.42        64.88 o                         
   1  16   6       8189.39       8145.07       162.04 o                         
   2  16   6       4825.48       4818.63        97.47 o                         
  -1  17   6       2961.14       3074.30        81.36 o                         
   0  17   6       1621.49       1610.71       105.99 o                         
  -6   1   7        162.65        185.12        18.98 o                         
  -5   1   7       1639.97       1721.17        41.97 o                         
  -4   1   7       2801.88       2788.83        49.24 o                         
  -3   1   7       5764.28       5765.66        70.66 o                         
  -2   1   7       9713.46       9637.08        81.51 o                         
  -1   1   7       2806.95       2911.91        34.56 o                         
   0   1   7        544.06        547.54        12.96 o                         
   1   1   7       1125.58       1095.57        19.06 o                         
   2   1   7       1420.13       1434.65        25.97 o                         
   3   1   7       5149.56       5045.75        63.08 o                         
   4   1   7       5332.56       5293.37        71.18 o                         
   5   1   7       4429.48       4385.16        66.48 o                         
  -6   2   7       4413.69       4461.28        88.87 o                         
  -5   2   7       2352.62       2243.00        49.67 o                         
  -4   2   7       1852.54       1916.13        59.92 o                         
  -3   2   7        505.93        486.54        17.17 o                         
  -2   2   7       1665.47       1646.11        25.82 o                         
  -1   2   7       9005.83       8940.04        74.79 o                         
   0   2   7       9392.30       9558.90        80.70 o                         
   1   2   7      12414.26      12341.19        99.78 o                         
   2   2   7       9388.16       9354.49        94.70 o                         
   3   2   7       1572.10       1570.67        30.27 o                         
   4   2   7        177.48        216.67        15.92 o                         
   5   2   7       1914.99       1971.24        48.02 o                         
  -6   3   7         68.88         83.87        14.71 o                         
  -5   3   7         75.45         63.95        16.48 o                         
  -4   3   7        737.09        750.52        24.45 o                         
  -3   3   7       1897.62       1932.21        32.34 o                         
  -2   3   7       1172.83       1189.99        23.45 o                         
  -1   3   7        265.58        253.03         9.50 o                         
   0   3   7       1169.54       1180.92        18.78 o                         
   1   3   7       1152.87       1222.22        20.13 o                         
   2   3   7        825.30        803.63        18.33 o                         
   3   3   7       4510.62       4512.26        55.39 o                         
   4   3   7         19.41         45.79        10.79 o                         
   5   3   7        209.67        235.33        19.13 o                         
  -6   4   7       1535.81       1564.64        47.21 o                         
  -5   4   7       1108.15       1099.40        34.78 o                         
  -4   4   7         70.56         69.74         9.66 o                         
  -3   4   7        130.18        129.49        10.49 o                         
  -2   4   7        636.11        629.22        15.76 o                         
  -1   4   7       1966.55       2015.50        29.02 o                         
   0   4   7       8479.76       8428.00        72.49 o                         
   1   4   7       3560.42       3669.96        38.73 o                         
   2   4   7       4055.65       4009.57        47.42 o                         
   3   4   7        980.22       1042.83        23.07 o                         
   4   4   7         11.23         19.38         7.40 o                         
   5   4   7        800.79        777.95        29.04 o                         
  -6   5   7        129.18        119.43        17.53 o                         
  -5   5   7       4130.61       4074.25        95.81 o                         
  -4   5   7       8231.66       8116.29        98.04 o                         
  -3   5   7      12588.62      12334.17       138.92 o                         
  -2   5   7       9429.48       9229.43        83.89 o                         
  -1   5   7       5146.24       5090.67        56.52 o                         
   0   5   7        893.54        907.23        19.02 o                         
   1   5   7       1853.41       1907.23        25.76 o                         
   2   5   7       4023.87       3991.23        53.61 o                         
   3   5   7      11641.63      11474.23       114.41 o                         
   4   5   7       7499.76       7566.77       104.16 o                         
   5   5   7       6818.06       6773.96       111.88 o                         
  -5   6   7        661.73        679.20        30.35 o                         
  -4   6   7       1215.56       1211.31        30.09 o                         
  -3   6   7        418.88        397.34        15.18 o                         
  -2   6   7         22.72         26.35         4.51 o                         
  -1   6   7       4227.03       4246.44        48.80 o                         
   0   6   7       1915.74       1940.36        31.60 o                         
   1   6   7       7966.75       7934.56        85.45 o                         
   2   6   7       1318.40       1323.44        26.22 o                         
   3   6   7        167.58        178.60        12.51 o                         
   4   6   7          0.26          5.79         6.93 o                         
   5   6   7        996.39        998.48        34.77 o                         
  -5   7   7        308.49        325.85        22.24 o                         
  -4   7   7        306.67        353.26        18.86 o                         
  -3   7   7       1788.37       1727.82        30.54 o                         
  -2   7   7       2059.57       2103.64        40.93 o                         
  -1   7   7       3298.69       3365.22        51.40 o                         
   0   7   7        309.72        298.56        14.67 o                         
   1   7   7         11.45         20.20         5.33 o                         
   2   7   7       1885.65       1900.86        30.13 o                         
   3   7   7        512.45        530.85        17.98 o                         
   4   7   7       3825.26       3792.61        69.21 o                         
   5   7   7        316.39        295.40        20.37 o                         
  -5   8   7       4531.93       4393.02       102.71 o                         
  -4   8   7       1958.45       1997.23        40.91 o                         
  -3   8   7        473.08        455.82        16.05 o                         
  -2   8   7       3469.24       3440.56        54.76 o                         
  -1   8   7      16350.12      16221.48       180.77 o                         
   0   8   7      18454.54      18315.28       175.53 o                         
   1   8   7      11469.71      11515.09       123.34 o                         
   2   8   7       3485.81       3507.70        54.82 o                         
   3   8   7       1389.21       1398.36        28.19 o                         
   4   8   7         28.30         35.70         8.73 o                         
   5   8   7       1168.39       1184.09        36.54 o                         
  -5   9   7        974.66       1007.61        39.04 o                         
  -4   9   7       2003.21       1977.70        42.32 o                         
  -3   9   7       3037.95       3085.41        42.32 o                         
  -2   9   7       3718.39       3760.98        55.82 o                         
  -1   9   7       1434.31       1379.84        31.42 o                         
   0   9   7        754.00        793.75        21.44 o                         
   1   9   7        431.01        471.60        18.52 o                         
   2   9   7        903.90        967.98        26.54 o                         
   3   9   7       5384.21       5362.46        67.31 o                         
   4   9   7       2707.96       2716.28        56.25 o                         
  -5  10   7        669.77        644.63        31.87 o                         
  -4  10   7         56.14         50.04         9.78 o                         
  -3  10   7        238.22        276.76        16.66 o                         
  -2  10   7        454.12        455.67        19.49 o                         
  -1  10   7          1.36          2.62         5.31 o                         
   0  10   7        903.76        989.69        23.95 o                         
   1  10   7        515.35        482.18        23.31 o                         
   2  10   7        356.18        374.17        24.40 o                         
   3  10   7        133.37        134.71        10.56 o                         
   4  10   7         30.94         34.27         8.84 o                         
  -4  11   7       6000.58       6023.54        82.99 o                         
  -3  11   7       8095.30       7796.10       112.25 o                         
  -2  11   7       4484.37       4443.88        63.16 o                         
  -1  11   7       4250.06       4152.60        60.64 o                         
   0  11   7        163.65        184.97        13.51 o                         
   1  11   7        158.82        180.37        11.30 o                         
   2  11   7       6130.96       6282.57        87.36 o                         
   3  11   7       4296.98       4267.56        60.96 o                         
   4  11   7       5935.91       6043.62        84.62 o                         
  -4  12   7        253.20        305.00        17.34 o                         
  -3  12   7        141.81        159.24        16.86 o                         
  -2  12   7        615.82        632.24        27.74 o                         
  -1  12   7       1537.87       1569.06        31.87 o                         
   0  12   7       4399.54       4400.34        64.56 o                         
   1  12   7       5929.22       5944.22        77.30 o                         
   2  12   7       3724.67       3741.64        58.77 o                         
   3  12   7       1247.22       1147.91        37.85 o                         
  -3  13   7         17.35         26.87        10.43 o                         
  -2  13   7         15.84         28.49         7.60 o                         
  -1  13   7         26.97         31.07         7.15 o                         
   0  13   7          2.18          2.37         5.24 o                         
   1  13   7         37.04         43.25        10.32 o                         
   2  13   7        189.68        193.75        12.41 o                         
   3  13   7         32.34         35.38        10.90 o                         
  -3  14   7          1.39          4.83        10.20 o                         
  -2  14   7       1735.55       1798.96        45.93 o                         
  -1  14   7       1870.19       1805.67        46.85 o                         
   0  14   7       4193.57       4187.81        87.03 o                         
   1  14   7       3898.59       3825.77        83.40 o                         
   2  14   7       3123.49       3308.54        74.70 o                         
  -2  15   7       4528.59       4585.46        75.02 o                         
  -1  15   7       1888.87       1902.92        48.80 o                         
   0  15   7         76.12         81.13        14.69 o                         
   1  15   7         59.03         56.71        13.49 o                         
   2  15   7       2767.00       2799.65        85.05 o                         
   0  16   7        455.97        490.20        35.57 o                         
  -5   0   8       2538.77       2546.23        74.25 o                         
  -4   0   8        516.79        505.94        51.10 o                         
  -3   0   8       1433.75       1472.93        49.22 o                         
  -2   0   8      13847.94      13967.33       170.06 o                         
  -1   0   8      13989.82      13866.87       160.67 o                         
   0   0   8      18679.87      18380.86       194.86 o                         
   1   0   8       7051.37       7032.25       121.12 o                         
   2   0   8        629.48        661.07        25.75 o                         
   3   0   8        226.11        246.84        21.50 o                         
   4   0   8       3553.12       3404.38        80.87 o                         
   5   0   8       3216.66       3240.76        81.32 o                         
  -5   1   8       2017.23       1936.25        45.26 o                         
  -4   1   8       2360.59       2345.49        53.42 o                         
  -3   1   8       3358.20       3361.54        54.39 o                         
  -2   1   8        731.64        726.98        18.88 o                         
  -1   1   8       1017.74       1033.88        20.82 o                         
   0   1   8       1377.10       1369.97        22.33 o                         
   1   1   8        423.71        428.48        14.95 o                         
   2   1   8       3265.78       3199.79        58.73 o                         
   3   1   8       1100.99       1129.21        27.54 o                         
   4   1   8       3196.80       3230.80        69.53 o                         
   5   1   8       1026.81        985.29        32.44 o                         
  -5   2   8        386.21        373.99        23.38 o                         
  -4   2   8          0.48          8.81         8.72 o                         
  -3   2   8        137.71        145.01        12.37 o                         
  -2   2   8       1469.39       1452.46        28.87 o                         
  -1   2   8       1089.94       1083.59        20.49 o                         
   0   2   8       2794.30       2768.65        34.77 o                         
   1   2   8        880.92        895.80        20.38 o                         
   2   2   8         90.52        102.70         8.54 o                         
   3   2   8         24.28         40.94         7.32 o                         
   4   2   8        179.25        201.13        15.11 o                         
   5   2   8        286.21        317.65        21.77 o                         
  -5   3   8       5833.15       5713.84       118.29 o                         
  -4   3   8       7199.09       7157.37        97.95 o                         
  -3   3   8       7910.58       7862.77       110.00 o                         
  -2   3   8       3003.68       2936.01        41.59 o                         
  -1   3   8       3589.38       3570.27        43.88 o                         
   0   3   8       2303.45       2370.34        33.18 o                         
   1   3   8       6668.65       6655.53        68.61 o                         
   2   3   8      19707.65      19248.60       193.64 o                         
   3   3   8       5790.30       5768.33        71.25 o                         
   4   3   8       5263.43       5362.31       104.44 o                         
   5   3   8       1436.86       1416.77        42.47 o                         
  -5   4   8        734.14        736.59        33.38 o                         
  -4   4   8        248.53        270.95        17.65 o                         
  -3   4   8        285.36        280.87        15.90 o                         
  -2   4   8       1291.22       1298.24        28.62 o                         
  -1   4   8       2993.56       2979.90        42.98 o                         
   0   4   8       7391.31       7431.16        72.96 o                         
   1   4   8       8061.94       7974.93        75.46 o                         
   2   4   8       1062.98       1089.40        24.54 o                         
   3   4   8        205.79        208.25        13.60 o                         
   4   4   8        736.34        684.12        25.89 o                         
   5   4   8        554.10        550.17        29.32 o                         
  -5   5   8        133.26        146.58        16.68 o                         
  -4   5   8        144.79        165.35        13.44 o                         
  -3   5   8          1.23         20.31         6.20 o                         
  -2   5   8        189.94        190.29        10.63 o                         
  -1   5   8         16.26         20.70         6.06 o                         
   0   5   8         10.18          5.99         5.22 o                         
   1   5   8         17.84         24.86         4.75 o                         
   2   5   8          0.66         15.30         5.72 o                         
   3   5   8        265.67        308.89        17.01 o                         
   4   5   8        161.41        166.29        15.11 o                         
   5   5   8         11.56         34.63        11.95 o                         
  -5   6   8        758.55        786.15        32.48 o                         
  -4   6   8         40.32         41.65         9.47 o                         
  -3   6   8       1058.67       1056.24        25.52 o                         
  -2   6   8       6237.47       6359.50        69.11 o                         
  -1   6   8      11250.86      11112.60       127.33 o                         
   0   6   8       8728.65       8751.16       101.12 o                         
   1   6   8       3887.48       4002.73        64.03 o                         
   2   6   8       1742.59       1764.22        41.36 o                         
   3   6   8         11.68         21.82         7.76 o                         
   4   6   8        828.89        821.25        28.66 o                         
  -5   7   8       2109.96       2229.59        62.96 o                         
  -4   7   8       3211.16       3183.52        67.48 o                         
  -3   7   8       5959.03       5955.07       104.02 o                         
  -2   7   8       2241.89       2206.95        42.12 o                         
  -1   7   8        229.02        251.47        15.62 o                         
   0   7   8        151.81        172.11        12.49 o                         
   1   7   8        341.12        361.72        21.72 o                         
   2   7   8       3372.99       3444.12        54.81 o                         
   3   7   8       8050.92       7783.92       115.20 o                         
   4   7   8       7315.40       7148.52       143.55 o                         
  -4   8   8          5.17         17.68         8.80 o                         
  -3   8   8          2.48          7.17         5.77 o                         
  -2   8   8       1024.75       1038.02        31.49 o                         
  -1   8   8        611.68        576.78        21.04 o                         
   0   8   8         70.76        100.14         9.81 o                         
   1   8   8         80.34         80.12         9.50 o                         
   2   8   8          7.06         15.60         7.98 o                         
   3   8   8         97.48         98.40        11.52 o                         
   4   8   8        647.61        640.29        35.89 o                         
  -4   9   8       2600.53       2563.95        52.87 o                         
  -3   9   8       2882.29       2813.09        68.33 o                         
  -2   9   8       2060.05       1957.06        41.36 o                         
  -1   9   8         18.58         23.64         7.97 o                         
   0   9   8         21.09         28.41         6.80 o                         
   1   9   8       2699.48       2748.79        49.41 o                         
   2   9   8       2119.88       2067.24        51.22 o                         
   3   9   8       5394.58       5240.48        66.89 o                         
   4   9   8       2507.09       2593.51        53.32 o                         
  -4  10   8         87.50         72.79        10.49 o                         
  -3  10   8       1230.67       1204.15        36.58 o                         
  -2  10   8       3972.76       3876.87        60.28 o                         
  -1  10   8       7514.77       7343.71        94.90 o                         
   0  10   8       6875.97       6758.29        84.26 o                         
   1  10   8       5538.35       5475.17        92.82 o                         
   2  10   8       2166.59       2170.31        46.47 o                         
   3  10   8         11.19          9.34         8.72 o                         
  -3  11   8        724.09        757.50        43.00 o                         
  -2  11   8        433.86        407.83        20.41 o                         
  -1  11   8          1.03          7.56         7.17 o                         
   0  11   8        312.19        364.27        19.20 o                         
   1  11   8        383.20        373.98        21.34 o                         
   2  11   8       1732.94       1749.46        40.28 o                         
   3  11   8       1322.60       1341.36        37.10 o                         
  -3  12   8        617.29        609.55        29.19 o                         
  -2  12   8        247.17        231.33        15.86 o                         
  -1  12   8       1656.42       1730.09        36.46 o                         
   0  12   8       1713.69       1642.49        41.02 o                         
   1  12   8       1750.22       1754.80        39.12 o                         
   2  12   8        874.67        905.67        28.84 o                         
   3  12   8         35.82         44.28        12.36 o                         
  -2  13   8       4434.75       4375.94        75.57 o                         
  -1  13   8         41.67         38.55         9.80 o                         
   0  13   8        175.60        195.25        21.52 o                         
   1  13   8       4609.27       4610.82       107.24 o                         
   2  13   8       4442.56       4379.52        76.91 o                         
  -2  14   8       2335.53       2290.78       216.10 o                         
  -1  14   8       2335.32       2378.89        49.92 o                         
   0  14   8       2062.52       2008.57        56.23 o                         
   1  14   8       1104.69       1173.37        59.61 o                         
  -5   1   9       3117.09       3175.49       145.22 o                         
  -4   1   9       4263.24       4224.89        79.01 o                         
  -3   1   9       2295.28       2256.19        47.88 o                         
  -2   1   9        265.49        283.49        14.51 o                         
  -1   1   9        100.20        121.14         9.10 o                         
   0   1   9       1691.43       1686.45        31.10 o                         
   1   1   9       4731.51       4785.14        60.03 o                         
   2   1   9       6971.27       6949.38       117.40 o                         
   3   1   9       5501.56       5508.83        76.45 o                         
   4   1   9       2438.71       2386.29        47.92 o                         
  -5   2   9         56.47         44.45        14.75 o                         
  -4   2   9        698.38        744.93        31.18 o                         
  -3   2   9       3039.29       3135.18        60.94 o                         
  -2   2   9       6305.11       6325.97        97.47 o                         
  -1   2   9       8595.22       8575.61       111.94 o                         
   0   2   9       8813.74       8826.22        97.82 o                         
   1   2   9       1796.98       1795.57        32.18 o                         
   2   2   9        414.46        412.04        18.01 o                         
   3   2   9       2058.73       1998.30        38.83 o                         
   4   2   9       2495.72       2498.11        49.97 o                         
  -5   3   9        296.77        324.95        26.22 o                         
  -4   3   9        556.38        516.59        27.51 o                         
  -3   3   9         38.03         51.20         8.78 o                         
  -2   3   9        897.13        890.64        25.85 o                         
  -1   3   9       1167.94       1161.08        26.01 o                         
   0   3   9        571.18        535.41        16.73 o                         
   1   3   9       1507.98       1535.34        32.73 o                         
   2   3   9          4.44         11.22         6.29 o                         
   3   3   9        155.15        163.02        12.65 o                         
   4   3   9        333.38        371.87        21.70 o                         
  -5   4   9        277.42        184.26        43.45 o                         
  -4   4   9        330.97        324.75        21.93 o                         
  -3   4   9       2267.82       2259.17        44.37 o                         
  -2   4   9       4102.27       4147.78        71.36 o                         
  -1   4   9       3757.29       3782.11        56.31 o                         
   0   4   9       2591.38       2587.33        38.60 o                         
   1   4   9       1681.64       1683.03        34.49 o                         
   2   4   9         93.99        120.00        10.53 o                         
   3   4   9        376.46        386.06        19.19 o                         
   4   4   9        821.21        728.41        29.67 o                         
  -4   5   9       5222.63       5181.04        84.47 o                         
  -3   5   9       2556.64       2483.74        46.36 o                         
  -2   5   9        802.92        807.68        21.30 o                         
  -1   5   9        802.66        855.74        27.85 o                         
   0   5   9       2757.43       2790.23        64.57 o                         
   1   5   9       9869.59       9914.27       102.82 o                         
   2   5   9       9803.02       9643.79       109.67 o                         
   3   5   9       5831.56       5584.40        85.42 o                         
   4   5   9       2266.32       2262.71        76.07 o                         
  -4   6   9         55.98         58.10        11.77 o                         
  -3   6   9       2267.66       2294.09        52.19 o                         
  -2   6   9       3021.26       3032.34        66.54 o                         
  -1   6   9       2369.35       2415.11        50.74 o                         
   0   6   9       1535.54       1527.72        47.90 o                         
   1   6   9         18.29         23.62         7.99 o                         
   2   6   9        248.05        239.14        15.37 o                         
   3   6   9        916.85        898.97        30.44 o                         
   4   6   9        109.05        111.58        14.65 o                         
  -4   7   9        598.30        612.97        25.88 o                         
  -3   7   9       1101.73       1099.23        26.21 o                         
  -2   7   9         74.39         83.90        11.54 o                         
  -1   7   9         78.97         77.38        10.97 o                         
   0   7   9        864.05        819.04        25.47 o                         
   1   7   9        509.05        510.17        25.72 o                         
   2   7   9       2865.07       2900.70        56.86 o                         
   3   7   9        844.61        788.95        27.30 o                         
  -4   8   9        965.77        986.18        34.97 o                         
  -3   8   9       5547.83       5378.33        88.55 o                         
  -2   8   9       6888.80       6734.83       119.30 o                         
  -1   8   9       7638.14       7322.65        92.67 o                         
   0   8   9       4755.03       4686.21        90.65 o                         
   1   8   9       1974.71       2015.18        52.61 o                         
   2   8   9          4.09         23.00         9.90 o                         
   3   8   9       1700.29       1650.63        37.12 o                         
  -3   9   9        694.55        620.06        29.56 o                         
  -2   9   9        770.81        791.70        30.45 o                         
  -1   9   9        321.20        355.56        19.15 o                         
   0   9   9        611.79        594.94        23.24 o                         
   1   9   9       3612.97       3796.62        84.11 o                         
   2   9   9       2707.90       2786.50        60.79 o                         
   3   9   9       3888.06       4101.93        83.27 o                         
  -3  10   9        503.51        519.05        28.99 o                         
  -2  10   9        356.10        377.85        27.53 o                         
  -1  10   9        285.05        273.72        17.92 o                         
   0  10   9         59.23         69.16        11.05 o                         
   1  10   9        190.91        224.40        18.41 o                         
   2  10   9         64.91         66.49        11.85 o                         
  -2  11   9        245.24        195.90        21.01 o                         
  -1  11   9        169.29        189.04        16.52 o                         
   0  11   9       3767.24       3707.46        63.85 o                         
   1  11   9       5451.29       5476.59        92.53 o                         
   2  11   9       6023.37       6219.94       166.57 o                         
  -2  12   9       4003.32       4125.34        86.29 o                         
  -1  12   9       4773.34       4549.95       105.86 o                         
   0  12   9       2718.29       2717.13        53.59 o                         
   1  12   9       1577.74       1611.58        40.28 o                         
   0  13   9         91.80        101.69        32.75 o                         
  -4   0  10       1983.99       1976.74        85.92 o                         
  -3   0  10       6065.19       6239.77       162.38 o                         
  -2   0  10       5750.19       5795.02       109.37 o                         
  -1   0  10       8212.93       8153.21       135.34 o                         
   0   0  10        513.94        592.45        30.36 o                         
   1   0  10        958.84        903.67        34.35 o                         
   2   0  10       2129.05       2094.17        60.60 o                         
   3   0  10       3090.29       2976.25        78.62 o                         
  -4   1  10        773.44        834.79        40.42 o                         
  -3   1  10       1309.63       1284.80        46.61 o                         
  -2   1  10        203.46        222.94        21.13 o                         
  -1   1  10       1540.68       1533.81        37.20 o                         
   0   1  10       4591.56       4571.18        68.48 o                         
   1   1  10       2623.18       2546.50        46.46 o                         
   2   1  10       1828.52       1832.58        39.06 o                         
   3   1  10       1326.46       1334.45        35.30 o                         
  -4   2  10        796.48        810.68        48.00 o                         
  -3   2  10       1891.37       1839.10        44.34 o                         
  -2   2  10        910.88        879.76        30.14 o                         
  -1   2  10        683.84        693.59        30.49 o                         
   0   2  10        127.79        125.23        11.88 o                         
   1   2  10        147.86        130.62        13.63 o                         
   2   2  10        285.68        311.65        17.90 o                         
   3   2  10        814.95        773.32        32.69 o                         
  -4   3  10       1410.66       1437.76        50.62 o                         
  -3   3  10        923.27        986.14        33.26 o                         
  -2   3  10       1366.42       1366.05        35.43 o                         
  -1   3  10       2041.57       2023.77        44.64 o                         
   0   3  10       5240.28       5264.54        70.30 o                         
   1   3  10       5476.72       5314.40        71.57 o                         
   2   3  10       6901.27       6820.00        86.80 o                         
   3   3  10       3755.49       3593.78        77.47 o                         
  -4   4  10       1403.60       1387.68        54.69 o                         
  -3   4  10       4513.47       4405.15        72.08 o                         
  -2   4  10       4902.47       4912.19        82.10 o                         
  -1   4  10       4136.94       4223.28        69.59 o                         
   0   4  10        807.31        783.58        21.85 o                         
   1   4  10        508.31        508.77        19.41 o                         
   2   4  10       1155.16       1186.63        29.88 o                         
   3   4  10       1441.71       1428.38        44.23 o                         
  -3   5  10        180.78        205.77        19.13 o                         
  -2   5  10         42.01         47.73         7.82 o                         
  -1   5  10        135.76        117.12        14.29 o                         
   0   5  10        487.85        463.10        25.11 o                         
   1   5  10        311.37        305.07        20.82 o                         
   2   5  10         83.86        106.92        11.38 o                         
   3   5  10          0.27         15.50         9.37 o                         
  -3   6  10       3805.95       3690.25        67.82 o                         
  -2   6  10       5276.47       5191.51       112.17 o                         
  -1   6  10       3794.02       3851.78       109.51 o                         
   0   6  10       1280.28       1294.68        48.50 o                         
   1   6  10         13.45         16.70         9.74 o                         
   2   6  10        701.48        703.26        36.18 o                         
   3   6  10       1741.74       1774.86        51.64 o                         
  -3   7  10        316.61        315.43        24.42 o                         
  -2   7  10          1.76         17.25        10.00 o                         
  -1   7  10       1049.18       1074.24        34.84 o                         
   0   7  10       6026.04       6008.87        93.92 o                         
   1   7  10       7751.03       7607.82       150.55 o                         
   2   7  10       5794.96       5932.73       105.39 o                         
  -3   8  10         23.69         40.21        13.41 o                         
  -2   8  10         18.56         19.86        11.98 o                         
  -1   8  10        247.72        257.12        19.83 o                         
   0   8  10          8.90         13.96        10.15 o                         
   1   8  10          0.22          9.96         8.92 o                         
   2   8  10        189.41        158.51        17.26 o                         
  -2   9  10          0.46        -14.30        14.30 o                         
  -1   9  10        880.96        836.08        31.63 o                         
   0   9  10       2077.07       2192.46        52.10 o                         
   1   9  10       3511.01       3536.90        67.75 o                         
  -1  10  10       3798.79       3975.99        78.53 o                         
   0  10  10       2515.12       2416.49        57.90 o                         
   1  10  10          3.84         16.16        11.83 o                         
  -3   1  11         87.01         83.82        17.79 o                         
  -2   1  11       1016.96       1038.15        45.66 o                         
  -1   1  11       3872.86       3899.82        64.38 o                         
   0   1  11       4880.90       4904.19        75.19 o                         
   1   1  11       3912.21       3820.47        61.22 o                         
   2   1  11       2320.16       2388.25        50.73 o                         
  -3   2  11       4719.81       4801.52       102.16 o                         
  -2   2  11       4614.98       4539.76        78.69 o                         
  -1   2  11       1251.71       1181.88        32.63 o                         
   0   2  11        212.21        229.69        16.18 o                         
   1   2  11       1167.81       1139.20        31.64 o                         
   2   2  11       2326.96       2338.97        51.33 o                         
  -2   3  11        361.87        366.43        22.97 o                         
  -1   3  11        242.24        232.35        18.48 o                         
   0   3  11        384.94        367.92        18.34 o                         
   1   3  11        215.41        235.90        16.75 o                         
   2   3  11        564.36        533.09        26.11 o                         
  -2   4  11       1544.04       1590.92        37.12 o                         
  -1   4  11       1241.67       1247.05        36.05 o                         
   0   4  11         38.47         30.43        10.27 o                         
   1   4  11        201.94        207.24        14.92 o                         
   2   4  11        981.99        977.21        55.43 o                         
  -2   5  11       1466.73       1480.24        48.66 o                         
  -1   5  11       4493.62       4549.53        86.71 o                         
   0   5  11       7170.23       7060.30       107.89 o                         
   1   5  11       5306.80       5351.79        93.53 o                         
  -2   6  11       1585.70       1578.28        54.22 o                         
  -1   6  11        134.86        117.38        17.73 o                         
   0   6  11        692.47        725.17        34.11 o                         
   1   6  11        442.31        476.84        29.75 o                         
  -1   7  11       1129.51       1163.26        44.08 o                         
   0   7  11       2060.81       2181.53        66.53 o                         
                                                                                
